# Supplementary material for: Unravelling the Neospora caninum secretome through the secreted fraction (ESA) and quantification of the discharged tachyzoite using high-resolution mass spectrometry-based proteomics
Source: Parasit Vectors. 2013 Nov 23;6:335. doi: 10.1186/1756-3305-6-335 (PMC4182915; doi:10.1186/1756-3305-6-335)
Supplement: Additional file 1 — Table AF1 Proteins identified in the ESA from N. caninum tachyzoites. A. All 615 proteins indentified in the ESA from Neospora caninum tachyzoites, discriminated by their ToxoDB ID and arranged in descending order of relative abundance. Information is given on predicted molecular weight, protein probabilities, number of spectrum counts, relative protein abundance (spectrum counts divided by molecular weight), number of unique spectrum counts, number of unique peptides, and percentage of total spectra. The consulted high throughput studies are displayed below the table. The files containing information about the peptide sequences and charge state used to identify each protein are compressed and available in Additional file 2 (615_ESA_proteins.rar). B. ESA proteins from Neospora caninum tachyzoites displayed by their known or predicted protein groups: micronemes, rhoptries, dense granules, surface and cyclophilins. Proteins are arranged in descending order of relative abundance, and the references of protein identification and/or characterisation are included. C. ESA proteins from Neospora caninum tachyzoites displayed by their known or predicted protein groups: apicoplast, mitochondria, cytoplasm and nucleus. Proteins are arranged in descending order of relative abundance, and the references of protein identification are included. The consulted high throughput studies are displayed below the table. [file 1756-3305-6-335-S1.xlsx]

## Sheet: A. All 615 ESA
Table AF1. A. All 615 proteins indentified in the ESA from Neospora caninum tachyzoites, discriminated by their ToxoDB ID and arranged in descending order of relative abundance. Information is given on predicted molecular weight, protein probabilities, number of spectrum counts, relative protein abundance (spectrum coutns divided by molecular weight), number of unique spectrum counts, number of u…
	ToxoDB ID	nomenclature (ToxoDB or literature)	molecular weight	protein probabilities	spectrum counts	relative abundance (spectra count/MW)	unique spectrum counts	unique peptide counts	percentage of total spectra	identification in previous high throughput studies*
1	NCLIV_021050	SUB1 - subtilisin protease	93	1	3134	33.6989	58	29	3.7%	B, D, G
2	NCLIV_028680	AMA1 - apical membrane antigen 1	63	1	2087	33.127	88	53	2.5%	G
3	NCLIV_002390	nucleoside diphosphate kinase, related	18	1	429	23.8333	15	10	0.51%	−
4	NCLIV_043270	MIC1 - microneme protein 1	49	1	1127	23	55	34	1.3%	A, F, G
5	NCLIV_015920	histone H4, related	11	1	224	20.3636	17	10	0.27%	E
6	NCLIV_050370	hypothetical protein (fructose-1,6-bisphosphate aldolase domain)	33	1	607	18.3939	32	22	0.72%	B, D
7	NCLIV_033250	SRS2 (SRS29C) - SRS domain-containing protein 2	42	1	599	14.2619	33	18	0.71%	E
8	NCLIV_011830	hypothetical protein, conserved	22	1	311	14.1364	33	20	0.37%	−
9	NCLIV_032240	catalase	59	1	825	13.9831	88	53	0.98%	D
10	NCLIV_042000	ubiquitin / ribosomal protein CEP52 fusion protein, putative	15	1	199	13.2667	13	9	0.24%	−
11	NCLIV_033950	HSP70 - heat shock protein 70	73	1	836	11.4521	81	51	0.99%	A, B, C, D
12	NCLIV_011410	protein disulfide isomerase	53	1	604	11.3962	53	38	0.72%	A, B
13	NCLIV_011700	hypothetical protein (ROP15B)	35	1	352	10.0571	37	22	0.42%	G
14	NCLIV_049520	hypothetical protein, conserved	39	1	365	9.35897	39	25	0.43%	−
15	NCLIV_060860	cytochrome c, related	12	1	112	9.33333	19	13	0.13%	−
16	NCLIV_024820	14-3-3 protein homolog	31	1	285	9.19355	33	23	0.34%	A, B
17	NCLIV_006170	phosphoglycerate mutase, related	28	1	193	6.89286	28	19	0.23%	−
18	NCLIV_011120	malate dehydrogenase, related	34	1	221	6.5	28	19	0.26%	−
19	NCLIV_031550	predicted rhoptry protein kinase	48	1	310	6.45833	27	20	0.37%	D, G
20	NCLIV_019770	hypothetical protein	59	1	354	6	40	27	0.42%	C
21	NCLIV_033690	MIC2-like1 - microneme protein	80	1	448	5.6	42	28	0.53%	G
22	NCLIV_053860	MGC84926 protein, related (thioredoxin reductase)	57	1	317	5.5614	32	21	0.38%	−
23	NCLIV_020720	MIC11 - microneme protein 11	22	1	116	5.27273	17	11	0.14%	E, G
24	NCLIV_051000	ethylene-inducible protein hever, related	33	1	160	4.84848	20	16	0.19%	−
25	NCLIV_029690	hypothetical protein, conserved	19	1	91	4.78947	10	5	0.11%	−
26	NCLIV_001350	EGF-like domain-containing protein, putative	124	1	561	4.52419	87	58	0.66%	−
27	NCLIV_051970	M2AP - MIC2-associated protein	25	1	112	4.48	8	6	0.13%	G
28	NCLIV_065440	hypothetical protein (calmodulin)	17	1	72	4.23529	14	9	0.085%	−
29	NCLIV_055490	heat shock protein 70 (precursor), related	73	1	283	3.87671	43	32	0.34%	A, B, D
30	NCLIV_013260	hypothetical protein, conserved	20	1	76	3.8	11	8	0.090%	E
31	NCLIV_007260	p97 protein, putative	98	1	366	3.73469	67	57	0.43%	D
32	NCLIV_037500	enolase 2	52	1	194	3.73077	26	18	0.23%	A, B, D
33	NCLIV_001970	ROP7 - rhoptry protein 7	67	1	247	3.68657	27	22	0.29%	E, G
34	NCLIV_004790	CyP - 18 kDa cyclophilin	19	1	69	3.63158	14	11	0.082%	−
35	NCLIV_004190	thioredoxin, putative	48	1	172	3.58333	24	18	0.20%	D
36	NCLIV_032110	hypothetical protein, conserved	49	1	170	3.46939	27	22	0.20%	−
37	NCLIV_061760	MIC6 - microneme protein 6	34	1	115	3.38235	17	10	0.14%	G
38	NCLIV_011730	ROP26 - rhoptry kinase family protein 26	60	1	202	3.36667	29	24	0.24%	G
39	NCLIV_010600	MIC3 - microneme protein 3	38	1	127	3.34211	27	19	0.15%	B, E, G
40	NCLIV_043670	high mobility group protein, related	11	1	36	3.27273	13	10	0.043%	G
41	NCLIV_066250	MIC10 - microneme protein 10	23	1	72	3.13043	26	17	0.085%	G, H
42	NCLIV_058810	superoxide dismutase	23	1	69	3	7	5	0.082%	−
43	NCLIV_026140	histone H2A, related	13	1	39	3	3	3	0.046%	−
44	NCLIV_040860	tryptophanyl-tRNA synthetase, related	68	1	197	2.89706	34	28	0.23%	−
45	NCLIV_002940	MIC4 - microneme protein 4	64	1	185	2.89062	29	18	0.22%	G
46	NCLIV_011270	hypothetical protein (phosphoglycerate kinase)	45	1	130	2.88889	28	25	0.15%	−
47	NCLIV_054720	hypothetical protein (glycogen phosphorylase)	107	1	297	2.7757	59	48	0.35%	−
48	NCLIV_062630	thioredoxin-dependent peroxide reductase, mitochondrial, related	22	1	61	2.77273	14	10	0.072%	−
49	NCLIV_000430	hypothetical protein, conserved	43	1	119	2.76744	25	17	0.14%	−
50	NCLIV_040880	HSP90, related	82	1	224	2.73171	40	30	0.27%	−
51	NCLIV_062770	MIC8 - microneme protein 8	74	1	202	2.72973	31	19	0.24%	G, H
52	NCLIV_018420	ROP9 (p36 protein)	37	1	101	2.72973	24	16	0.12%	C, F, G
53	NCLIV_019970	peptidyl-prolyl cis-trans isomerase A, related (20 kDa cyclophilin precursor)	19	1	51	2.68421	11	8	0.060%	−
54	NCLIV_030420	Rcn2-prov protein, related (membrane-associated calcium-binding protein)	39	1	104	2.66667	16	14	0.12%	−
55	NCLIV_010720	SRS domain-containing protein	41	1	109	2.65854	23	18	0.13%	−
56	NCLIV_024110	hypothetical protein, conserved	23	1	60	2.6087	10	7	0.071%	−
57	NCLIV_066630	GRA9 - dense granule protein 9	35	1	89	2.54286	13	9	0.11%	C, G
58	NCLIV_015380	hypothetical protein, conserved	38	1	96	2.52632	17	14	0.11%	−
59	NCLIV_019110	HSP90-like protein, related	97	1	245	2.52577	53	42	0.29%	A, D
60	NCLIV_052190	hypothetical protein, conserved	48	1	117	2.4375	25	18	0.14%	H
61	NCLIV_063150	serpin peptidase inhibitor, clade B (ovalbumin), member 1, like 3, related	46	1	112	2.43478	32	26	0.13%	−
62	NCLIV_042660	probable cytosol aminopeptidase, related	60	1	146	2.43333	29	26	0.17%	C
63	NCLIV_028540	hypothetical protein, conserved	30	1	72	2.4	13	12	0.085%	−
64	NCLIV_032270	hypothetical protein, conserved	35	1	83	2.37143	20	17	0.098%	−
65	NCLIV_043760	hypothetical protein, conserved	17	1	39	2.29412	10	9	0.046%	E
66	NCLIV_063590	glutathione reductase, related	52	1	118	2.26923	22	16	0.14%	−
67	NCLIV_070280	hypothetical protein (protein kinase classification CAMK/CDPK)	54	1	119	2.2037	25	21	0.14%	−
68	NCLIV_060420	hypothetical protein (threonyl-tRNA synthetase)	88	1	193	2.19318	32	27	0.23%	−
69	NCLIV_015460	hypothetical protein (PKC-interacting cousin of thioredoxin)	26	1	57	2.19231	10	8	0.068%	−
70	NCLIV_002770	MORN repeat-containing protein, putative	42	1	91	2.16667	13	10	0.11%	−
71	NCLIV_063740	hypothetical protein, conserved	50	1	108	2.16	23	17	0.13%	−
72	NCLIV_010740	kelch motif domain-containing protein, putative	44	1	94	2.13636	18	15	0.11%	−
73	NCLIV_012920	ROP40 - rhoptry kinase family protein 40	43	1	90	2.09302	17	16	0.11%	D, F, G
74	NCLIV_065090	hypothetical protein, conserved	75	1	156	2.08	25	18	0.18%	−
75	NCLIV_064950	hypothetical protein	55	1	113	2.05455	24	18	0.13%	F
76	NCLIV_059600	KH domain-containing protein, putative	101	1	207	2.0495	42	31	0.25%	D
77	NCLIV_004380	cathepsin L, related	46	1	94	2.04348	15	11	0.11%	−
78	NCLIV_014330	prolyl oligopeptidase (precursor), related	83	1	169	2.03614	31	23	0.20%	−
79	NCLIV_030290	transaldolase, putative	41	1	83	2.02439	25	20	0.098%	−
80	NCLIV_004140	hypothetical protein	18	1	35	1.94444	11	8	0.041%	−
81	NCLIV_046900	hypothetical protein (triosephosphate isomerase)	28	1	54	1.92857	18	14	0.064%	−
82	NCLIV_024230	Zgc:123215, related (HMG box domain-containing protein)	11	1	21	1.90909	11	7	0.025%	−
83	NCLIV_062230	glutaminyl-tRNA synthetase (EC 6.1.1.18), related	57	1	105	1.84211	13	12	0.12%	−
84	NCLIV_068400	NTPase	69	1	125	1.81159	24	17	0.15%	A, B, F, G
85	NCLIV_041100	novel protein (Zgc:66430), related (nucleosome assembly domain-containing protein)	32	1	52	1.625	9	7	0.062%	−
86	NCLIV_044380	ubiquitin carrier protein (EC 6.3.2.-), related	18	1	29	1.61111	9	8	0.034%	−
87	NCLIV_006860	hypothetical protein (aspartyl aminopeptidase)	54	1	86	1.59259	25	21	0.10%	−
88	NCLIV_045650	GRA2 - dense granule protein 2 (28 kDa antigen)	22	1	35	1.59091	12	9	0.041%	B, D, E, G
89	NCLIV_046800	AGC kinase, putative	39	1	62	1.58974	16	14	0.073%	−
90	NCLIV_062220	glutaminyl-tRNA synthetase (EC 6.1.1.18), related	46	1	73	1.58696	16	15	0.086%	−
91	NCLIV_005010	hypothetical protein, conserved	62	1	98	1.58065	22	19	0.12%	−
92	NCLIV_033040	Rbm28 protein, related (RNA binding motif-containing protein)	18	1	28	1.55556	6	5	0.033%	−
93	NCLIV_022970	MIC2 - microneme protein 2	83	1	126	1.51807	13	7	0.15%	G
94	NCLIV_012830	MORN repeat-containing protein, putative	48	1	72	1.5	19	14	0.085%	−
95	NCLIV_067180	glucose-6-phosphate 1-dehydrogenase (EC 1.1.1.49), related	82	1	120	1.46341	25	21	0.14%	−
96	NCLIV_004270	protein kinase, putative	124	1	180	1.45161	28	27	0.21%	−
97	NCLIV_033230	SAG1 - surface antigen 1 (SRS29B)	33	1	47	1.42424	8	8	0.056%	E, H
98	NCLIV_042400	macrophage migration inhibitory factor, related	12	1	17	1.41667	5	5	0.020%	−
99	NCLIV_066760	translationally-controlled tumor protein, related	19	1	26	1.36842	10	8	0.031%	−
100	NCLIV_050390	pyrroline-5-carboxylate reductase (EC 1.5.1.2), related	30	1	41	1.36667	9	8	0.049%	−
101	NCLIV_007770	rhoptry kinase family protein, truncated, putative (BPK1)	42	1	57	1.35714	15	14	0.068%	H
102	NCLIV_011980	calmodulin-like domain protein kinase isoenzyme gamma, related (CAMK/CDPK)	57	1	77	1.35088	17	16	0.091%	−
103	NCLIV_008680	hypothetical protein, conserved	73	1	96	1.31507	18	17	0.11%	−
104	NCLIV_036830	hypothetical protein, conserved	98	1	128	1.30612	37	30	0.15%	−
105	NCLIV_020220	elongation factor 2, putative	93	1	118	1.26882	19	13	0.14%	−
106	NCLIV_051340	toxofilin, putative	32	1	40	1.25	12	9	0.047%	G
107	NCLIV_037400	la domain-containing protein, putative	61	1	75	1.22951	32	24	0.089%	−
108	NCLIV_050620	lysine decarboxylase domain-containing protein, putative	44	1	54	1.22727	16	14	0.064%	−
109	NCLIV_039820	hexokinase, putative	52	1	63	1.21154	23	15	0.075%	−
110	NCLIV_019480	proteasome A-type and B-type domain-containing protein, putative	30	1	36	1.2	9	6	0.043%	−
111	NCLIV_049030	hypothetical protein (eIF4E - eukaryotic initiation factor-4E)	26	1	31	1.19231	8	5	0.037%	−
112	NCLIV_058830	superoxide dismutase (EC 1.15.1.1), related	32	1	38	1.1875	9	7	0.045%	−
113	NCLIV_046540	oligoendopeptidase F, putative	71	1	83	1.16901	17	17	0.098%	−
114	NCLIV_017370	CAMP-dependent protein kinase regulatory subunit, putative	43	1	50	1.16279	19	16	0.059%	−
115	NCLIV_052350	hypothetical protein, conserved	28	1	32	1.14286	11	9	0.038%	−
116	NCLIV_056590	phosphatidylinositol-4-phosphate 5-kinase, putative	51	1	57	1.11765	16	15	0.068%	−
117	NCLIV_055230	serine/threonine protein phosphatase, putative	54	1	60	1.11111	17	15	0.071%	−
118	NCLIV_046170	heat shock protein 70, ER lumen, related	104	1	114	1.09615	30	27	0.14%	−
119	NCLIV_001070	histone H2B, related (histone H2Ba)	13	1	14	1.07692	8	7	0.017%	−
120	NCLIV_066920	hypothetical protein (tyrosyl-tRNA synthetase, putative)	48	1	50	1.04167	20	16	0.059%	−
121	NCLIV_018560	ras-GTPase-activating protein binding protein, putative	88	1	90	1.02273	24	16	0.11%	−
122	NCLIV_013910	Pdcd4-prov protein, related	58	1	58	1	21	20	0.069%	−
123	NCLIV_040540	hypothetical protein (heterogeneous nuclear ribonucleoprotein A3)	45	1	45	1	12	10	0.053%	−
124	NCLIV_026150	histone H3, related	15	1	15	1	4	4	0.018%	−
125	NCLIV_041930	RAB11 - Rab-GTPase	23	1	22	0.956522	8	8	0.026%	G
126	NCLIV_024740	myosin, heavy polypeptide 1, skeletal muscle, adult, related (myosin D)	85	1	81	0.952941	19	15	0.096%	−
127	NCLIV_047860	hypothetical protein (polyadenylate-binding protein)	82	1	78	0.95122	14	12	0.092%	C
128	NCLIV_032950	deoxyuridine 5'-triphosphate nucleotidohydrolase, putative	20	1	19	0.95	5	5	0.023%	−
129	NCLIV_005560	DG32 - dense-granule antigen 32	28	1	26	0.928571	7	6	0.031%	−
130	NCLIV_008410	gamma-aminobutyric acid receptor-associated protein-like 1, related	14	1	13	0.928571	6	5	0.015%	−
131	NCLIV_065470	hypothetical protein (thioredoxin)	51	1	47	0.921569	16	11	0.056%	−
132	NCLIV_061170	hypothetical protein (heat shock protein)	93	1	85	0.913978	29	24	0.10%	−
133	NCLIV_045870	GRA3 - dense granule protein 3	23	1	21	0.913043	4	4	0.025%	G
134	NCLIV_011210	transketolase, related	108	1	98	0.907407	28	21	0.12%	−
135	NCLIV_049900	hypothetical protein (myosin A)	93	1	83	0.892473	26	22	0.098%	D
136	NCLIV_020990	PLP1 - perforin-like protein 1	115	1	101	0.878261	33	23	0.12%	−
137	NCLIV_028170	ROP20 - rhoptry kinase family protein 20	63	1	55	0.873016	15	14	0.065%	G
138	NCLIV_060660	SAG3 - surface antigen 3 (SRS57, P43)	39	1	34	0.871795	12	10	0.040%	D
139	NCLIV_054520	MORN1 - membrane occupation and recognition nexus motif	41	1	35	0.853659	19	16	0.041%	−
140	NCLIV_000860	SPATR, related (secreted protein with altered thrombospondin type I repeat domain)	58	1	49	0.844828	19	13	0.058%	−
141	NCLIV_051840	hypothetical protein (mitochondrial glycoprotein domain-containing protein)	32	1	27	0.84375	8	8	0.032%	−
142	NCLIV_003580	hypothetical protein, conserved	32	1	27	0.84375	9	8	0.032%	−
143	NCLIV_046260	ACN/IRP - aconitate hydratase/iron regulatory protein	99	1	81	0.818182	24	22	0.096%	−
144	NCLIV_032330	LDH1 - lactate dehydrogenase homologous	36	1	29	0.805556	11	10	0.034%	A, B, D
145	NCLIV_031860	serine-threonine phosophatase 2C, putative	36	1	29	0.805556	12	10	0.034%	B, D, E, G
146	NCLIV_000280	RanBP1 domain containing protein, related	25	1	20	0.8	10	8	0.024%	−
147	NCLIV_028830	glucose-6-phosphate isomerase (EC 5.3.1.9), related	126	1	100	0.793651	20	14	0.12%	−
148	NCLIV_018530	hypothetical protein, conserved	101	1	80	0.792079	20	16	0.095%	−
149	NCLIV_045430	DNA-binding protein HU, putative	24	1	19	0.791667	12	7	0.023%	−
150	NCLIV_013780	hypothetical protein (proteasome subunit alpha type 2)	26	1	20	0.769231	8	6	0.024%	E
151	NCLIV_068920	SRS domain-containing protein	41	1	31	0.756098	6	5	0.037%	−
152	NCLIV_035950	hypothetical protein (small nuclear ribonucleoprotein Sm D2)	12	1	9	0.75	6	5	0.011%	−
153	NCLIV_000840	thioredoxin h, related	12	1	9	0.75	6	6	0.011%	−
154	NCLIV_066190	caltractin, putative (centrin2)	19	1	14	0.736842	5	5	0.017%	−
155	NCLIV_036250	asparaginyl-tRNA synthetase, related	60	1	44	0.733333	16	14	0.052%	−
156	NCLIV_041880	MIC16 - microneme protein 16	41	1	30	0.731707	10	9	0.036%	−
157	NCLIV_064580	hypothetical protein (elongation factor 1-gamma)	44	1	32	0.727273	14	9	0.038%	−
158	NCLIV_022550	GK15875, related (rab GDP dissociation inhibitor alpha)	51	1	37	0.72549	9	8	0.044%	−
159	NCLIV_024380	hypothetical protein, conserved	61	1	44	0.721311	11	10	0.052%	−
160	NCLIV_050590	GL11864, related (RRM domain-containing protein)	53	1	38	0.716981	14	13	0.045%	−
161	NCLIV_026070	armadillo/beta-catenin-like repeat-containing protein, putative	31	1	22	0.709677	8	6	0.026%	−
162	NCLIV_048240	hypothetical protein (aminopeptidase N )	106	1	74	0.698113	23	22	0.088%	−
163	NCLIV_056480	hypothetical protein (isocitrate dehydrogenase)	59	1	41	0.694915	13	11	0.049%	C
164	NCLIV_036130	CBR-RSP-4 protein, related	22	1	15	0.681818	6	4	0.018%	−
165	NCLIV_005900	translation initiation factor 3 subunit 9-like protein, related	89	1	59	0.662921	19	19	0.070%	−
166	NCLIV_009640	choline kinase, putative	62	1	41	0.66129	16	14	0.049%	−
167	NCLIV_003570	hypothetical protein (glycylpeptide N-tetradecanoyltransferase)	52	1	34	0.653846	18	15	0.040%	−
168	NCLIV_060810	hypothetical protein, conserved	102	1	66	0.647059	27	22	0.078%	−
169	NCLIV_047660	hypothetical protein (adenosylhomocysteinase)	52	1	33	0.634615	11	10	0.039%	−
170	NCLIV_034160	glutamine synthetase (EC 6.3.1.2), related	51	1	32	0.627451	11	9	0.038%	E
171	NCLIV_019960	lysyl-tRNA synthetase, putative	67	1	42	0.626866	17	14	0.050%	−
172	NCLIV_025770	ankyrin repeat-containing protein, putative	24	1	15	0.625	6	6	0.018%	H
173	NCLIV_054540	RAB5C, member RAS oncogene family, related	21	1	13	0.619048	9	8	0.015%	−
174	NCLIV_038680	hypothetical protein	26	1	16	0.615385	5	4	0.019%	−
175	NCLIV_038760	mago nashi protein, putative	18	1	11	0.611111	8	7	0.013%	−
176	NCLIV_004340	FABZ - beta-hydroxyacyl-ACP dehydratase	25	1	15	0.6	7	6	0.018%	−
177	NCLIV_055170	DnaJ domain containing protein, related	48	1	28	0.583333	12	12	0.033%	−
178	NCLIV_024840	hypothetical protein (CMGC kinase, CK2 family)	52	1	30	0.576923	10	10	0.036%	−
179	NCLIV_052880	GRA6 - granule antigen protein 6	21	1	12	0.571429	2	1	0.014%	G
180	NCLIV_046100	glycogen debranching enzyme, putative	205	1	117	0.570732	37	36	0.14%	−
181	NCLIV_044270	hypothetical protein (calcium-dependent protein kinase (CAMK/CDPK))	79	1	45	0.56962	13	13	0.053%	−
182	NCLIV_003050	myosin heavy chain, putative	125	1	71	0.568	26	21	0.084%	−
183	NCLIV_000940	glucose-6-phosphate dehydrogenase, putative	55	1	31	0.563636	8	6	0.037%	D, F, H
184	NCLIV_025240	Gbp1p protein, putative	32	1	18	0.5625	11	9	0.021%	−
185	NCLIV_027230	dihydropteroate synthase, related	73	1	40	0.547945	10	9	0.047%	−
186	NCLIV_000740	CPL1 - Chitin-like protein 1	74	1	40	0.540541	12	9	0.047%	−
187	NCLIV_009030	metallophosphoesterase, related	37	1	20	0.540541	7	7	0.024%	−
188	NCLIV_007330	similar to uniprot|P15705 (Hsc70/Hsp90-organizing protein)	63	1	34	0.539683	15	15	0.040%	−
189	NCLIV_041940	glyceraldehyde 3-phosphate dehydrogenase (EC 1.2.1.12), related	36	1	19	0.527778	8	4	0.023%	A, C, D
190	NCLIV_005440	mog1 protein, putative	19	1	10	0.526316	6	5	0.012%	−
191	NCLIV_067490	protein phosphatase 2C, putative	37	1	19	0.513514	7	7	0.023%	−
192	NCLIV_029340	EGF-like domain-containing protein, putative	155	1	78	0.503226	21	18	0.092%	−
193	NCLIV_048570	GAP45 - gliding-associated protein	28	1	14	0.5	9	7	0.017%	−
194	NCLIV_056140	hypothetical protein, conserved	296	1	140	0.472973	52	46	0.17%	−
195	NCLIV_012130	eukaryotic translation initiation factor 3 subunit 7-like protein, related	60	1	28	0.466667	12	9	0.033%	−
196	NCLIV_012220	hypothetical protein, conserved	28	1	13	0.464286	6	5	0.015%	−
197	NCLIV_010730	SRS domain-containing protein	41	1	19	0.463415	7	5	0.023%	E
198	NCLIV_015010	hypothetical protein, conserved	70	1	32	0.457143	11	10	0.038%	−
199	NCLIV_041740	hypothetical protein, conserved	103	1	47	0.456311	10	8	0.056%	D
200	NCLIV_065590	NAD-specific glutamate dehydrogenase, putative	127	1	57	0.448819	23	22	0.068%	−
201	NCLIV_011900	arginyl-tRNA synthetase (EC 6.1.1.19), related	67	1	30	0.447761	13	13	0.036%	−
202	NCLIV_035860	ROP2L10 (ROP32)	65	1	29	0.446154	12	11	0.034%	G
203	NCLIV_042820	clathrin heavy chain, putative	195	1	86	0.441026	32	29	0.10%	−
204	NCLIV_035310	inhibitor-1 of protein phosphatase type 2A, putative	32	1	14	0.4375	7	7	0.017%	−
205	NCLIV_043300	nucleolar phosphoprotein nucleolin, putative	74	1	32	0.432432	8	8	0.038%	−
206	NCLIV_036200	cyclophilin, putative	21	1	9	0.428571	6	5	0.011%	−
207	NCLIV_017510	RPS29 - 40S ribosomal protein S29	7	0.98	3	0.428571	3	2	0.0036%	−
208	NCLIV_060470	hypothetical protein (cysteinyl-tRNA synthetase)	75	1	32	0.426667	9	7	0.038%	−
209	NCLIV_018620	Os08g0464000 protein, related	19	1	8	0.421053	5	5	0.0095%	H
210	NCLIV_034130	hypothetical protein (proteasome PCI domain-containing protein)	67	1	27	0.402985	10	9	0.032%	−
211	NCLIV_054750	PP1 - protein phosphatase type 1	35	1	14	0.4	8	6	0.017%	−
212	NCLIV_010200	RPL5 - ribosomal protein L5	35	1	14	0.4	9	7	0.017%	−
213	NCLIV_036400	GRA1 - dense granule protein 1	20	0.98	8	0.4	2	2	0.0095%	A, G
214	NCLIV_010120	hypothetical protein, conserved	10	0.98	4	0.4	2	2	0.0047%	−
215	NCLIV_016120	proteasome subunit alpha type 4, subunit, putative	28	1	11	0.392857	6	6	0.013%	E
216	NCLIV_060760	prolyl-tRNA synthetase, putative	74	1	29	0.391892	7	5	0.034%	−
217	NCLIV_016150	serine-pyruvate transaminase (EC 2.6.1.51), related	44	1	17	0.386364	10	9	0.020%	−
218	NCLIV_012510	ADF - actin depolymerizing factor	13	1	5	0.384615	4	3	0.0059%	−
219	NCLIV_069960	RNA binding motif-containing zinc finger protein, putative	73	1	28	0.383562	18	14	0.033%	−
220	NCLIV_032430	hypothetical protein, conserved	55	1	21	0.381818	15	14	0.025%	−
221	NCLIV_001670	elongation factor 1-alpha, related	49	1	18	0.367347	9	7	0.021%	−
222	NCLIV_017470	proteasome subunit alpha type (EC 3.4.25.1), related	33	1	12	0.363636	7	7	0.014%	−
223	NCLIV_039480	hypothetical protein (ubiquitin-like protein SMT3 precursor)	11	1	4	0.363636	3	3	0.0047%	−
224	NCLIV_004300	dynamin-like protein, putative	97	1	35	0.360825	13	11	0.041%	−
225	NCLIV_053840	ROP1 - rhoptry protein 1	39	1	14	0.358974	2	2	0.017%	D, G
226	NCLIV_046890	hypothetical protein, conserved	39	1	14	0.358974	6	5	0.017%	−
227	NCLIV_023090	hypothetical protein (protein phosphatase 2C)	42	1	15	0.357143	7	6	0.018%	−
228	NCLIV_038830	Sm protein, related (small nuclear ribonucleoprotein)	14	0.98	5	0.357143	3	2	0.0059%	−
229	NCLIV_022140	GA11385, related (RNA-binding protein, putative)	59	1	21	0.355932	7	7	0.025%	−
230	NCLIV_001260	RNA binding protein, putative	17	1	6	0.352941	4	3	0.0071%	−
231	NCLIV_002590	phthalate dioxygenase reductase subunit, related	74	1	26	0.351351	10	9	0.031%	−
232	NCLIV_007580	hypothetical protein (alpha-glucosidase II)	180	1	63	0.35	25	23	0.075%	−
233	NCLIV_064760	contig An16c0190 (aspartate aminotransferase)	46	1	16	0.347826	7	7	0.019%	−
234	NCLIV_041790	hypothetical protein, conserved	98	1	34	0.346939	17	15	0.040%	−
235	NCLIV_042650	GG11844, related (polypyrimidine track-binding protein)	49	1	17	0.346939	10	7	0.020%	−
236	NCLIV_034190	eukaryotic translation initiation factor 3 subunit 6 interacting protein, putative	75	1	26	0.346667	7	7	0.031%	−
237	NCLIV_021100	ROP12 - rhoptry protein 12	26	1	9	0.346154	4	4	0.011%	G
238	NCLIV_061600	hypothetical protein (phosphoserine aminotransferase)	51	1	17	0.333333	9	8	0.020%	−
239	NCLIV_020310	fructose-1,6-bisphosphatase, putative	42	1	14	0.333333	4	4	0.017%	−
240	NCLIV_028230	proteasome subunit alpha type-7, related	27	1	9	0.333333	6	5	0.011%	E
241	NCLIV_015440	hypothetical protein (staphylococcal nuclease domain-containing protein)	103	1	34	0.330097	12	11	0.040%	−
242	NCLIV_044230	TLN4 - toxolysin 4	237	1	78	0.329114	19	14	0.092%	−
243	NCLIV_020070	hypothetical protein, conserved	52	1	17	0.326923	6	6	0.020%	−
244	NCLIV_029420	MLC1 - myosin light chain 1	25	1	8	0.32	4	4	0.0095%	F
245	NCLIV_003160	nicotinate phosphoribosyltransferase (EC 2.4.2.11), related	66	1	21	0.318182	8	7	0.025%	−
246	NCLIV_066840	hypothetical protein (heat shock protein 70)	79	1	25	0.316456	13	12	0.030%	−
247	NCLIV_015410	RPL23A - ribosomal protein L23A	19	1	6	0.315789	3	3	0.0071%	−
248	NCLIV_051590	GTP binding protein, putative	45	1	14	0.311111	6	6	0.017%	−
249	NCLIV_057700	RPL7 - ribosomal protein L7	29	1	9	0.310345	5	5	0.011%	−
250	NCLIV_070010	RON8 - rhoptry neck protein 8	328	1	101	0.307927	35	34	0.12%	D
251	NCLIV_005500	hypothetical protein, conserved	127	1	38	0.299213	17	15	0.045%	−
252	NCLIV_017440	predicted rhoptry protein kinase (ROPK) (ROP19)	61	1	18	0.295082	11	9	0.021%	G
253	NCLIV_000710	hypothetical protein, conserved (SCP-like extracellular domain-containing protein)	24	1	7	0.291667	4	4	0.0083%	−
254	NCLIV_003100	PI2 - serine proteinase inhibitor PI2	28	1	8	0.285714	4	4	0.0095%	G
255	NCLIV_063690	hypothetical protein, conserved	28	1	8	0.285714	5	4	0.0095%	−
256	NCLIV_020140	hypothetical protein (nascent polypeptide-associated complex alpha chain)	21	0.98	6	0.285714	3	2	0.0071%	−
257	NCLIV_064700	RPL18 - ribosomal protein L18	21	1	6	0.285714	4	4	0.0071%	−
258	NCLIV_050070	fructose-1,6-bisphosphatase (EC 3.1.3.11), related	14	0.98	4	0.285714	2	2	0.0047%	−
259	NCLIV_046970	hypothetical protein, conserved	117	1	33	0.282051	14	13	0.039%	−
260	NCLIV_021510	hypothetical protein, conserved	25	1	7	0.28	5	5	0.0083%	−
261	NCLIV_012890	hypothetical protein	782	1	218	0.278772	62	55	0.26%	−
262	NCLIV_000130	hypothetical protein (NADP-specific glutamate dehydrogenase)	54	1	15	0.277778	8	8	0.018%	D, H
263	NCLIV_030340	cytochrome c, putative	18	0.95	5	0.277778	2	1	0.0059%	−
264	NCLIV_015550	26S proteasome non-ATPase regulatory subunit, putative	47	1	13	0.276596	6	6	0.015%	−
265	NCLIV_009510	DEHA2E04510p, related (LSM domain-containing protein)	11	1	3	0.272727	3	3	0.0036%	−
266	NCLIV_005360	splicing factor 3a protein, putative	59	1	16	0.271186	10	10	0.019%	−
267	NCLIV_038330	adenylosuccinate synthetase, putative	52	1	14	0.269231	10	9	0.017%	−
268	NCLIV_030050	RON4 - rhoptry neck protein 4	97	1	26	0.268041	8	7	0.031%	D, G
269	NCLIV_036970	calmodulin, putative (putative essential light chain 1 (ELC1) of the invasion motor)	15	1	4	0.266667	4	4	0.0047%	−
270	NCLIV_001300	calmodulin, putative	15	1	4	0.266667	3	3	0.0047%	−
271	NCLIV_061830	60S acidic ribosomal protein P0	34	1	9	0.264706	4	4	0.011%	C
272	NCLIV_006090	hypothetical protein, conserved	19	1	5	0.263158	3	3	0.0059%	H
273	NCLIV_063750	calmodulin, related (centrin 1)	19	1	5	0.263158	4	4	0.0059%	−
274	NCLIV_057680	hypothetical protein (small nuclear ribonucleoprotein E/G)	19	0.98	5	0.263158	3	2	0.0059%	−
275	NCLIV_045550	RNA recognition motif-containing protein, putative	66	1	17	0.257576	14	12	0.020%	−
276	NCLIV_042500	ubiquitin-activating enzyme E1, related	121	1	31	0.256198	12	12	0.037%	−
277	NCLIV_003890	hypothetical protein, conserved	43	1	11	0.255814	5	5	0.013%	−
278	NCLIV_041650	methionine-tRNA ligase (EC 6.1.1.10), related	107	1	27	0.252336	12	11	0.032%	−
279	NCLIV_064370	lactoylglutathione lyase (EC 4.4.1.5), related	36	1	9	0.25	5	5	0.011%	−
280	NCLIV_065170	snRNP protein Lsm5, putative	12	0.98	3	0.25	3	2	0.0036%	−
281	NCLIV_005890	hypothetical protein, conserved	12	1	3	0.25	3	2	0.0036%	−
282	NCLIV_023550	hydroxyacylglutathione hydrolase, putative	29	0.98	7	0.241379	2	2	0.0083%	−
283	NCLIV_045400	hypothetical protein (splicing factor 3A subunit 2)	25	1	6	0.24	4	4	0.0071%	−
284	NCLIV_066080	hypothetical protein, conserved	25	1	6	0.24	4	3	0.0071%	−
285	NCLIV_056110	small heat shock protein 21, putative	21	1	5	0.238095	3	3	0.0059%	C
286	NCLIV_016840	AFL091Wp, related (protein kinase family CK1/CK1)	38	1	9	0.236842	6	4	0.011%	−
287	NCLIV_018300	HIT family protein, related	17	1	4	0.235294	4	4	0.0047%	−
288	NCLIV_055610	hypothetical protein, conserved	17	1	4	0.235294	3	3	0.0047%	−
289	NCLIV_034460	hypothetical protein (cell division protein 48)	65	1	15	0.230769	5	5	0.018%	A
290	NCLIV_062570	contig An13c0020, related (proteasome PCI domain-containing protein)	52	1	12	0.230769	5	5	0.014%	−
291	NCLIV_009670	cold-shock protein, DNA-binding, related	13	0.98	3	0.230769	2	2	0.0036%	−
292	NCLIV_011690	ROP15 - rhoptry protein 15	31	0.98	7	0.225806	3	2	0.0083%	G, H
293	NCLIV_039940	hypothetical protein (protein kinase family CMGC/GSK)	45	1	10	0.222222	6	5	0.012%	−
294	NCLIV_004920	hypothetical protein	27	1	6	0.222222	4	4	0.0071%	−
295	NCLIV_000610	profilin family protein, putative	18	1	4	0.222222	3	3	0.0047%	−
296	NCLIV_010240	hypothetical protein, conserved	97	1	21	0.216495	10	10	0.025%	−
297	NCLIV_053870	hypothetical protein (small nuclear ribonucleoprotein)	14	0.98	3	0.214286	2	2	0.0036%	−
298	NCLIV_049600	RPS15A - ribosomal protein RPS15A	19	1	4	0.210526	3	3	0.0047%	−
299	NCLIV_035540	hypothetical protein (folylpolyglutamate synthase)	62	1	13	0.209677	4	3	0.015%	−
300	NCLIV_039960	hypothetical protein (heat shock protein 40)	34	1	7	0.205882	4	4	0.0083%	−
301	NCLIV_006040	coproporphyrinogen oxidase, putative	39	1	8	0.205128	3	3	0.0095%	−
302	NCLIV_038400	methionine aminopeptidase (EC 3.4.11.18), related	44	1	9	0.204545	4	4	0.011%	−
303	NCLIV_055850	ROP13 - rhoptry protein 13	45	1	9	0.2	4	4	0.011%	G
304	NCLIV_011840	hypothetical protein (RNA-binding protein)	31	1	6	0.193548	4	3	0.0071%	−
305	NCLIV_025480	kelch motif domain-containing protein, putative	88	1	17	0.193182	10	9	0.020%	−
306	NCLIV_053930	small nuclear ribonucleoprotein U1A, putative	42	1	8	0.190476	5	5	0.0095%	−
307	NCLIV_034470	hypothetical protein	21	1	4	0.190476	3	3	0.0047%	−
308	NCLIV_043950	hypothetical protein (methionine aminopeptidase, type II)	53	1	10	0.188679	7	7	0.012%	−
309	NCLIV_038290	hypothetical protein, conserved	48	1	9	0.1875	3	3	0.011%	−
310	NCLIV_031510	RPS25 - ribosomal protein S25	16	1	3	0.1875	3	3	0.0036%	−
311	NCLIV_018120	hypothetical protein, conserved	75	1	14	0.186667	9	9	0.017%	−
312	NCLIV_006180	duplicated carbonic anhydrase, putative	59	1	11	0.186441	4	4	0.013%	−
313	NCLIV_053590	TBL1- transducin-beta-like 1	86	1	16	0.186047	9	8	0.019%	−
314	NCLIV_046550	elongation factor 1-beta, related	27	1	5	0.185185	3	3	0.0059%	−
315	NCLIV_044410	ROP35 - rhoptry kinase family protein ROP35	65	1	12	0.184615	7	7	0.014%	G
316	NCLIV_026180	hypothetical protein (26S proteasome non-ATPase regulatory subunit)	55	1	10	0.181818	4	3	0.012%	−
317	NCLIV_067060	hypothetical protein (U6 snRNA associated Sm-like protein LSm4)	11	0.98	2	0.181818	2	2	0.0024%	−
318	NCLIV_070100	GF20490, related (exoribonuclease, putative)	139	1	25	0.179856	13	12	0.030%	−
319	NCLIV_018830	hypothetical protein, conserved	78	1	14	0.179487	6	4	0.017%	−
320	NCLIV_045260	hypothetical protein (serine/threonine protein phosphatase)	67	1	12	0.179104	5	5	0.014%	D
321	NCLIV_051450	centromere/microtubule binding protein, putative	56	1	10	0.178571	5	5	0.012%	−
322	NCLIV_065910	hypothetical protein, conserved	34	1	6	0.176471	4	4	0.0071%	−
323	NCLIV_038410	predicted hydrolases or acyltransferases, related	34	1	6	0.176471	4	4	0.0071%	−
324	NCLIV_036500	TXNL4A/DIM1	17	1	3	0.176471	2	2	0.0036%	−
325	NCLIV_008850	hypothetical protein, conserved	222	1	39	0.175676	15	14	0.046%	−
326	NCLIV_037250	transport protein particle component Bet3 domain- containing protein, putative	23	1	4	0.173913	3	3	0.0047%	−
327	NCLIV_037590	hypothetical protein, conserved	23	1	4	0.173913	2	2	0.0047%	−
328	NCLIV_042480	hypothetical protein, conserved	23	1	4	0.173913	3	3	0.0047%	−
329	NCLIV_023050	eukaryotic translation initiation factor 3 subunit 10, putative	121	1	21	0.173554	11	10	0.025%	D
330	NCLIV_013180	GM04207p, related	81	1	14	0.17284	7	7	0.017%	−
331	NCLIV_036010	hypothetical protein	87	1	15	0.172414	11	11	0.018%	−
332	NCLIV_049270	hypothetical protein, conserved	77	1	13	0.168831	6	5	0.015%	−
333	NCLIV_048590	hypothetical protein, conserved (RON3 - rhoptry neck protein 3)	220	1	37	0.168182	15	15	0.044%	D, G
334	NCLIV_019040	peptidase M16 domain protein, related (insulin-degrading enzyme)	125	1	21	0.168	13	13	0.025%	−
335	NCLIV_064880	hypothetical protein, conserved	132	1	22	0.166667	8	4	0.026%	−
336	NCLIV_033100	prolidase, putative	66	1	11	0.166667	9	9	0.013%	−
337	NCLIV_002850	hypothetical protein (phosphatidylethanolamine-binding protein)	24	1	4	0.166667	4	4	0.0047%	−
338	NCLIV_049100	RPS19 - ribosomal protein RPS19	18	0.98	3	0.166667	2	2	0.0036%	−
339	NCLIV_015870	SRS23 - SRS domain-containing protein 23	31	1	5	0.16129	4	4	0.0059%	−
340	NCLIV_046050	hypothetical protein (phosphofructokinase)	131	1	21	0.160305	7	5	0.025%	−
341	NCLIV_054140	adenylyl cyclase associated protein, putative	25	0.98	4	0.16	2	2	0.0047%	−
342	NCLIV_048880	proteasome subunit beta type-7, related	25	1	4	0.16	4	4	0.0047%	−
343	NCLIV_053640	peroxidoxin 2, putative	25	0.98	4	0.16	2	2	0.0047%	−
344	NCLIV_068872	SRS domain-containing protein	38	1	6	0.157895	5	4	0.0071%	−
345	NCLIV_018710	hypothetical protein (nucleosome assembly protein)	51	1	8	0.156863	4	4	0.0095%	−
346	NCLIV_026350	hypothetical protein, conserved	32	1	5	0.15625	5	5	0.0059%	−
347	NCLIV_059620	hypothetical protein, conserved	45	1	7	0.155556	5	5	0.0083%	−
348	NCLIV_065450	RPL35A - ribosomal protein RPL35A	13	0.98	2	0.153846	2	2	0.0024%	−
349	NCLIV_036640	hypothetical protein, conserved	98	1	15	0.153061	11	10	0.018%	−
350	NCLIV_013460	hypothetical protein (lanthionine synthetase C-like protein 1)	46	1	7	0.152174	5	5	0.0083%	−
351	NCLIV_039400	hypothetical protein (acetyl-coenzyme A synthetase)	79	1	12	0.151899	6	6	0.014%	−
352	NCLIV_008170	hypothetical protein	40	1	6	0.15	5	5	0.0071%	−
353	NCLIV_056830	60S ribosomal protein L7a, putative	20	0.98	3	0.15	2	2	0.0036%	−
354	NCLIV_044340	hypothetical protein, conserved	217	1	32	0.147465	17	13	0.038%	−
355	NCLIV_010320	dihydrolipoamide branched chain transacylase, E2 subunit, putative	69	1	10	0.144928	5	5	0.012%	−
356	NCLIV_058000	alanine dehydrogenase, putative	42	1	6	0.142857	4	4	0.0071%	−
357	NCLIV_052740	SRS domain-containing protein	35	1	5	0.142857	3	3	0.0059%	−
358	NCLIV_070070	calcyclin binding protein, putative	28	1	4	0.142857	3	3	0.0047%	−
359	NCLIV_038170	hypoxanthine phosphoribosyltransferase (EC 2.4.2.8), related	28	0.98	4	0.142857	2	2	0.0047%	−
360	NCLIV_024140	hypothetical protein	21	1	3	0.142857	3	3	0.0036%	−
361	NCLIV_038710	Lin-28 homolog B, related	14	0.98	2	0.142857	2	2	0.0024%	−
362	NCLIV_013360	plectin, putative	260	1	37	0.142308	21	21	0.044%	−
363	NCLIV_028140	hypothetical protein, conserved	57	1	8	0.140351	7	5	0.0095%	−
364	NCLIV_015200	pyruvate kinase (EC 2.7.1.40), related	58	1	8	0.137931	6	5	0.0095%	A, B, D
365	NCLIV_014430	hypothetical protein, conserved	80	1	11	0.1375	5	5	0.013%	−
366	NCLIV_048580	hypothetical protein (RNA binding protein)	44	1	6	0.136364	3	3	0.0071%	−
367	NCLIV_017500	RPS5 - ribosomal protein RPS5	22	1	3	0.136364	2	2	0.0036%	−
368	NCLIV_029040	nucleosome assembly protein, putative	96	1	13	0.135417	6	5	0.015%	−
369	NCLIV_045800	RPL3 - 60S ribosomal protein L3, related	45	1	6	0.133333	4	4	0.0071%	D
370	NCLIV_063760	hypothetical protein (ubiquitin carboxyl-terminal hydrolase isozyme L5)	45	1	6	0.133333	4	3	0.0071%	−
371	NCLIV_055710	RPL23 - ribosomal protein RPL23	15	0.98	2	0.133333	2	2	0.0024%	−
372	NCLIV_033850	hypothetical protein (chromatin remodelling complex protein SNF2L)	181	1	24	0.132597	12	10	0.028%	−
373	NCLIV_007800	RON4L1	212	1	28	0.132075	14	11	0.033%	G
374	NCLIV_061050	hypothetical protein (alanyl-tRNA synthetase)	114	1	15	0.131579	6	5	0.018%	−
375	NCLIV_038110	MIC17B - microneme protein 17B	38	1	5	0.131579	4	4	0.0059%	G
376	NCLIV_048460	thioredoxin, putative	69	1	9	0.130435	7	7	0.011%	−
377	NCLIV_050210	KH domain-containing protein, putative	69	1	9	0.130435	5	5	0.011%	−
378	NCLIV_060160	Tgd057, related	23	1	3	0.130435	3	3	0.0036%	−
379	NCLIV_022080	hypothetical protein (C2 domain-containing protein)	23	1	3	0.130435	3	3	0.0036%	−
380	NCLIV_022540	hypothetical protein, conserved	62	1	8	0.129032	4	4	0.0095%	−
381	NCLIV_043400	proteasome subunit p58, related	62	1	8	0.129032	6	6	0.0095%	−
382	NCLIV_037150	hypothetical protein (26S proteasome regulatory subunit)	39	1	5	0.128205	3	3	0.0059%	−
383	NCLIV_042270	hypothetical protein (phenylalanyl tRNA synthetase isoform)	328	1	41	0.125	14	13	0.049%	−
384	NCLIV_030120	importin beta-3 subunit, putative	128	1	16	0.125	11	10	0.019%	−
385	NCLIV_051810	D-3-phosphoglycerate dehydrogenase, putative	40	1	5	0.125	3	3	0.0059%	−
386	NCLIV_027080	hypothetical protein, conserved	32	1	4	0.125	3	3	0.0047%	−
387	NCLIV_021110	hypothetical protein, conserved	195	1	24	0.123077	6	6	0.028%	−
388	NCLIV_039490	hypothetical protein (lysine decarboxylase domain-containing protein)	41	1	5	0.121951	4	4	0.0059%	−
389	NCLIV_034381	SRS domain-containing protein	41	0.98	5	0.121951	3	2	0.0059%	−
390	NCLIV_055260	AGC kinase TgPKG1, putative	115	1	14	0.121739	7	7	0.017%	−
391	NCLIV_065800	hypothetical protein (apolipoprotein A-I binding protein)	25	0.96	3	0.12	1	1	0.0036%	−
392	NCLIV_043110	interferon gamma-inducible protein 30, putative	42	1	5	0.119048	3	3	0.0059%	−
393	NCLIV_065770	nuclear cap binding protein, putative	135	1	16	0.118519	6	6	0.019%	−
394	NCLIV_058360	hypothetical protein (DnaJ domain-containing protein)	34	0.98	4	0.117647	2	2	0.0047%	−
395	NCLIV_023620	SRS domain-containing protein	34	0.98	4	0.117647	3	2	0.0047%	−
396	NCLIV_013320	RPS15 - ribosomal protein RPS15	17	0.98	2	0.117647	2	2	0.0024%	−
397	NCLIV_007110	RPS10 - ribosomal protein RPS10	17	0.98	2	0.117647	2	2	0.0024%	−
398	NCLIV_017420	rhoptry protein kinase (ROPK)	61	1	7	0.114754	2	2	0.0083%	G
399	NCLIV_018510	hydrolase Cof, related	35	0.98	4	0.114286	2	2	0.0047%	−
400	NCLIV_001450	hypothetical protein (dynein heavy chain)	546	1	62	0.113553	37	36	0.073%	−
401	NCLIV_031970	hypothetical protein (pre-mRNA splicing factor PRP8)	294	1	33	0.112245	16	16	0.039%	−
402	NCLIV_043880	hypothetical protein (vacuolar ATP synthase subunit E)	27	1	3	0.111111	3	3	0.0036%	−
403	NCLIV_038700	hypothetical protein (N2,N2-dimethylguanosine tRNA methyltransferase)	74	1	8	0.108108	6	6	0.0095%	−
404	NCLIV_036230	ubiquitin fusion-degradation protein (ISS), related	37	0.98	4	0.108108	2	2	0.0047%	−
405	NCLIV_001650	hypothetical protein, conserved	28	0.91	3	0.107143	1	1	0.0036%	−
406	NCLIV_031750	importin, putative	131	1	14	0.10687	8	7	0.017%	−
407	NCLIV_023100	hypothetical protein, conserved (SP18 - Sin3 associated polypeptide 18 kDa)	47	1	5	0.106383	5	5	0.0059%	−
408	NCLIV_042700	hypothetical protein, conserved	19	0.98	2	0.105263	2	2	0.0024%	−
409	NCLIV_044440	hypothetical protein (eukaryotic peptide chain release factor subunit)	48	1	5	0.104167	3	3	0.0059%	−
410	NCLIV_056700	26S proteasome regulatory subunit rpn1, related	116	1	12	0.103448	6	6	0.014%	−
411	NCLIV_028870	peptidylprolyl isomerase D (Cyclophilin D), related	58	1	6	0.103448	5	5	0.0071%	−
412	NCLIV_047810	hypothetical protein (adenylate kinase)	29	0.98	3	0.103448	2	2	0.0036%	−
413	NCLIV_049110	hypothetical protein	39	1	4	0.102564	2	2	0.0047%	H
414	NCLIV_000020	M protein, putative	88	0.96	9	0.102273	1	1	0.011%	−
415	NCLIV_055070	ubiquitin carboxyl-terminal hydrolase (EC 3.1.2.15), related	69	0.98	7	0.101449	2	2	0.0083%	−
416	NCLIV_007510	hypothetical protein, conserved	89	1	9	0.101124	5	4	0.011%	−
417	NCLIV_004520	hypothetical protein, conserved	210	1	21	0.1	12	11	0.025%	−
418	NCLIV_029970	TRNA synthetase Gly, related	80	1	8	0.1	7	7	0.0095%	−
419	NCLIV_034900	casein kinase II beta chain, putative	40	1	4	0.1	4	4	0.0047%	−
420	NCLIV_019950	adenosine deaminase (EC 3.5.4.4), related	40	1	4	0.1	4	4	0.0047%	−
421	NCLIV_066600	DEHA2F06798p, related (eukaryotic initiation factor-3, subunit 3)	50	1	5	0.1	3	3	0.0059%	−
422	NCLIV_070060	RNA binding protein, putative	40	1	4	0.1	3	3	0.0047%	−
423	NCLIV_047500	trichohyalin, putative	163	1	16	0.0981595	8	8	0.019%	−
424	NCLIV_039080	adaptin N terminal region family protein, related	123	1	12	0.097561	6	6	0.014%	−
425	NCLIV_009780	beta-lactamase domain protein (precursor), related	125	1	12	0.096	4	4	0.014%	−
426	NCLIV_061340	hypothetical protein (elongation factor 1)	21	0.98	2	0.0952381	2	2	0.0024%	−
427	NCLIV_059830	hypothetical protein, conserved	21	0.98	2	0.0952381	2	2	0.0024%	−
428	NCLIV_051650	M16 family peptidase, putative	148	1	14	0.0945946	10	10	0.017%	−
429	NCLIV_055370	hypothetical protein, conserved	43	0.98	4	0.0930233	2	2	0.0047%	−
430	NCLIV_037770	erythrocyte membrane protein PFEMP3, related	54	0.98	5	0.0925926	2	2	0.0059%	−
431	NCLIV_062880	hypothetical protein, conserved	87	1	8	0.091954	7	6	0.0095%	−
432	NCLIV_041780	RPL19 - ribosomal protein RPL19	22	1	2	0.0909091	2	2	0.0024%	−
433	NCLIV_054700	uridine phosphorylase, putative	33	1	3	0.0909091	3	3	0.0036%	−
434	NCLIV_026390	centrin, putative	22	0.98	2	0.0909091	2	2	0.0024%	−
435	NCLIV_055800	serine/threonine protein phosphatase 5 (EC 3.1.3.16), related	67	0.98	6	0.0895522	2	2	0.0071%	−
436	NCLIV_060040	hypothetical protein (AKMT - apical complex lysine(K) methyltransferase)	79	1	7	0.0886076	5	4	0.0083%	−
437	NCLIV_024010	hypothetical protein (proteasome PCI domain-containing protein)	46	0.98	4	0.0869565	2	2	0.0047%	−
438	NCLIV_066900	serine/threonine protein phosphatase 5, putative	117	1	10	0.0854701	5	5	0.012%	−
439	NCLIV_032620	Cs1 protein, related	47	1	4	0.0851064	4	4	0.0047%	−
440	NCLIV_064620	RON2 - rhoptry neck protein 2	165	1	14	0.0848485	7	6	0.017%	D, G
441	NCLIV_033860	hypothetical protein, conserved	36	1	3	0.0833333	3	3	0.0036%	−
442	NCLIV_061570	D-tyrosyl-tRNA(Tyr) deacylase (EC 3.1.-.-), related	24	1	2	0.0833333	2	2	0.0024%	−
443	NCLIV_032220	RPL30 - ribosomal protein RPL30	12	0.97	1	0.0833333	1	1	0.0012%	−
444	NCLIV_011550	novel protein (Zgc:77155), related	24	0.98	2	0.0833333	2	2	0.0024%	−
445	NCLIV_065210	HSP60 - heat shock protein 60	61	1	5	0.0819672	5	5	0.0059%	A, B, E
446	NCLIV_017780	trichohyalin, putative	199	1	16	0.080402	9	7	0.019%	−
447	NCLIV_046030	hypothetical protein	25	1	2	0.08	2	2	0.0024%	−
448	NCLIV_005980	14 kDa phosphohistidine phosphatase, putative	25	0.98	2	0.08	2	2	0.0024%	−
449	NCLIV_032850	hypothetical protein	25	0.98	2	0.08	2	2	0.0024%	−
450	NCLIV_022920	renin, related (eukaryotic aspartyl protease)	64	1	5	0.078125	2	2	0.0059%	−
451	NCLIV_056340	ATP-dependent RNA helicase DDX55 (EC 3.6.1.-), related	64	0.98	5	0.078125	2	2	0.0059%	−
452	NCLIV_017250	peptidylprolyl isomerase (cyclophilin)-like 2, related	65	1	5	0.0769231	3	3	0.0059%	−
453	NCLIV_033320	hypothetical protein (nuclear movement domain-containing protein)	39	1	3	0.0769231	3	3	0.0036%	−
454	NCLIV_048470	AP2X4 - AP2 domain transcription factor X-4	93	1	7	0.0752688	4	4	0.0083%	G
455	NCLIV_067980	proteasome subunit alpha type (EC 3.4.25.1), related	27	1	2	0.0740741	2	2	0.0024%	E
456	NCLIV_054910	hypothetical protein, conserved	41	0.98	3	0.0731707	2	2	0.0036%	−
457	NCLIV_048040	hypothetical protein, conserved	55	1	4	0.0727273	3	3	0.0047%	H
458	NCLIV_049400	serine hydroxymethyltransferase (EC 2.1.2.1), related	55	0.98	4	0.0727273	2	2	0.0047%	−
459	NCLIV_060600	6-phosphogluconate dehydrogenase, decarboxylating (EC 1.1.1.44), related	55	0.98	4	0.0727273	2	2	0.0047%	F
460	NCLIV_068090	thrombospondin type 1 domain-containing protein, putative	83	1	6	0.0722892	5	5	0.0071%	−
461	NCLIV_055360	RON5 - rhoptry neck protein 5	181	1	13	0.0718232	8	8	0.015%	D, G
462	NCLIV_003440	actin	42	1	3	0.0714286	3	3	0.0036%	A, B, D, F
463	NCLIV_024470	hypothetical protein (ubiquitin carboxyl-terminal hydrolase isozyme)	29	1	2	0.0689655	2	2	0.0024%	−
464	NCLIV_039000	probable 26S protease regulatory subunit 6B, related	29	0.98	2	0.0689655	2	2	0.0024%	−
465	NCLIV_058760	hypothetical protein, conserved	44	1	3	0.0681818	2	2	0.0036%	−
466	NCLIV_038320	hypothetical protein (PAN domain-containing protein)	119	1	8	0.0672269	6	3	0.0095%	G
467	NCLIV_020480	hypothetical protein (U1 small nuclear ribonucleoprotein)	30	0.98	2	0.0666667	1	1	0.0024%	−
468	NCLIV_068970	succinate dehydrogenase flavoprotein subunit, related	45	0.98	3	0.0666667	2	2	0.0036%	−
469	NCLIV_053220	PsmB (EC 3.4.25.1), related (proteasome subunit beta type 7)	31	0.94	2	0.0645161	1	1	0.0024%	E
470	NCLIV_049710	hypothetical protein (coatomer protein complex subunit beta)	141	1	9	0.0638298	5	5	0.011%	−
471	NCLIV_029990	vacuolar ATP synthase catalytic subunit A, putative	63	0.98	4	0.0634921	2	2	0.0047%	−
472	NCLIV_069590	ROP2L8 (ROP24)	63	0.98	4	0.0634921	2	2	0.0047%	−
473	NCLIV_024500	NAD binding domain of 6-phosphogluconate dehydrogenase, putative	34	0.96	2	0.0588235	1	1	0.0024%	−
474	NCLIV_042510	hypothetical protein, conserved	34	0.98	2	0.0588235	2	2	0.0024%	−
475	NCLIV_038000	CUG-BP- and ETR-3-like factor 3, related	69	1	4	0.057971	2	2	0.0047%	−
476	NCLIV_057060	dynactin p25, putative	70	1	4	0.0571429	4	4	0.0047%	−
477	NCLIV_047390	hypothetical protein, conserved	53	0.98	3	0.0566038	2	2	0.0036%	−
478	NCLIV_037200	GJ21226, related (MIF4G domain-containing protein)	269	1	15	0.0557621	7	6	0.018%	−
479	NCLIV_020180	hypothetical protein (nucleolar protein NOP5)	54	0.98	3	0.0555556	2	2	0.0036%	−
480	NCLIV_062950	50S ribosomal protein L21e, related	18	0.97	1	0.0555556	1	1	0.0012%	−
481	NCLIV_038360	TSP1 domain-containing protein TSP12 (Precursor), related	145	1	8	0.0551724	4	4	0.0095%	−
482	NCLIV_053190	hypothetical protein (phenylalanyl-tRNA synthetase beta chain)	74	1	4	0.0540541	4	3	0.0047%	−
483	NCLIV_000570	hypothetical protein, conserved	93	1	5	0.0537634	4	4	0.0059%	−
484	NCLIV_054200	Zgc:92083, related (long-chain-fatty-acid-CoA ligase)	94	1	5	0.0531915	4	4	0.0059%	−
485	NCLIV_043320	RNA recognition motif (RRM)-containing protein, related	57	1	3	0.0526316	3	3	0.0036%	−
486	NCLIV_005510	hypothetical protein (UBA/TS-N domain-containing protein)	38	1	2	0.0526316	2	2	0.0024%	−
487	NCLIV_050080	fructose-1,6-bisphosphatase class 1 (EC 3.1.3.11), related	19	0.98	1	0.0526316	1	1	0.0012%	−
488	NCLIV_060700	SRS domain-containing protein	38	0.98	2	0.0526316	2	2	0.0024%	−
489	NCLIV_063570	peptidase, S9A/B/C family, catalytic domain protein, related	97	1	5	0.0515464	4	4	0.0059%	−
490	NCLIV_038580	RNA recognition motif-containing protein, putative	78	1	4	0.0512821	3	3	0.0047%	−
491	NCLIV_007730	valyl-tRNA synthetase, mitochondrial, related	119	0.98	6	0.0504202	2	2	0.0071%	−
492	NCLIV_056180	hypothetical protein, conserved	40	0.98	2	0.05	2	2	0.0024%	−
493	NCLIV_043140	aspartate carbamoyltransferase, putative	40	0.98	2	0.05	2	2	0.0024%	−
494	NCLIV_045460	mitochondrial presequence protease (EC 3.4.24.), related	143	1	7	0.048951	4	4	0.0083%	−
495	NCLIV_033270	hypothetical protein (triosephosphate isomerase)	41	1	2	0.0487805	2	2	0.0024%	−
496	NCLIV_022400	hypothetical protein (aspartyl-tRNA synthetase)	62	0.98	3	0.0483871	2	2	0.0036%	F
497	NCLIV_058530	tetratricopeptide TPR_2 repeat protein, related	62	0.98	3	0.0483871	2	2	0.0036%	−
498	NCLIV_043930	kelch repeat-containing protein fused to a HSP90-like ATpase, related (CRC230)	207	1	10	0.0483092	6	5	0.012%	−
499	NCLIV_054250	acyl-CoA synthetase, related	85	1	4	0.0470588	3	3	0.0047%	−
500	NCLIV_016110	hypothetical protein (mitochondrial branched-chain alpha-keto acid dehydrogenase E1)	43	0.98	2	0.0465116	2	2	0.0024%	−
501	NCLIV_043390	hypothetical protein (poly(A) binding protein)	220	1	10	0.0454545	5	5	0.012%	−
502	NCLIV_001440	NOL1/NOP2/sun family methyltransferase, related	110	1	5	0.0454545	4	4	0.0059%	−
503	NCLIV_045000	hypothetical protein	45	1	2	0.0444444	2	2	0.0024%	−
504	NCLIV_049460	adenosine monophosphate deaminase, putative	136	1	6	0.0441176	5	5	0.0071%	−
505	NCLIV_054800	hypothetical protein, conserved	68	0.98	3	0.0441176	2	2	0.0036%	D
506	NCLIV_049050	RNA helicase-related protein required for pre-mRNA splicing (EC 3.6.1.-), related	251	1	11	0.0438247	8	8	0.013%	−
507	NCLIV_050000	probable deoxyhypusine synthase (EC 2.5.1.46), related	47	0.98	2	0.0425532	2	2	0.0024%	−
508	NCLIV_042790	2OG-Fe(II) oxygenase family protein, putative	98	1	4	0.0408163	2	2	0.0047%	−
509	NCLIV_010390	novel protein (Zgc:77804), related	49	0.98	2	0.0408163	2	2	0.0024%	−
510	NCLIV_049500	hypothetical protein (DNA topoisomerase I)	100	1	4	0.04	3	3	0.0047%	C
511	NCLIV_051870	DNA repair enzyme, putative	50	0.98	2	0.04	2	2	0.0024%	−
512	NCLIV_057470	hypothetical protein, conserved	251	1	10	0.0398406	6	6	0.012%	−
513	NCLIV_014750	hypothetical protein	176	1	7	0.0397727	4	4	0.0083%	−
514	NCLIV_051420	KLLA0B04587p, related (EPN3 protein)	76	1	3	0.0394737	3	3	0.0036%	−
515	NCLIV_061040	hypothetical protein	51	0.98	2	0.0392157	2	2	0.0024%	−
516	NCLIV_021040	SNARE domain-containing protein, putative	54	0.98	2	0.037037	2	2	0.0024%	−
517	NCLIV_005400	Brx1, related (ribosome biogenesis protein Brix)	55	0.98	2	0.0363636	2	2	0.0024%	−
518	NCLIV_041690	ubiquitin carboxyl-terminal hydrolase (EC 3.1.2.15), related	252	1	9	0.0357143	4	4	0.011%	−
519	NCLIV_007540	hypothetical protein, conserved	313	1	11	0.0351438	7	7	0.013%	−
520	NCLIV_030970	hypothetical protein (GMP synthase)	59	1	2	0.0338983	2	2	0.0024%	−
521	NCLIV_007390	MGC78841 protein, related (importin alpha)	60	0.98	2	0.0333333	2	2	0.0024%	−
522	NCLIV_041850	Hsp20/alpha crystallin domain-containing protein, putative	30	0.97	1	0.0333333	1	1	0.0012%	−
523	NCLIV_063970	long chain acyl-CoA synthetase, putative	91	0.98	3	0.032967	2	2	0.0036%	−
524	NCLIV_041380	hypothetical protein, conserved	122	0.96	4	0.0327869	1	1	0.0047%	−
525	NCLIV_019550	histidyl-tRNA synthetase, putative	122	0.98	4	0.0327869	2	2	0.0047%	−
526	NCLIV_056660	hypothetical protein, conserved	184	1	6	0.0326087	4	3	0.0071%	−
527	NCLIV_059300	CD2 antigen cytoplasmic tail-binding protein 2, putative	62	0.98	2	0.0322581	2	2	0.0024%	−
528	NCLIV_037460	hypothetical protein (citrate synthase)	62	0.98	2	0.0322581	2	2	0.0024%	−
529	NCLIV_001380	ubiquitin carboxyl-terminal hydrolase (EC 3.1.2.15), related	63	0.97	2	0.031746	1	1	0.0024%	−
530	NCLIV_050680	hypothetical protein (DEAD/DEAH box helicase)	63	0.98	2	0.031746	2	2	0.0024%	−
531	NCLIV_065560	hypothetical protein	63	0.98	2	0.031746	2	2	0.0024%	−
532	NCLIV_016800	TCP-1/cpn60 chaperonin family protein, putative	63	0.98	2	0.031746	2	2	0.0024%	−
533	NCLIV_041480	hypothetical protein, conserved	64	1	2	0.03125	2	2	0.0024%	−
534	NCLIV_014290	hypothetical protein, conserved	291	1	9	0.0309278	6	6	0.011%	−
535	NCLIV_016900	hypothetical protein	98	1	3	0.0306122	2	2	0.0036%	−
536	NCLIV_038850	fumarase, putative	66	0.98	2	0.030303	2	2	0.0024%	−
537	NCLIV_010520	hypothetical protein, conserved	101	1	3	0.029703	2	2	0.0036%	−
538	NCLIV_061460	family T1, proteasome beta subunit, threonine peptidase, related	34	0.95	1	0.0294118	1	1	0.0012%	−
539	NCLIV_061660	CAM kinase, CDPK family, putative (CDPK6-Calcium-Dependent Protein Kinase 6)	69	0.97	2	0.0289855	1	1	0.0024%	−
540	NCLIV_019240	hypothetical protein, conserved	70	0.98	2	0.0285714	2	2	0.0024%	−
541	NCLIV_028180	DNA-directed RNA polymerase subunit beta	141	1	4	0.0283688	3	3	0.0047%	−
542	NCLIV_057550	SUB2 - subtilisin-like protease SUB2	141	1	4	0.0283688	3	3	0.0047%	G
543	NCLIV_010960	phosphoglucomutase, putative	72	1	2	0.0277778	2	2	0.0024%	−
544	NCLIV_027530	lectin-domain protein, putative	74	1	2	0.027027	2	2	0.0024%	−
545	NCLIV_065520	hypothetical protein (NADPH-dependent oxidoreductase)	111	0.98	3	0.027027	2	2	0.0036%	−
546	NCLIV_070050	hypothetical protein (formin binding protein)	75	0.98	2	0.0266667	2	2	0.0024%	−
547	NCLIV_025000	hypothetical protein (trypsin)	113	1	3	0.0265487	3	3	0.0036%	−
548	NCLIV_046750	hypothetical protein (poly(A) polymerase)	77	1	2	0.025974	2	2	0.0024%	−
549	NCLIV_033280	hypothetical protein (ATP-dependent RNA helicase)	234	1	6	0.025641	3	3	0.0071%	−
550	NCLIV_042980	hypothetical protein (CCR4 - Not1 domain-containing protein)	274	1	7	0.0255474	5	5	0.0083%	−
551	NCLIV_014450	phosphoglucomutase 2, related	79	0.98	2	0.0253165	2	2	0.0024%	−
552	NCLIV_034090	kinesin heavy chain, putative	199	1	5	0.0251256	4	4	0.0059%	−
553	NCLIV_060220	hypothetical protein, conserved	320	1	8	0.025	7	7	0.0095%	−
554	NCLIV_005140	ubiquitin carboxyl-terminal hydrolase, putative	120	0.98	3	0.025	2	2	0.0036%	−
555	NCLIV_070210	peptidyl-prolyl cis-trans isomerase, putative	80	0.98	2	0.025	2	2	0.0024%	−
556	NCLIV_063730	MIC15 - microneme protein 15	285	1	7	0.0245614	7	7	0.0083%	−
557	NCLIV_037180	hypothetical protein (crooked neck-like protein 1)	82	1	2	0.0243902	2	2	0.0024%	−
558	NCLIV_060330	molybdopterin cofactor sulfurase, putative	82	0.98	2	0.0243902	2	2	0.0024%	−
559	NCLIV_065290	hypothetical protein, conserved	253	1	6	0.0237154	4	4	0.0071%	−
560	NCLIV_051510	GM14051, related (translation initiation factor IF-2)	128	1	3	0.0234375	3	3	0.0036%	−
561	NCLIV_009630	cyclophilin, putative	86	0.98	2	0.0232558	2	2	0.0024%	−
562	NCLIV_018500	fatty acyl-CoA synthetase 2, related	90	0.98	2	0.0222222	2	2	0.0024%	−
563	NCLIV_031340	splicing factor 3B subunit 3, putative	136	0.98	3	0.0220588	3	2	0.0036%	−
564	NCLIV_016240	5'-nucleotidase domain protein (precursor), related	96	1	2	0.0208333	2	2	0.0024%	−
565	NCLIV_059450	hypothetical protein (ATP-dependent RNA helicase)	49	0.97	1	0.0204082	1	1	0.0012%	D
566	NCLIV_049920	hypothetical protein, conserved	101	0.98	2	0.019802	2	2	0.0024%	−
567	NCLIV_017040	phosphofructokinase, related	155	1	3	0.0193548	3	3	0.0036%	−
568	NCLIV_041660	hypothetical protein (cullin family protein)	104	1	2	0.0192308	2	2	0.0024%	−
569	NCLIV_022070	zinc finger (C3HC4 type) / FHA domain-containing protein, putative	104	0.98	2	0.0192308	2	2	0.0024%	−
570	NCLIV_036570	YALI0D21604p, related (phosphatidylserine decarboxylase)	105	1	2	0.0190476	2	2	0.0024%	G
571	NCLIV_043960	hypothetical protein, conserved	269	0.92	5	0.0185874	1	1	0.0059%	−
572	NCLIV_033430	hypothetical protein, conserved	54	0.96	1	0.0185185	1	1	0.0012%	−
573	NCLIV_034530	TCP-1/cpn60 family chaperonin, putative	58	0.95	1	0.0172414	1	1	0.0012%	−
574	NCLIV_062780	dipeptidyl peptidase IV domain-containing protein, putative	195	0.98	3	0.0153846	2	2	0.0036%	−
575	NCLIV_036080	hypothetical protein, conserved	131	1	2	0.0152672	2	2	0.0024%	−
576	NCLIV_051350	hypothetical protein	203	1	3	0.0147783	3	3	0.0036%	−
577	NCLIV_054950	AP2XI-3 - AP2 domain transcription factor XI-3	136	0.98	2	0.0147059	2	2	0.0024%	G
578	NCLIV_002910	ftsJ-like methyltransferase domain-containing protein, putative	137	1	2	0.0145985	2	2	0.0024%	−
579	NCLIV_005200	hypothetical protein	212	0.98	3	0.0141509	2	2	0.0036%	−
580	NCLIV_015430	hypothetical protein (thioredoxin)	212	0.98	3	0.0141509	2	2	0.0036%	−
581	NCLIV_051140	TLD domain-containing protein, putative	222	1	3	0.0135135	2	2	0.0036%	−
582	NCLIV_035920	adenylate/guanylate cyclase with GAF sensor and FHA domain, related	224	1	3	0.0133929	3	3	0.0036%	−
583	NCLIV_020650	splicing factor 3B subunit 1, putative	152	1	2	0.0131579	2	2	0.0024%	−
584	NCLIV_032840	protein kinase CMGC/MAPK/ERK7	76	0.98	1	0.0131579	1	1	0.0012%	−
585	NCLIV_004350	calcium homeostasis endoplasmic reticulum protein, related	81	0.91	1	0.0123457	1	1	0.0012%	−
586	NCLIV_000060	3', 5'-cyclic nucleotide phosphodiesterase domain-containing protein, putative	245	0.98	3	0.0122449	2	2	0.0036%	−
587	NCLIV_050050	M16 family peptidase, putative	172	0.98	2	0.0116279	2	2	0.0024%	−
588	NCLIV_055820	hypothetical protein (DNA topoisomerase II)	184	1	2	0.0108696	2	2	0.0024%	−
589	NCLIV_050870	SNF2 family N-terminal domain containing protein, putative	276	1	3	0.0108696	3	3	0.0036%	−
590	NCLIV_004580	hypothetical protein	374	0.97	4	0.0106952	1	1	0.0047%	−
591	NCLIV_009210	hypothetical protein	381	1	4	0.0104987	3	3	0.0047%	−
592	NCLIV_017750	hypothetical protein, conserved	485	1	5	0.0103093	1	1	0.0059%	−
593	NCLIV_001570	eukaryotic translation initiation factor 3 subunit G-2, related	206	0.98	2	0.00970874	2	2	0.0024%	−
594	NCLIV_023830	AP2VIIa-9 - AP2 domain transcription factor VIIa-9	112	0.9	1	0.00892857	1	1	0.0012%	G
595	NCLIV_027010	hypothetical protein, conserved	126	0.96	1	0.00793651	1	1	0.0012%	−
596	NCLIV_001370	DEAD/DEAH box helicase, putative	255	1	2	0.00784314	2	2	0.0024%	−
597	NCLIV_039670	200 kDa antigen p200, putative	134	1	1	0.00746269	1	1	0.0012%	−
598	NCLIV_069920	transcription factor S-II central domain-containing protein, putative	146	0.95	1	0.00684932	1	1	0.0012%	−
599	NCLIV_035850	hypothetical protein	323	0.98	2	0.00619195	2	2	0.0024%	−
600	NCLIV_056040	hypothetical protein, conserved	168	0.93	1	0.00595238	1	1	0.0012%	−
601	NCLIV_017880	hypothetical protein, conserved	362	0.98	2	0.00552486	2	2	0.0024%	−
602	NCLIV_068070	hypothetical protein, conserved	192	1	1	0.00520833	1	1	0.0012%	−
603	NCLIV_021920	hypothetical protein (protein kinase classification Other/Aur)	216	0.91	1	0.00462963	1	1	0.0012%	−
604	NCLIV_062460	hypothetical protein, conserved	217	0.97	1	0.00460829	1	1	0.0012%	−
605	NCLIV_065460	CMGC kinase, putative	219	0.99	1	0.00456621	1	1	0.0012%	−
606	NCLIV_047840	hypothetical protein, conserved	918	1	4	0.0043573	2	2	0.0047%	−
607	NCLIV_014560	hypothetical protein, conserved	294	1	1	0.00340136	1	1	0.0012%	−
608	NCLIV_001690	short-chain dehydrogenase/reductase SDR, related	1071	1	3	0.00280112	1	1	0.0036%	−
609	NCLIV_053360	hypothetical protein, conserved	368	0.95	1	0.00271739	1	1	0.0012%	−
610	NCLIV_013830	dynein heavy chain family protein, related	409	0.99	1	0.00244499	1	1	0.0012%	−
611	NCLIV_014200	hypothetical protein, conserved	563	0.99	1	0.0017762	1	1	0.0012%	−
612	NCLIV_043020	hypothetical protein	578	1	1	0.0017301	1	1	0.0012%	−
613	NCLIV_019860	hypothetical protein, conserved	767	1	1	0.00130378	1	1	0.0012%	−
614	NCLIV_037840	hypothetical protein	920	0.98	1	0.00108696	1	1	0.0012%	−
615	NCLIV_017650	hypothetical protein	959	0.98	1	0.00104275	1	1	0.0012%	−
	* A, Lee et al, 2003 PMID 14673785; B, Shin et al, 2005 PMID 16098674; C, Marugán-Hernández et al, 2010 PMID 20162558; D, Marugán-Hernández et al, 2011 PMID 21315855; E, Rocchi et al, 2011 PMID 21813001; F, Regidor-Cerrillo et al, 2012 PMID 22343075; G, Reid et al, 2012 PMID 22457617; H, Li and Tuo, 2011 PMID 21963790.

## Sheet: B. Secret. Org.
Table AF1. B. ESA proteins from Neospora caninum tachyzoites displayed by their known or predicted protein groups: micronemes, rhoptries, dense granules, surface and cyclophilins. Proteins are arranged in descending order of relative abundance and the references of protein identification and/or charcaterization are included.
ToxoDB ID	Description	Relative abundance (spectra count/MW)	N. caninum identification reference
Microneme proteins
NCLIV_021050	SUB1	33.6989	Louie and Conrad, 1999
NCLIV_028680	AMA1	33.127	Zhang et al, 2007
NCLIV_043270	MIC1	23	Keller et al, 2002
NCLIV_033690	MIC2-like1	5.6	Pereira et al, 2011
NCLIV_020720	MIC11	5.27273	Rocchi et al, 2011
NCLIV_051970	M2AP	4.48	Reid et al, 2012
NCLIV_061760	MIC6	3.38235	Reid et al, 2012
NCLIV_010600	MIC3	3.34211	Naguleswaran et al, 2001
NCLIV_066250	MIC10	3.13043	Atkinson et al, 2001; Li and Tuo, 2011; Reid et al, 2012
NCLIV_002940	MIC4	2.89062	Keller et al, 2004
NCLIV_062770	MIC8	2.72973	Reid et al, 2012; Li and Tuo, 2011
NCLIV_022970	MIC2	1.51807	Lovett et al, 2000
NCLIV_020990	PLP1	0.878261	―
NCLIV_000860	SPATR	0.844828	―
NCLIV_041880	MIC16	0.731707	―
NCLIV_000740	CPL1	0.540541	―
NCLIV_044230	TLN4	0.329114	―
NCLIV_038110	MIC17B	0.131579	Sohn et al, 2011
NCLIV_063730	MIC15	0.0245614	―
Rhoptry proteins
NCLIV_011700	hypothetical protein (ROP15B)	10.0571	Reid et al, 2012
NCLIV_031550	predicted rhoptry protein kinase (ROP55)	6.45833	Marugán-Hernández et al, 2011
NCLIV_001970	ROP7	3.68657	Rocchi et al, 2011
NCLIV_011730	ROP26	3.36667	Reid et al, 2012
NCLIV_018420	ROP9	2.72973	Sohn et al, 2011
NCLIV_012920	ROP40	2.09302	Marugán-Hernández et al, 2011
NCLIV_007770	rhoptry kinase family protein (BPK1)	1.35714	Li and Tuo, 2011
NCLIV_051340	toxofilin	1.25	Reid et al, 2012
NCLIV_041930	RAB11	0.956522	―
NCLIV_028170	ROP20	0.873016	Reid et al, 2012
NCLIV_035860	ROP2L10 (ROP32)	0.446154	Reid et al, 2012
NCLIV_053840	ROP1	0.358974	Marugán-Hernández et al, 2011
NCLIV_021100	ROP12	0.346154	Reid et al, 2012
NCLIV_070010	RON8	0.307927	Marugán-Hernández et al, 2011
NCLIV_017440	predicted rhoptry protein kinase (ROPK) (ROP19)	0.295082	Reid et al, 2012
NCLIV_030050	RON4	0.268041	Marugán-Hernández et al, 2011
NCLIV_011690	ROP15	0.225806	Li and Tuo, 2011
NCLIV_055850	ROP13	0.2	Reid et al, 2012
NCLIV_044410	ROP35	0.184615	Reid et al, 2012
NCLIV_048590	RON3	0.168182	Marugán-Hernández et al, 2011
NCLIV_007800	RON4L1	0.132075	Reid et al, 2012
NCLIV_017420	predicted rhoptry protein kinase (ROP47)	0.114754	Reid et al, 2012
NCLIV_064620	RON2	0.0848485	Straub et al, 2009; Marugán-Hernández et al, 2011
NCLIV_055360	RON5	0.0718232	Straub et al, 2009; Marugán-Hernández et al, 2011
NCLIV_069590	ROP2L8 (ROP24)	0.0634921	Reid et al, 2012
NCLIV_057550	SUB2	0.0283688	Reid et al, 2012
Dense granule proteins
NCLIV_066630	GRA9	2.54286	Marugán-Hernández et al, 2010
NCLIV_063150	serpin peptidase inhibitor, related	2.43478	―
NCLIV_068400	NTPase II	1.81159	Lee et al, 2003
NCLIV_045650	GRA2	1.59091	Ellis et al, 2000
NCLIV_005560	DG32	0.928571	―
NCLIV_045870	GRA3	0.913043	Reid et al, 2012
NCLIV_052880	GRA6	0.571429	Lally et al, 1996
NCLIV_036400	GRA1	0.4	Atkinson et al, 2001; Lee et al, 2003
NCLIV_003100	PI-2	0.285714	Bruno et al, 2004
Surface proteins
NCLIV_033250	SRS2 (SRS29C)	14.2619	Howe et al, 1998
NCLIV_010720	SRS domain-containing protein	2.65854	Rocchi et al, 2011
NCLIV_033230	SAG1 (SRS29B)	1.42424	Hemphill et al, 1997; Howe et al, 1998
NCLIV_060660	SAG3 (SRS57, P43)	0.871795	Hemphill and Gottstein, 1996
NCLIV_068920	SRS domain-containing protein	0.756098	―
NCLIV_010730	SRS domain-containing protein	0.463415	Rocchi et al, 2011
NCLIV_015870	SRS23	0.16129	―
NCLIV_068872	SRS domain-containing protein	0.157895	―
NCLIV_052740	SRS domain-containing protein	0.142857	―
NCLIV_034381	SRS domain-containing protein	0.121951	―
NCLIV_023620	SRS domain-containing protein	0.117647	―
NCLIV_060700	SRS domain-containing protein	0.0526316	―
Cyclophilins
NCLIV_004790	18 kDa cyclophilin	3.63158	Tuo et al, 2005
NCLIV_019970	peptidyl-prolyl cis-trans isomerase A (20 kDa cyclophilin precursor)	2.68421	―
NCLIV_036200	cyclophilin, putative	0.428571	―
NCLIV_045550	RNA recognition motif-containing protein, putative	0.257576	―
NCLIV_028870	peptidylprolyl isomerase D (Cyclophilin D), related	0.103448	―
NCLIV_017250	peptidylprolyl isomerase (cyclophilin)-like 2, related	0.0769231	―
NCLIV_070210	peptidyl-prolyl cis-trans isomerase, putative	0.025	―
NCLIV_009630	cyclophilin, putative	0.0232558	―

## Sheet: C. Non-Secret. Org.
Table AF1. C. ESA proteins from from Neospora caninum tachyzoites displayed by their known or predicted protein groups : apicoplast, mitochondria, cytoplasm and nucleus. Proteins are arranged in descending order of relative abundance and the reference of protein identification are included. The consulted high throughput studies are displayed below the table.
ToxoDB ID	ToxoDB nomenclature	Abundance (spectra count/MW)	N. caninum identification in previous high throughput studies**
Apicoplast
NCLIV_004190	thioredoxin, putative	3.58333	D
NCLIV_058810	superoxide dismutase	3	no
NCLIV_058830	superoxide dismutase (EC 1.15.1.1), related	1.1875	no
NCLIV_046260	ACN/IRP - aconitate hydratase/iron regulatory protein	0.818182	no
NCLIV_036250	asparaginyl-tRNA synthetase, related	0.733333	no
NCLIV_056480	hypothetical protein (isocitrate dehydrogenase)	0.694915	C
NCLIV_004340	FABZ - beta-hydroxyacyl-ACP dehydratase	0.6	no
NCLIV_016800	TCP-1/cpn60 chaperonin family protein, putative	0.031746	no
Mitochondria
NCLIV_062630	thioredoxin-dependent peroxide reductase, mitochondrial, related	2.77273	no
NCLIV_051840	hypothetical protein (mitochondrial glycoprotein domain-containing protein)	0.84375	no
NCLIV_046260	ACN/IRP - aconitate hydratase/iron regulatory protein	0.818182	no
NCLIV_013180	GM04207p, related	0.17284	no
NCLIV_007730	valyl-tRNA synthetase, mitochondrial, related	0.0504202	no
NCLIV_045460	mitochondrial presequence protease (EC 3.4.24.), related	0.048951	no
Nucleus
NCLIV_015920	histone H4, related	20.3636	E
NCLIV_043670	high mobility group protein, related	3.27273	G
NCLIV_026140	histone H2A, related	3	no
NCLIV_024230	Zgc:123215, related (HMG box domain-containing protein)	1.90909	no
NCLIV_041100	novel protein (Zgc:66430), related (nucleosome assembly domain-containing protein)	1.625	no
NCLIV_033040	Rbm28 protein, related (RNA binding motif-containing protein)	1.55556	no
NCLIV_001070	histone H2B, related (histone H2Ba)	1.07692	no
NCLIV_018560	ras-GTPase-activating protein binding protein, putative	1.02273	no
NCLIV_040540	hypothetical protein (heterogeneous nuclear ribonucleoprotein A3)	1	no
NCLIV_026150	histone H3, related	1	no
NCLIV_035950	hypothetical protein (small nuclear ribonucleoprotein Sm D2)	0.75	no
NCLIV_038760	mago nashi protein, putative	0.611111	no
NCLIV_038830	Sm protein, related (small nuclear ribonucleoprotein)	0.357143	no
NCLIV_005360	splicing factor 3a protein, putative	0.271186	no
NCLIV_045400	hypothetical protein (splicing factor 3A subunit 2)	0.24	no
NCLIV_053930	small nuclear ribonucleoprotein U1A, putative	0.190476	no
NCLIV_018710	hypothetical protein (nucleosome assembly protein)	0.156863	no
NCLIV_029040	nucleosome assembly protein, putative	0.135417	no
NCLIV_030120	importin beta-3 subunit, putative	0.125	no
NCLIV_042270	hypothetical protein (phenylalanyl tRNA synthetase isoform)	0.125	no
NCLIV_065770	nuclear cap binding protein, putative	0.118519	no
NCLIV_031970	hypothetical protein (pre-mRNA splicing factor PRP8)	0.112245	no
NCLIV_031750	importin, putative	0.10687	no
NCLIV_055800	serine/threonine protein phosphatase 5 (EC 3.1.3.16), related	0.0895522	no
NCLIV_020480	hypothetical protein (U1 small nuclear ribonucleoprotein)	0.0666667	no
NCLIV_007390	MGC78841 protein, related (importin alpha)	0.0333333	no
NCLIV_065560	hypothetical protein	0.031746	no
NCLIV_046750	hypothetical protein (poly(A) polymerase)	0.025974	no
NCLIV_031340	splicing factor 3B subunit 3, putative	0.0220588	no
NCLIV_002910	ftsJ-like methyltransferase domain-containing protein, putative	0.0145985	no
NCLIV_069920	transcription factor S-II central domain-containing protein, putative	0.00684932	no
Cytoplasm
NCLIV_053860	MGC84926 protein, related	5.5614	no
NCLIV_040860	Tryptophanyl-tRNA synthetase (EC 6.1.1.2), related	2.89706	no
NCLIV_063590	Glutathione reductase, related	2.26923	no
NCLIV_060420	hypothetical protein	2.19318	no
NCLIV_030290	transaldolase, putative	2.02439	no
NCLIV_062230	Glutaminyl-tRNA synthetase (EC 6.1.1.18), related	1.84211	no
NCLIV_062220	Glutaminyl-tRNA synthetase (EC 6.1.1.18), related	1.58696	no
NCLIV_033040	Rbm28 protein, related	1.55556	no
NCLIV_066760	Translationally-controlled tumor protein, related	1.36842	no
NCLIV_049030	hypothetical protein	1.19231	no
NCLIV_066920	hypothetical protein	1.04167	no
NCLIV_036250	Asparaginyl-tRNA synthetase, related	0.733333	no
NCLIV_034160	Glutamine synthetase (EC 6.3.1.2), related	0.627451	E
NCLIV_019960	lysyl-tRNA synthetase, putative	0.626866	no
NCLIV_004340	hypothetical protein	0.6	no
NCLIV_011900	Arginyl-tRNA synthetase (EC 6.1.1.19), related	0.447761	no
NCLIV_060470	hypothetical protein	0.426667	no
NCLIV_060760	prolyl-tRNA synthetase, putative	0.391892	no
NCLIV_001670	Elongation factor 1-alpha, related	0.367347	no
NCLIV_041650	Methionine--tRNA ligase (EC 6.1.1.10), related	0.252336	no
NCLIV_038170	Hypoxanthine phosphoribosyltransferase (EC 2.4.2.8), related	0.142857	no
NCLIV_061050	hypothetical protein	0.131579	no
NCLIV_042270	hypothetical protein	0.125	no
NCLIV_030120	importin beta-3 subunit, putative	0.125	no
NCLIV_031750	importin, putative	0.10687	no
NCLIV_044440	hypothetical protein	0.104167	no
NCLIV_029970	TRNA synthetase Gly, related	0.1	no
NCLIV_055800	Serine/threonine protein phosphatase 5 (EC 3.1.3.16), related	0.0895522	no
NCLIV_061570	D-tyrosyl-tRNA(Tyr) deacylase (EC 3.1.-.-), related	0.0833333	no
NCLIV_053190	hypothetical protein	0.0540541	no
NCLIV_007730	Valyl-tRNA synthetase, mitochondrial, related	0.0504202	no
NCLIV_022400	hypothetical protein	0.0483871	F
NCLIV_007390	MGC78841 protein, related	0.0333333	no
NCLIV_019550	histidyl-tRNA synthetase, putative	0.0327869	no
NCLIV_059300	CD2 antigen cytoplasmic tail-binding protein 2, putative	0.0322581	no
NCLIV_041480	hypothetical protein, conserved	0.03125	no
** Identification searched through ToxoDB comments and presence in listed high throughput studies: A, Lee et al, 2003 PMID 14673785; B, Shin et al, 2005 PMID 16098674; C, Marugán-Hernández et al, 2010 PMID 20162558; D, Marugán-Hernández et al, 2011 PMID 21315855; E, Rocchi et al, 2011 PMID 21813001; F, Regidor-Cerrillo et al, 2012 PMID 22343075; G, Reid et al, 2012 PMID 22457617; H, Li and Tuo, 2…
