# Supplementary material for: Unravelling the Neospora caninum secretome through the secreted fraction (ESA) and quantification of the discharged tachyzoite using high-resolution mass spectrometry-based proteomics
Source: Parasit Vectors. 2013 Nov 23;6:335. doi: 10.1186/1756-3305-6-335 (PMC4182915; doi:10.1186/1756-3305-6-335)
Supplement: Additional file 2 — Peptides used in the identification of ESA proteins. In each file, information is given on peptide sequence and charge state of all peptides used to identify each of the 615 proteins present in the ESA from the Neospora caninum tachyzoite. [file 1756-3305-6-335-S2.zip]

Archive with 615 entries (615 files):
- psu_NCLIV_065450.xls
- psu_NCLIV_062950.xls
- psu_NCLIV_061460.xls
- psu_NCLIV_060330.xls
- psu_NCLIV_059450.xls
- psu_NCLIV_055710.xls
- psu_NCLIV_051870.xls
- psu_NCLIV_050050.xls
- psu_NCLIV_050000.xls
- psu_NCLIV_049920.xls
- psu_NCLIV_043140.xls
- psu_NCLIV_042700.xls
- psu_NCLIV_042510.xls
- psu_NCLIV_041850.xls
- psu_NCLIV_038850.xls
- psu_NCLIV_038710.xls
- psu_NCLIV_035850.xls
- psu_NCLIV_032840.xls
- psu_NCLIV_027010.xls
- psu_NCLIV_022070.xls
- psu_NCLIV_021040.xls
- psu_NCLIV_017650.xls
- psu_NCLIV_004350.xls
- psu_NCLIV_070210.xls
- psu_NCLIV_070050.xls
- psu_NCLIV_069920.xls
- psu_NCLIV_067060.xls
- psu_NCLIV_065560.xls
- psu_NCLIV_065460.xls
- psu_NCLIV_062460.xls
- psu_NCLIV_061040.xls
- psu_NCLIV_060700.xls
- psu_NCLIV_059830.xls
- psu_NCLIV_059300.xls
- psu_NCLIV_056180.xls
- psu_NCLIV_054950.xls
- psu_NCLIV_053360.xls
- psu_NCLIV_053220.xls
- psu_NCLIV_050680.xls
- psu_NCLIV_050080.xls
- psu_NCLIV_039000.xls
- psu_NCLIV_037840.xls
- psu_NCLIV_037460.xls
- psu_NCLIV_036570.xls
- psu_NCLIV_032850.xls
- psu_NCLIV_032220.xls
- psu_NCLIV_026390.xls
- psu_NCLIV_019240.xls
- psu_NCLIV_018500.xls
- psu_NCLIV_017880.xls
- psu_NCLIV_016800.xls
- psu_NCLIV_016240.xls
- psu_NCLIV_016110.xls
- psu_NCLIV_014450.xls
- psu_NCLIV_013830.xls
- psu_NCLIV_011550.xls
- psu_NCLIV_010390.xls
- psu_NCLIV_009630.xls
- psu_NCLIV_007390.xls
- psu_NCLIV_007110.xls
- psu_NCLIV_005980.xls
- psu_NCLIV_005400.xls
- psu_NCLIV_002910.xls
- psu_NCLIV_001570.xls
- psu_NCLIV_068970.xls
- psu_NCLIV_067980.xls
- psu_NCLIV_065520.xls
- psu_NCLIV_062780.xls
- psu_NCLIV_061660.xls
- psu_NCLIV_061340.xls
- psu_NCLIV_058530.xls
- psu_NCLIV_056830.xls
- psu_NCLIV_054910.xls
- psu_NCLIV_054700.xls
- psu_NCLIV_051510.xls
- psu_NCLIV_049100.xls
- psu_NCLIV_047810.xls
- psu_NCLIV_047390.xls
- psu_NCLIV_046750.xls
- psu_NCLIV_041660.xls
- psu_NCLIV_041480.xls
- psu_NCLIV_039670.xls
- psu_NCLIV_035920.xls
- psu_NCLIV_034530.xls
- psu_NCLIV_033430.xls
- psu_NCLIV_033320.xls
- psu_NCLIV_031340.xls
- psu_NCLIV_024500.xls
- psu_NCLIV_024470.xls
- psu_NCLIV_024140.xls
- psu_NCLIV_023830.xls
- psu_NCLIV_022400.xls
- psu_NCLIV_022080.xls
- psu_NCLIV_020650.xls
- psu_NCLIV_020480.xls
- psu_NCLIV_020180.xls
- psu_NCLIV_015430.xls
- psu_NCLIV_014200.xls
- psu_NCLIV_013320.xls
- psu_NCLIV_010960.xls
- psu_NCLIV_009670.xls
- psu_NCLIV_005510.xls
- psu_NCLIV_000060.xls
- psu_NCLIV_069590.xls
- psu_NCLIV_065800.xls
- psu_NCLIV_063970.xls
- psu_NCLIV_061570.xls
- psu_NCLIV_057550.xls
- psu_NCLIV_056040.xls
- psu_NCLIV_055370.xls
- psu_NCLIV_053870.xls
- psu_NCLIV_053640.xls
- psu_NCLIV_051420.xls
- psu_NCLIV_051350.xls
- psu_NCLIV_046030.xls
- psu_NCLIV_043880.xls
- psu_NCLIV_043320.xls
- psu_NCLIV_043020.xls
- psu_NCLIV_041780.xls
- psu_NCLIV_038580.xls
- psu_NCLIV_037180.xls
- psu_NCLIV_036970.xls
- psu_NCLIV_036080.xls
- psu_NCLIV_034470.xls
- psu_NCLIV_033270.xls
- psu_NCLIV_030970.xls
- psu_NCLIV_024010.xls
- psu_NCLIV_021920.xls
- psu_NCLIV_019550.xls
- psu_NCLIV_018510.xls
- psu_NCLIV_017510.xls
- psu_NCLIV_017500.xls
- psu_NCLIV_017040.xls
- psu_NCLIV_016900.xls
- psu_NCLIV_010120.xls
- psu_NCLIV_009510.xls
- psu_NCLIV_005200.xls
- psu_NCLIV_001370.xls
- psu_NCLIV_001300.xls
- psu_NCLIV_070070.xls
- psu_NCLIV_070060.xls
- psu_NCLIV_060600.xls
- psu_NCLIV_055820.xls
- psu_NCLIV_055610.xls
- psu_NCLIV_054140.xls
- psu_NCLIV_050870.xls
- psu_NCLIV_050070.xls
- psu_NCLIV_049600.xls
- psu_NCLIV_049400.xls
- psu_NCLIV_048880.xls
- psu_NCLIV_042790.xls
- psu_NCLIV_042480.xls
- psu_NCLIV_038170.xls
- psu_NCLIV_038000.xls
- psu_NCLIV_037770.xls
- psu_NCLIV_036500.xls
- psu_NCLIV_032620.xls
- psu_NCLIV_031510.xls
- psu_NCLIV_029990.xls
- psu_NCLIV_027080.xls
- psu_NCLIV_025000.xls
- psu_NCLIV_023620.xls
- psu_NCLIV_014560.xls
- psu_NCLIV_010520.xls
- psu_NCLIV_005890.xls
- psu_NCLIV_004580.xls
- psu_NCLIV_002850.xls
- psu_NCLIV_001650.xls
- psu_NCLIV_001380.xls
- psu_NCLIV_000610.xls
- psu_NCLIV_066600.xls
- psu_NCLIV_065170.xls
- psu_NCLIV_058760.xls
- psu_NCLIV_057680.xls
- psu_NCLIV_056340.xls
- psu_NCLIV_054250.xls
- psu_NCLIV_053190.xls
- psu_NCLIV_052740.xls
- psu_NCLIV_049110.xls
- psu_NCLIV_048040.xls
- psu_NCLIV_046550.xls
- psu_NCLIV_043110.xls
- psu_NCLIV_038830.xls
- psu_NCLIV_038110.xls
- psu_NCLIV_037590.xls
- psu_NCLIV_037250.xls
- psu_NCLIV_037150.xls
- psu_NCLIV_036230.xls
- psu_NCLIV_034381.xls
- psu_NCLIV_034090.xls
- psu_NCLIV_028180.xls
- psu_NCLIV_026350.xls
- psu_NCLIV_023100.xls
- psu_NCLIV_019950.xls
- psu_NCLIV_018300.xls
- psu_NCLIV_017250.xls
- psu_NCLIV_009210.xls
- psu_NCLIV_005140.xls
- psu_NCLIV_000570.xls
- psu_NCLIV_068070.xls
- psu_NCLIV_065290.xls
- psu_NCLIV_065210.xls
- psu_NCLIV_064700.xls
- psu_NCLIV_063750.xls
- psu_NCLIV_063570.xls
- psu_NCLIV_060160.xls
- psu_NCLIV_058360.xls
- psu_NCLIV_056110.xls
- psu_NCLIV_055800.xls
- psu_NCLIV_054200.xls
- psu_NCLIV_051810.xls
- psu_NCLIV_049500.xls
- psu_NCLIV_048580.xls
- psu_NCLIV_044440.xls
- psu_NCLIV_034900.xls
- psu_NCLIV_033280.xls
- psu_NCLIV_030340.xls
- psu_NCLIV_028870.xls
- psu_NCLIV_027530.xls
- psu_NCLIV_022920.xls
- psu_NCLIV_015870.xls
- psu_NCLIV_015410.xls
- psu_NCLIV_011840.xls
- psu_NCLIV_008170.xls
- psu_NCLIV_007730.xls
- psu_NCLIV_001440.xls
- psu_NCLIV_068872.xls
- psu_NCLIV_066080.xls
- psu_NCLIV_063760.xls
- psu_NCLIV_063730.xls
- psu_NCLIV_059620.xls
- psu_NCLIV_058000.xls
- psu_NCLIV_057060.xls
- psu_NCLIV_056660.xls
- psu_NCLIV_054800.xls
- psu_NCLIV_051140.xls
- psu_NCLIV_045460.xls
- psu_NCLIV_045400.xls
- psu_NCLIV_045000.xls
- psu_NCLIV_041380.xls
- psu_NCLIV_039490.xls
- psu_NCLIV_038410.xls
- psu_NCLIV_033860.xls
- psu_NCLIV_020140.xls
- psu_NCLIV_014750.xls
- psu_NCLIV_004920.xls
- psu_NCLIV_003440.xls
- psu_NCLIV_001260.xls
- psu_NCLIV_068090.xls
- psu_NCLIV_065910.xls
- psu_NCLIV_063690.xls
- psu_NCLIV_060040.xls
- psu_NCLIV_055070.xls
- psu_NCLIV_053930.xls
- psu_NCLIV_045800.xls
- psu_NCLIV_039960.xls
- psu_NCLIV_039480.xls
- psu_NCLIV_036400.xls
- psu_NCLIV_029420.xls
- psu_NCLIV_023550.xls
- psu_NCLIV_021510.xls
- psu_NCLIV_019860.xls
- psu_NCLIV_018710.xls
- psu_NCLIV_017750.xls
- psu_NCLIV_013460.xls
- psu_NCLIV_011690.xls
- psu_NCLIV_006090.xls
- psu_NCLIV_062880.xls
- psu_NCLIV_060220.xls
- psu_NCLIV_049710.xls
- psu_NCLIV_048470.xls
- psu_NCLIV_043400.xls
- psu_NCLIV_042980.xls
- psu_NCLIV_038400.xls
- psu_NCLIV_038360.xls
- psu_NCLIV_038320.xls
- psu_NCLIV_036200.xls
- psu_NCLIV_029970.xls
- psu_NCLIV_028140.xls
- psu_NCLIV_022540.xls
- psu_NCLIV_018620.xls
- psu_NCLIV_017420.xls
- psu_NCLIV_014290.xls
- psu_NCLIV_006040.xls
- psu_NCLIV_000710.xls
- psu_NCLIV_064370.xls
- psu_NCLIV_057700.xls
- psu_NCLIV_057470.xls
- psu_NCLIV_051450.xls
- psu_NCLIV_050210.xls
- psu_NCLIV_049460.xls
- psu_NCLIV_043960.xls
- psu_NCLIV_043950.xls
- psu_NCLIV_041690.xls
- psu_NCLIV_038700.xls
- psu_NCLIV_028230.xls
- psu_NCLIV_016840.xls
- psu_NCLIV_015200.xls
- psu_NCLIV_003100.xls
- psu_NCLIV_001690.xls
[truncated: 315 more entries]
