# Supplementary material for: Unravelling the Neospora caninum secretome through the secreted fraction (ESA) and quantification of the discharged tachyzoite using high-resolution mass spectrometry-based proteomics
Source: Parasit Vectors. 2013 Nov 23;6:335. doi: 10.1186/1756-3305-6-335 (PMC4182915; doi:10.1186/1756-3305-6-335)
Supplement: Additional file 2 — Peptides used in the identification of ESA proteins. In each file, information is given on peptide sequence and charge state of all peptides used to identify each of the 615 proteins present in the ESA from the Neospora caninum tachyzoite. [file 1756-3305-6-335-S2.zip › psu_NCLIV_007390.xls]

Experiment name	Biological sample category	Biological sample name	MS/MS sample name	Protein group	Protein accession number	Protein name	Protein identification probability	Protein percentage of total spectra	Protein molecular weight (AMU)	Number of unique peptides	Number of unique spectra	Number of total spectra	Spectrum name	Peptide sequence	Previous amino acid	Next amino acid	Peptide identification probability	Mascot Ion score	Mascot Identity score	Modifications identified by spectrum	Actual peptide mass (AMU)	Spectrum charge	Actual minus calculated peptide mass (AMU)	Actual minus calculated peptide mass (PPM)	Peptide start index	Peptide stop index
Scaffold_7ppm	pollo	3_7ppm	OR4_110523_HP_LPO_ESA9[Node_03] (3_FT_HCD_7ppm_F277535)	| organism=Neospora_caninum | product=MGC78841 protein, related | location=NCLIV_chrIII:411096-417487(+) | length=554	psu|NCLIV_007390	| organism=Neospora_caninum | product=MGC78841 protein, related | location=NCLIV_chrIII:411096-417487(+) | length=554	99.6%	0.00502%	60,434.8	2	2	2	File1243 Spectrum50271 scans: 5637	STLVQTPALR	K	T	95.0%	37.2	25.0		1,084.62	2	-0.0015	-1.4	317	326
Scaffold_7ppm	pollo	3_7ppm	OR4_110523_HP_LPO_ESA9[Node_03] (3_FT_HCD_7ppm_F277535)	| organism=Neospora_caninum | product=MGC78841 protein, related | location=NCLIV_chrIII:411096-417487(+) | length=554	psu|NCLIV_007390	| organism=Neospora_caninum | product=MGC78841 protein, related | location=NCLIV_chrIII:411096-417487(+) | length=554	99.6%	0.00502%	60,434.8	2	2	2	File1243 Spectrum48055 scans: 4122	TVGNIVTGDDR	R	Q	95.0%	63.0	25.0		1,145.57	2	-0.0016	-1.4	327	337
Scaffold_7ppm	pollo	combined_7ppm	Mudpit_OR4_110523_HP_LPO_ESA9[Node_11] (11_CID_F277538)	| organism=Neospora_caninum | product=MGC78841 protein, related | location=NCLIV_chrIII:411096-417487(+) | length=554	psu|NCLIV_007390	| organism=Neospora_caninum | product=MGC78841 protein, related | location=NCLIV_chrIII:411096-417487(+) | length=554	98.0%	0.00237%	60,434.8	2	2	2	File1243 Spectrum50271 scans: 5637	STLVQTPALR	K	T	95.0%	37.2	25.0		1,084.62	2	-0.0015	-1.4	317	326
Scaffold_7ppm	pollo	combined_7ppm	Mudpit_OR4_110523_HP_LPO_ESA9[Node_11] (11_CID_F277538)	| organism=Neospora_caninum | product=MGC78841 protein, related | location=NCLIV_chrIII:411096-417487(+) | length=554	psu|NCLIV_007390	| organism=Neospora_caninum | product=MGC78841 protein, related | location=NCLIV_chrIII:411096-417487(+) | length=554	98.0%	0.00237%	60,434.8	2	2	2	File1243 Spectrum48055 scans: 4122	TVGNIVTGDDR	R	Q	95.0%	63.0	25.0		1,145.57	2	-0.0016	-1.4	327	337
