# Supplementary material for: Unravelling the Neospora caninum secretome through the secreted fraction (ESA) and quantification of the discharged tachyzoite using high-resolution mass spectrometry-based proteomics
Source: Parasit Vectors. 2013 Nov 23;6:335. doi: 10.1186/1756-3305-6-335 (PMC4182915; doi:10.1186/1756-3305-6-335)
Supplement: Additional file 3 — Table AF3 Proteins from N. caninum Quantitative Approach. A. Proteins identified and quantified in the total extract of the N. caninum discharged tachyzoite, decreasingly disposed according to their medium/light (discharged/control) ratio. Information is given on protein coverage; number of proteins, unique peptides, peptides, and peptide spectrum matches (PSMs); peak area; and medium/light ratio. The number of amino acids, predicted protein molecular weight (MW), and predicted isoeletric point (pI) are displayed in the last columns. Information of each fragmentation method (CID or ETD) on protein score, coverage, number of peptides and PSMs are also included. The sequences of the identified peptides can be visualised by clicking the “+”. B. Proteins identified and quantified in the total extract of the N. caninum discharged tachyzoite. The medium/light (discharged/control) ratios and the respective log2 ratios are displayed. [file 1756-3305-6-335-S3.xlsx]

## Sheet: A. proteins_Quant. Approach
Table AF3. A. Proteins identified and quantified in the total extract of the N. caninum discharged tachyzoite, decreasingly disposed according to their medium/light (discharged/control) ratio. Information is given on protein coverage; number of proteins, unique peptides, peptides, and peptide spectrum matches (PSM’s); peak area; and medium/light ratio. The number of amino acids, predicted protein…
Accession	Description	ΣCoverage	Σ# Proteins	Σ# Unique Peptides	Σ# Peptides	Σ# PSMs	Area	Medium/Light	Medium/Light Count	Medium/Light Variability [%]	Score CID	Coverage CID	# Peptides CID	# PSM CID	Score ETD	Coverage ETD	# Peptides ETD	# PSM ETD	# AAs	MW [kDa]	calc. pI
NCLIV_040870	organism=Neospora_caninum | product=hypothetical protein, conserved | location=NCLIV_chrIX:1989655-1991925(-) | length=756	2.12	1	1	1	1	3.66471e+07	12.2013	1						57.68	2.12	1	1	756	80.4945	9.80322
	Sequence	# PSMs	# Proteins	# Protein Groups	Protein Group Accessions	Modifications	MH+ [Da]	Area	Medium/Light	Medium/Light Count	Medium/Light Variability [%]	A4	IonScore A4	Exp Value A4	A9	IonScore A9	Exp Value A9	# Missed Cleavages
	LSRPEGGTQAAASTNK	1	1	1	NCLIV_040870	N-Term(Dimethyl:2H(4)); K16(Dimethyl:2H(4))	1651.91	3.66471e+07	12.2013	1					High	57.68	0.000586807	0
NCLIV_020380	organism=Neospora_caninum | product=hypothetical protein, conserved | location=NCLIV_chrVIIa:982767-985828(+) | length=654	9.33	1	2	2	2	34243814	6.38262	1		46.44	6.88	1	1	55.23	2.45	1	1	654	70.4194	5.14795
	Sequence	# PSMs	# Proteins	# Protein Groups	Protein Group Accessions	Modifications	MH+ [Da]	Area	Medium/Light	Medium/Light Count	Medium/Light Variability [%]	A4	IonScore A4	Exp Value A4	A9	IonScore A9	Exp Value A9	# Missed Cleavages
	STTSIADFR	1	1	1	NCLIV_020380	N-Term(Dimethyl:2H(4))	1029.55	34243814	6.38262	1		High	46.44	0.00644188				0
	GEVEIEDHVEPVADEK	1	1	1	NCLIV_020380	N-Term(Dimethyl); K16(Dimethyl)	1850.9	0							High	55.23	0.000761787	0
NCLIV_032250	organism=Neospora_caninum | product=hypothetical protein, conserved | location=NCLIV_chrVIII:1854245-1855869(-) | length=307	6.51	1	1	2	4	7.82106e+07	5.93305	1		51.15	6.51	2	4					307	32.0174	7.69385
	Sequence	# PSMs	# Proteins	# Protein Groups	Protein Group Accessions	Modifications	MH+ [Da]	Area	Medium/Light	Medium/Light Count	Medium/Light Variability [%]	A4	IonScore A4	Exp Value A4	A9	IonScore A9	Exp Value A9	# Missed Cleavages
	LADASSEDLPGVR	1	1	1	NCLIV_032250	N-Term(Dimethyl:2H(4))	1361.72	8.71991e+06	5.93305	1		Medium	38.13	0.0563042				0
	LADASSEDLPGVR	1	1	1	NCLIV_032250	N-Term(Dimethyl)	1357.7	1.62435e+06				Medium	37.52	0.0519438				0
	AGWLGSR	2	1	1	NCLIV_032250	N-Term(Dimethyl)	774.425	147701305				Low	28.53	0.521777				0
NCLIV_062830	organism=Neospora_caninum | product=hypothetical protein, conserved | location=NCLIV_chrXII:2071972-2081614(+) | length=2060	2.77	1	1	4	4	5.77144e+07	5.48609	1		46.08	2.77	4	4					2060	213.359	7.82568
	Sequence	# PSMs	# Proteins	# Protein Groups	Protein Group Accessions	Modifications	MH+ [Da]	Area	Medium/Light	Medium/Light Count	Medium/Light Variability [%]	A4	IonScore A4	Exp Value A4	A9	IonScore A9	Exp Value A9	# Missed Cleavages
	GGDGDAREDYTDGPSPIEGDTASTK	1	1	1	NCLIV_062830	N-Term(Dimethyl:2H(4)); K25(Dimethyl:2H(4))	2575.19	6.58152e+06	5.48609	1		High	46.08	0.00418364				1
	GGKFGRSEGAK	1	1	1	NCLIV_062830	N-Term(Dimethyl); K11(Dimethyl)	1149.64	1.22188e+06				Low	21.34	2.83853				2
	LSESERIR	1	1	1	NCLIV_062830		989.536	158753661				Low	21.17	2.78456				1
	KASSLASAAQASK	1	1	1	NCLIV_062830	K13(Dimethyl)	1247.69	7.80808e+06				Low	20.36	3.66385				1
NCLIV_067860	organism=Neospora_caninum | product=hypothetical protein, conserved | location=NCLIV_chrXII:5851455-5859256(-) | length=1559	4.04	1	2	5	8	2.10328e+07	5.06136	1		0	0.96	2	2	100.53	3.08	3	6	1559	169.71	5.03369
	Sequence	# PSMs	# Proteins	# Protein Groups	Protein Group Accessions	Modifications	MH+ [Da]	Area	Medium/Light	Medium/Light Count	Medium/Light Variability [%]	A4	IonScore A4	Exp Value A4	A9	IonScore A9	Exp Value A9	# Missed Cleavages
	TLLNQTR	1	1	1	NCLIV_067860		845.488	8550857				Low	29.49	0.470816				0
	TSVAVSAK	1	1	1	NCLIV_067860	N-Term(Dimethyl)	790.467	2.38542e+07				Low	20.38	2.74866				0
	ATSEDVSNESKPSVTAK	1	1	1	NCLIV_067860	N-Term(Dimethyl:2H(4)); K11(Dimethyl:2H(4)); K17(Dimethyl:2H(4))	1846.02	1.08191e+07	5.06136	1					High	63.6	0.000156687	0
	DSSVGAAQHPFLAEK	2	1	1	NCLIV_067860	N-Term(Dimethyl:2H(4)); K15(Dimethyl:2H(4))	1620.88	1.14646e+07							High	47.2	0.00717215	0
	ATSEDVSNESKPSVTAK	1	1	1	NCLIV_067860	N-Term(Dimethyl); K11(Dimethyl); K17(Dimethyl)	1833.94	2.27068e+06							Low	31.73	0.230132	0
	DSSVGAAQHPFLAEK	1	1	1	NCLIV_067860	N-Term(Dimethyl); K15(Dimethyl)	1612.83	0							Low	22.34	1.82881	0
	SIQPIHDSDPTVISLK	1	1	1	NCLIV_067860	N-Term(Dimethyl:2H(4)); K16(Dimethyl:2H(4))	1814.05	2.77796e+07							Low	20.62	2.45133	0
NCLIV_037770	organism=Neospora_caninum | product=ERYTHROCYTE MEMBRANE PROTEIN PFEMP3, related | location=NCLIV_chrVIII:6149997-6154710(-) | length=476	3.78	1	1	1	2	3.75051e+06	4.65505	1		70.98	3.78	1	2					476	53.5477	7.02002
	Sequence	# PSMs	# Proteins	# Protein Groups	Protein Group Accessions	Modifications	MH+ [Da]	Area	Medium/Light	Medium/Light Count	Medium/Light Variability [%]	A4	IonScore A4	Exp Value A4	A9	IonScore A9	Exp Value A9	# Missed Cleavages
	LQEDINALPQENPEGLKK	1	1	1	NCLIV_037770	N-Term(Dimethyl:2H(4)); K17(Dimethyl:2H(4)); K18(Dimethyl:2H(4))	2132.24	3.53962e+06	4.65505	1		High	58.72	0.000289433				1
	LQEDINALPQENPEGLKK	1	1	1	NCLIV_037770	N-Term(Dimethyl); K17(Dimethyl); K18(Dimethyl)	2120.16	3.75051e+06				Medium	38.76	0.0429072				1
NCLIV_060430	organism=Neospora_caninum | product=Os08g0535200 protein, related | location=NCLIV_chrXII:107329-110193(+) | length=672	2.08	1	1	1	1	5.18266e+07	4.30404	1						40.17	2.08	1	1	672	70.7927	6.31592
	Sequence	# PSMs	# Proteins	# Protein Groups	Protein Group Accessions	Modifications	MH+ [Da]	Area	Medium/Light	Medium/Light Count	Medium/Light Variability [%]	A4	IonScore A4	Exp Value A4	A9	IonScore A9	Exp Value A9	# Missed Cleavages
	GSVAGGAYDAAGRR	1	1	1	NCLIV_060430	N-Term(Dimethyl:2H(4))	1339.7	5.18266e+07	4.30404	1					Medium	40.17	0.0280021	1
NCLIV_051150	organism=Neospora_caninum | product=hypothetical protein, conserved | location=NCLIV_chrX:5414216-5420272(-) | length=1829	1.64	1	1	2	2	3.0194e+08	4.28207	1						37.82	1.64	2	2	1829	195.641	6.82959
	Sequence	# PSMs	# Proteins	# Protein Groups	Protein Group Accessions	Modifications	MH+ [Da]	Area	Medium/Light	Medium/Light Count	Medium/Light Variability [%]	A4	IonScore A4	Exp Value A4	A9	IonScore A9	Exp Value A9	# Missed Cleavages
	GGAAAPDSASAHAER	1	1	1	NCLIV_051150	N-Term(Dimethyl:2H(4))	1399.68	7.32684e+06	4.28207	1					Medium	37.82	0.0327088	0
	NEAVLGSAKAREDEK	1	1	1	NCLIV_051150	K9(Dimethyl); K15(Dimethyl)	1672.88	5.96554e+08							Low	24.58	1.2683	2
NCLIV_005640	organism=Neospora_caninum | product=hypothetical protein, conserved | location=NCLIV_chrII:977115-980240(+) | length=1041	2.21	1	1	1	2	5.45181e+07	4.07411	1						53.24	2.21	1	2	1041	109.317	7.41553
	Sequence	# PSMs	# Proteins	# Protein Groups	Protein Group Accessions	Modifications	MH+ [Da]	Area	Medium/Light	Medium/Light Count	Medium/Light Variability [%]	A4	IonScore A4	Exp Value A4	A9	IonScore A9	Exp Value A9	# Missed Cleavages
	AAADPGASKPSDPVQGSSAAPSK	1	1	1	NCLIV_005640	N-Term(Dimethyl); K9(Dimethyl); K23(Dimethyl)	2180.12	1.50595e+07	4.07411	1					High	46.51	0.00726358	0
	AAADPGASKPSDPVQGSSAAPSK	1	1	1	NCLIV_005640	N-Term(Dimethyl:2H(4)); K9(Dimethyl:2H(4)); K23(Dimethyl:2H(4))	2192.2	5.45181e+07							Low	35.23	0.0957933	0
NCLIV_009220	organism=Neospora_caninum | product=hypothetical protein, conserved | location=NCLIV_chrIII:1894184-1900637(+) | length=1880	1.06	1	1	2	2	2.54532e+08	3.87895	1		0	0.37	1	1	51.06	0.69	1	1	1880	198.134	7.15186
	Sequence	# PSMs	# Proteins	# Protein Groups	Protein Group Accessions	Modifications	MH+ [Da]	Area	Medium/Light	Medium/Light Count	Medium/Light Variability [%]	A4	IonScore A4	Exp Value A4	A9	IonScore A9	Exp Value A9	# Missed Cleavages
	EWQLGKR	1	1	1	NCLIV_009220		916.499	496138960				Low	22.74	1.78602				1
	DAERNPEADAPLR	1	1	1	NCLIV_009220	N-Term(Dimethyl:2H(4))	1485.76	1.29255e+07	3.87895	1					High	51.06	0.00225667	1
NCLIV_060180	organism=Neospora_caninum | product=cDNA FLJ58794, highly similar to Pogo transposable element with KRAB domain, related | location=NCLIV_chrXI:6005910-6011576(+) | length=1888	1.75	1	1	1	1	22952914	3.87527	1						60.85	1.75	1	1	1888	183.508	5.36377
	Sequence	# PSMs	# Proteins	# Protein Groups	Protein Group Accessions	Modifications	MH+ [Da]	Area	Medium/Light	Medium/Light Count	Medium/Light Variability [%]	A4	IonScore A4	Exp Value A4	A9	IonScore A9	Exp Value A9	# Missed Cleavages
	EGTETATAHAAPAFASLACAPGEAHADGAGTAR	1	1	1	NCLIV_060180	N-Term(Dimethyl:2H(4)); C19(Carbamidomethyl)	3169.49	22952914	3.87527	1					High	60.85	0.000144016	0
NCLIV_051890	organism=Neospora_caninum | product=hypothetical protein, conserved | location=NCLIV_chrX:6077237-6083242(+) | length=2001	7.15	1	5	8	18	2.38625e+08	3.84138	4	7.84889	413.83	5	5	12	133.16	2.15	3	6	2001	194.791	5.10986
	Sequence	# PSMs	# Proteins	# Protein Groups	Protein Group Accessions	Modifications	MH+ [Da]	Area	Medium/Light	Medium/Light Count	Medium/Light Variability [%]	A4	IonScore A4	Exp Value A4	A9	IonScore A9	Exp Value A9	# Missed Cleavages
	TQQGAAAVGLQGHTGGPGAAGSGATGVGGSK	3	1	1	NCLIV_051890	N-Term(Dimethyl:2H(4)); K31(Dimethyl:2H(4))	2671.4	0				High	105.13	9.09812e-09				0
	SGQAPTAATDSAHLSASLSPGGDGETGK	1	1	1	NCLIV_051890	N-Term(Dimethyl); K28(Dimethyl)	2626.26	1.34204e+08	2.95315	1		High	64.46	8.2774e-05				0
	TQQGAAAVGLQGHTGGPGAAGSGATGVGGSK	3	1	1	NCLIV_051890	N-Term(Dimethyl); K31(Dimethyl)	2663.36	9.515e+06				High	60.49	0.000261113				0
	DGNGDDGNSLLPATSSDADVPGTHEDR	1	1	1	NCLIV_051890	N-Term(Dimethyl:2H(4))	2744.22	6.05107e+07	3.67991	1		High	59.06	0.000125345				0
	SGQAPTAATDSAHLSASLSPGGDGETGK	2	1	1	NCLIV_051890	N-Term(Dimethyl:2H(4)); K28(Dimethyl:2H(4))	2634.31	350788166				Low	33.53	0.124743				0
	ADDVFEK	1	1	1	NCLIV_051890	N-Term(Dimethyl); K7(Dimethyl)	879.446	1.18531e+07				Low	27.65	0.340661				0
	GVYLDTR	1	1	1	NCLIV_051890	N-Term(Dimethyl:2H(4))	855.486	12169228				Low	23.77	0.856518				0
	AELQGGGDREQSTSR	2	1	1	NCLIV_051890	N-Term(Dimethyl:2H(4))	1622.8	3.66685e+07	4.04989	2	1.47041				High	64.91	8.70241e-05	1
	NNAWAATMGVHGR	1	1	1	NCLIV_051890	N-Term(Dimethyl:2H(4))	1416.71	9.4738e+07							High	62.21	0.000157868	0
	SDLLMRPGVSYYGGR	1	1	1	NCLIV_051890	N-Term(Dimethyl)	1698.86	234594221							Low	33.81	0.123421	0
	NNAWAATMGVHGR	1	1	1	NCLIV_051890	N-Term(Dimethyl)	1412.68	0							Low	30.95	0.147487	0
	SDLLMRPGVSYYGGR	1	1	1	NCLIV_051890	N-Term(Dimethyl:2H(4))	1702.89	270349200							Low	24.77	1.17533	0
NCLIV_032340	organism=Neospora_caninum | product=PAB-dependent poly(A)-specific ribonuclease subunit PAN2, related | location=NCLIV_chrVIII:1906124-1920534(-) | length=1984	2.12	1	1	3	3	3.04787e+07	3.78313	1		52.24	1.51	2	2	27.23	0.6	1	1	1984	212.517	5.24951
	Sequence	# PSMs	# Proteins	# Protein Groups	Protein Group Accessions	Modifications	MH+ [Da]	Area	Medium/Light	Medium/Light Count	Medium/Light Variability [%]	A4	IonScore A4	Exp Value A4	A9	IonScore A9	Exp Value A9	# Missed Cleavages
	AELVSSDLADNEEGVHLPR	1	1	1	NCLIV_032340	N-Term(Dimethyl:2H(4))	2083.06	29594490	3.78313	1		High	52.24	0.00180573				0
	GASRAETAAAR	1	1	1	NCLIV_032340		1060.55	2.80535e+07				Low	25.07	1.02173				1
	LREPDAASGEQR	1	1	1	NCLIV_032340	N-Term(Dimethyl:2H(4))	1360.71	33787990							Low	27.23	0.656832	1
NCLIV_068900	organism=Neospora_caninum | product=hypothetical protein | location=unknown:670974-673910(-) | length=549	6.92	1	1	3	4	1.60245e+07	3.77871	1		149.201	3.83	2	3	34.21	3.1	1	1	549	56.8713	5.96045
	Sequence	# PSMs	# Proteins	# Protein Groups	Protein Group Accessions	Modifications	MH+ [Da]	Area	Medium/Light	Medium/Light Count	Medium/Light Variability [%]	A4	IonScore A4	Exp Value A4	A9	IonScore A9	Exp Value A9	# Missed Cleavages
	GADASTAAASASR	2	1	1	NCLIV_068900	N-Term(Dimethyl:2H(4))	1167.59	5.43137e+06	3.77871	1		High	111.8	1.47269e-09				0
	ELKQQSWR	1	1	1	NCLIV_068900	K3(Dimethyl)	1102.6	1.60344e+07				Low	20.54	3.32612				1
	ASGAPAAESSAAGARPR	1	1	1	NCLIV_068900	N-Term(Dimethyl:2H(4))	1558.82	2.66077e+07							Low	34.21	0.133557	0
NCLIV_027450	organism=Neospora_caninum | product=hypothetical protein, conserved | location=NCLIV_chrVIIb:2839384-2841429(+) | length=257	19.46	1	1	6	12	2.10738e+08	3.7232	2	29.2116	0	10.12	3	7	90.98	12.84	3	5	257	28.1712	11.1509
	Sequence	# PSMs	# Proteins	# Protein Groups	Protein Group Accessions	Modifications	MH+ [Da]	Area	Medium/Light	Medium/Light Count	Medium/Light Variability [%]	A4	IonScore A4	Exp Value A4	A9	IonScore A9	Exp Value A9	# Missed Cleavages
	TLETSPVR	1	1	1	NCLIV_027450	N-Term(Dimethyl)	930.524	1.71088e+07				Low	26.78	0.780806				0
	SVLPNDGAR	2	1	1	NCLIV_027450	N-Term(Dimethyl)	956.515	4.29751e+07				Low	26.18	0.477402				0
	TLETSPVR	2	1	1	NCLIV_027450	N-Term(Dimethyl:2H(4))	934.548	1.57751e+08				Low	24.47	1.40676				0
	EEVPEASPR	1	1	1	NCLIV_027450	N-Term(Dimethyl:2H(4))	1045.54	9.21133e+06				Low	24.33	1.18054				0
	SVLPNDGAR	1	1	1	NCLIV_027450	N-Term(Dimethyl:2H(4))	960.54	3.10968e+07				Low	23.41	1.72496				0
	SSVPKEEVPEASPR	2	1	1	NCLIV_027450	N-Term(Dimethyl:2H(4)); K5(Dimethyl:2H(4))	1575.88	4.50774e+07	3.7232	2	29.2116				High	66.88	7.85493e-05	1
	SRPFPVVVK	1	1	1	NCLIV_027450	N-Term(Dimethyl); K9(Dimethyl)	1084.69	306711712							Low	25.02	0.738147	0
	KEAESETTVR	1	1	1	NCLIV_027450		1149.58	2.28489e+07							Low	23.98	1.03366	1
	SRPFPVVVK	1	1	1	NCLIV_027450	N-Term(Dimethyl:2H(4)); K9(Dimethyl:2H(4))	1092.74	429386010							Low	23.48	0.496088	0
NCLIV_038470	organism=Neospora_caninum | product=hypothetical protein, conserved | location=NCLIV_chrIX:116197-131577(-) | length=5087	1.55	1	3	6	8	4.25625e+07	3.71808	3	6.47875	103.74	0.83	3	5	48.6133	1.06	3	3	5087	519.405	7.25439
	Sequence	# PSMs	# Proteins	# Protein Groups	Protein Group Accessions	Modifications	MH+ [Da]	Area	Medium/Light	Medium/Light Count	Medium/Light Variability [%]	A4	IonScore A4	Exp Value A4	A9	IonScore A9	Exp Value A9	# Missed Cleavages
	GAAQGATGDSTSSTSSR	2	1	1	NCLIV_038470	N-Term(Dimethyl:2H(4))	1572.74	517745	3.63781	2	3.23683	High	60.3	0.000151141				0
	TGSDGRLGLPEPSKHR	2	1	1	NCLIV_038470	K14(Dimethyl)	1734.92	112644793				Medium	39.55	0.0413389				2
	NEAASGVRR	1	1	1	NCLIV_038470	N-Term(Dimethyl:2H(4))	991.561	6.34079e+06				Low	21.03	3.13651				1
	GAGRGEAGEPANPEGGR	1	1	1	NCLIV_038470	N-Term(Dimethyl:2H(4))	1613.79	6660928	4.16268	1					Medium	41.96	0.0144075	1
	RPAANGPAETDGAASTDGK	1	1	1	NCLIV_038470	N-Term(Dimethyl:2H(4)); K19(Dimethyl:2H(4))	1849.95	8.38178e+06							Low	30.48	0.303932	0
	GAAQGATGDSTSSTSSRR	1	1	1	NCLIV_038470	N-Term(Dimethyl:2H(4))	1728.84	913081							Low	24.84	0.79235	1
NCLIV_017110	organism=Neospora_caninum | product=hypothetical protein, conserved | location=NCLIV_chrVI:1384065-1391926(+) | length=1420	4.44	1	1	5	5	6.11161e+07	3.68898	1		34.26	1.41	2	2	75.58	3.03	3	3	1420	151.13	5.45264
	Sequence	# PSMs	# Proteins	# Protein Groups	Protein Group Accessions	Modifications	MH+ [Da]	Area	Medium/Light	Medium/Light Count	Medium/Light Variability [%]	A4	IonScore A4	Exp Value A4	A9	IonScore A9	Exp Value A9	# Missed Cleavages
	VLLCGTQGGR	1	1	1	NCLIV_017110	N-Term(Dimethyl); C4(Carbamidomethyl)	1088.59	1.40083e+07				Low	34.26	0.132647				0
	SASGAHQQVR	1	1	1	NCLIV_017110		1040.52	1.66386e+07				Low	20.53	1.4361				0
	TRGECEGDGSGGVGAAVER	1	1	1	NCLIV_017110	N-Term(Dimethyl:2H(4)); C5(Carbamidomethyl)	1895.88	4.51206e+07	3.68898	1					High	75.58	4.52257e-06	1
	ASRPACLSETPDK	1	1	1	NCLIV_017110	N-Term(Dimethyl:2H(4)); C6(Carbamidomethyl); K13(Dimethyl:2H(4))	1495.8	2.26768e+07							Low	30.02	0.332764	0
	LVHLLSFPGNR	1	1	1	NCLIV_017110	N-Term(Dimethyl)	1280.75	1.15551e+08							Low	22.94	1.62382	0
NCLIV_045520	organism=Neospora_caninum | product=hypothetical protein, conserved | location=NCLIV_chrX:621790-624195(+) | length=801	2.12	1	1	1	1	2.85197e+06	3.68821	1						84.18	2.12	1	1	801	83.1326	5.13525
	Sequence	# PSMs	# Proteins	# Protein Groups	Protein Group Accessions	Modifications	MH+ [Da]	Area	Medium/Light	Medium/Light Count	Medium/Light Variability [%]	A4	IonScore A4	Exp Value A4	A9	IonScore A9	Exp Value A9	# Missed Cleavages
	EGEVGEKEDSTAVPGEK	1	1	1	NCLIV_045520	N-Term(Dimethyl:2H(4)); K7(Dimethyl:2H(4)); K17(Dimethyl:2H(4))	1856.99	2.85197e+06	3.68821	1					High	84.18	1.36201e-06	1
NCLIV_053220	organism=Neospora_caninum | product=PsmB (EC 3.4.25.1), related | location=NCLIV_chrXI:80559-82848(-) | length=286	13.99	1	1	4	7	4.21708e+07	3.64094	1		45.96	13.99	4	7					286	30.5713	7.02002
	Sequence	# PSMs	# Proteins	# Protein Groups	Protein Group Accessions	Modifications	MH+ [Da]	Area	Medium/Light	Medium/Light Count	Medium/Light Variability [%]	A4	IonScore A4	Exp Value A4	A9	IonScore A9	Exp Value A9	# Missed Cleavages
	NRLEFSQEVEMVEA	1	1	1	NCLIV_053220	N-Term(Dimethyl:2H(4))	1712.85	3.68102e+07	3.64094	1		High	45.96	0.00664837				1
	ALVCDAIK	1	1	1	NCLIV_053220	N-Term(Dimethyl:2H(4)); C4(Carbamidomethyl); K8(Dimethyl:2H(4))	953.593	1.33856e+07				Low	25.53	0.765241				0
	ATEGTIVADK	1	1	1	NCLIV_053220	N-Term(Dimethyl:2H(4)); K10(Dimethyl:2H(4))	1068.64	1.11506e+07				Low	25.33	0.833693				0
	LNTNAQPR	2	1	1	NCLIV_053220	N-Term(Dimethyl)	941.517	7.63165e+07				Low	24.17	0.799147				0
	LNTNAQPR	2	1	1	NCLIV_053220	N-Term(Dimethyl:2H(4))	945.539	5.18415e+07				Low	23.96	1.61138				0
NCLIV_065980	organism=Neospora_caninum | product=centrosomal protein, putative | location=NCLIV_chrXII:4574567-4581876(-) | length=800	2.13	1	1	1	1	56313740	3.63445	1						66.36	2.13	1	1	800	88.8303	5.0083
	Sequence	# PSMs	# Proteins	# Protein Groups	Protein Group Accessions	Modifications	MH+ [Da]	Area	Medium/Light	Medium/Light Count	Medium/Light Variability [%]	A4	IonScore A4	Exp Value A4	A9	IonScore A9	Exp Value A9	# Missed Cleavages
	AAQSDETERPGDPVVAR	1	1	1	NCLIV_065980	N-Term(Dimethyl:2H(4))	1829.93	56313740	3.63445	1					High	66.36	7.27954e-05	0
NCLIV_022380	organism=Neospora_caninum | product=NLI interacting factor-like phosphatase domain- containing protein, putative | location=NCLIV_chrVIIa:2754145-2761252(+) | length=2217	5.01	1	3	8	9	3.9393e+07	3.56666	3	41.748	99.66	5.01	8	9					2217	231.145	5.70654
	Sequence	# PSMs	# Proteins	# Protein Groups	Protein Group Accessions	Modifications	MH+ [Da]	Area	Medium/Light	Medium/Light Count	Medium/Light Variability [%]	A4	IonScore A4	Exp Value A4	A9	IonScore A9	Exp Value A9	# Missed Cleavages
	SAGGSSGGETADVSVSR	1	1	1	NCLIV_022380	N-Term(Dimethyl:2H(4))	1555.75	3.36817e+06	3.56666	1		High	72.48	1.0779e-05				0
	NYVSVLPR	2	1	1	NCLIV_022380	N-Term(Dimethyl:2H(4))	979.586	1.24032e+07	5.48849	1		Medium	40.98	0.0268086				0
	LCEGEAGEAGVGGHCSLASK	1	1	1	NCLIV_022380	N-Term(Dimethyl:2H(4)); C2(Carbamidomethyl); C15(Carbamidomethyl); K20(Dimethyl:2H(4))	2052.99	2.60921e+07	2.72175	1		Medium	36.86	0.048363				0
	RSAALLR	1	1	1	NCLIV_022380		786.496	4.63076e+06				Low	32.16	0.196063				1
	GLQVSTYVR	1	1	1	NCLIV_022380	N-Term(Dimethyl:2H(4))	1054.62	7.43928e+06				Low	31.95	0.188001				0
	SSRPETEPSLSPSGSQVVLR	1	1	1	NCLIV_022380	N-Term(Dimethyl:2H(4))	2145.14	7.22087e+07				Low	25.97	0.867802				0
	SAEASKGGKR	1	1	1	NCLIV_022380	N-Term(Dimethyl); K6(Dimethyl); K9(Dimethyl)	1074.63	1.98782e+07				Low	23.73	1.52554				2
	LPVLLASSVPAGGVEDHACR	1	1	1	NCLIV_022380	N-Term(Dimethyl:2H(4)); C19(Carbamidomethyl)	2080.12	11861853				Low	21.63	2.37485				0
NCLIV_070070	organism=Neospora_caninum | product=calcyclin binding protein, putative | location=unknown:3251869-3256010(-) | length=248	9.68	1	1	2	2	2.2313e+07	3.5499	1		34.09	3.63	1	1	28.59	6.05	1	1	248	27.876	5.60498
	Sequence	# PSMs	# Proteins	# Protein Groups	Protein Group Accessions	Modifications	MH+ [Da]	Area	Medium/Light	Medium/Light Count	Medium/Light Variability [%]	A4	IonScore A4	Exp Value A4	A9	IonScore A9	Exp Value A9	# Missed Cleavages
	SWMESQQQR	1	1	1	NCLIV_070070	N-Term(Dimethyl:2H(4))	1211.57	1.44996e+07	3.5499	1		Medium	34.09	0.0495421				0
	SLATRPNVLEAIDER	1	1	1	NCLIV_070070	N-Term(Dimethyl:2H(4))	1715.96	30126344							Low	28.59	0.484594	0
NCLIV_026050	organism=Neospora_caninum | product=hypothetical protein, conserved | location=NCLIV_chrVIIb:1654917-1660334(-) | length=886	4.85	1	1	4	5	2.41914e+07	3.54927	2	5.28178	0	2.14	2	2	126.22	2.71	2	3	886	96.5556	10.0083
	Sequence	# PSMs	# Proteins	# Protein Groups	Protein Group Accessions	Modifications	MH+ [Da]	Area	Medium/Light	Medium/Light Count	Medium/Light Variability [%]	A4	IonScore A4	Exp Value A4	A9	IonScore A9	Exp Value A9	# Missed Cleavages
	AANSLLSISR	1	1	1	NCLIV_026050	N-Term(Dimethyl:2H(4))	1063.64	5.21975e+06				Low	22.3	2.04417				0
	TQDEGERKR	1	1	1	NCLIV_026050	N-Term(Dimethyl)	1146.58	8174036				Low	21.05	2.39497				2
	GASDEETEEASANRR	2	1	1	NCLIV_026050	N-Term(Dimethyl:2H(4))	1653.76	3.01139e+07	3.54927	2	5.28178				High	82.43	7.04062e-07	1
	HGSDETEKK	1	1	1	NCLIV_026050	N-Term(Dimethyl:2H(4)); K8(Dimethyl); K9(Dimethyl)	1118.6	3.42863e+07							Low	29.18	0.437349	1
NCLIV_017040	organism=Neospora_caninum | product=Phosphofructokinase, related | location=NCLIV_chrVI:1312764-1325697(+) | length=1400	7.43	1	3	9	12	1.52165e+08	3.50912	2	183.399	76.1073	5.5	7	9	81.15	1.93	2	3	1400	154.583	6.65381
	Sequence	# PSMs	# Proteins	# Protein Groups	Protein Group Accessions	Modifications	MH+ [Da]	Area	Medium/Light	Medium/Light Count	Medium/Light Variability [%]	A4	IonScore A4	Exp Value A4	A9	IonScore A9	Exp Value A9	# Missed Cleavages
	GADELNVSVSR	1	1	1	NCLIV_017040	N-Term(Dimethyl:2H(4))	1178.63	1.16457e+07	7.95701	1		High	57.01	0.000708481				0
	NQGGCELIGR	1	1	1	NCLIV_017040	N-Term(Dimethyl); C5(Carbamidomethyl)	1131.56	3.9367e+07	1.54756	1		High	44.07	0.00915697				0
	NFGTVLIPDALLMHLPNMK	1	1	1	NCLIV_017040	N-Term(Dimethyl:2H(4)); K19(Dimethyl:2H(4))	2188.25	169887007				Low	35.33	0.0699897				0
	NQGGCELIGR	1	1	1	NCLIV_017040	N-Term(Dimethyl:2H(4)); C5(Carbamidomethyl)	1135.58	5.39231e+07				Low	32.73	0.164507				0
	TIDGDLK	1	2	2	NCLIV_046050 ;NCLIV_017040	N-Term(Dimethyl); K7(Dimethyl)	817.466	1.34055e+08				Low	28.53	0.503961				0
	TAAEQWALEDR	1	1	1	NCLIV_017040	N-Term(Dimethyl:2H(4))	1321.67	6.10905e+06				Low	28.11	0.452373				0
	ILLAELR	1	1	1	NCLIV_017040	N-Term(Dimethyl:2H(4))	859.591	1.15298e+07				Low	23.85	0.494105				0
	NQGGFDMLWSGR	1	1	1	NCLIV_017040	N-Term(Dimethyl:2H(4))	1399.67	4716174				Low	22.94	0.852183				0
	TIDGDLK	1	2	2	NCLIV_046050 ;NCLIV_017040	N-Term(Dimethyl:2H(4)); K7(Dimethyl:2H(4))	825.517	1.12506e+08				Low	21.47	1.55366				0
	FQAVTHFFGYQGR	2	1	1	NCLIV_017040	N-Term(Dimethyl:2H(4))	1589.81	1.52552e+08							High	67.94	5.24988e-05	0
	ELLQVDMGEIRFER	1	1	1	NCLIV_017040	N-Term(Dimethyl:2H(4))	1766.94	5419467							Low	20.31	3.36689	1
NCLIV_067800	organism=Neospora_caninum | product=hypothetical protein, conserved | location=NCLIV_chrXII:5811403-5835518(-) | length=5417	1.94	1	4	6	8	3.97145e+07	3.49899	3	5.57217	195.905	1.64	5	7	37.03	0.3	1	1	5417	582.391	6.02393
	Sequence	# PSMs	# Proteins	# Protein Groups	Protein Group Accessions	Modifications	MH+ [Da]	Area	Medium/Light	Medium/Light Count	Medium/Light Variability [%]	A4	IonScore A4	Exp Value A4	A9	IonScore A9	Exp Value A9	# Missed Cleavages
	GDEENPHGGVEDAGQGALGGGR	2	1	1	NCLIV_067800	N-Term(Dimethyl:2H(4))	2110.97	3.82172e+07	3.56531	2	2.78446	High	76.08	3.69413e-06				0
	ISGGEHGEANDPQADALCAGGTDEASAAEAK	1	1	1	NCLIV_067800	N-Term(Dimethyl:2H(4)); C18(Carbamidomethyl); K31(Dimethyl:2H(4))	3063.4	0				High	64.25	5.06065e-05				0
	NENAAAGEDVVLDQSAPDAEHR	2	1	1	NCLIV_067800	N-Term(Dimethyl:2H(4))	2340.1	2.83846e+07				High	42.21	0.0109654				0
	QFVWGGR	1	1	1	NCLIV_067800	N-Term(Dimethyl:2H(4))	881.491	1.51292e+07	1.17863	1		Medium	39.22	0.0270104				0
	TFAGRGR	1	1	1	NCLIV_067800	N-Term(Dimethyl)	792.444	1.18457e+07				Low	27	0.616237				1
	QEQIAQERPAYGESIR	1	1	1	NCLIV_067800	N-Term(Dimethyl:2H(4))	1906.99	52541717							Low	37.03	0.0691553	0
NCLIV_037200	organism=Neospora_caninum | product=GJ21226, related | location=NCLIV_chrVIII:5758518-5770024(-) | length=2649	7.02	1	6	11	17	6.47062e+07	3.47447	4	9.63608	205.415	4.15	6	9	120.303	4.04	6	8	2649	269.01	9.29053
	Sequence	# PSMs	# Proteins	# Protein Groups	Protein Group Accessions	Modifications	MH+ [Da]	Area	Medium/Light	Medium/Light Count	Medium/Light Variability [%]	A4	IonScore A4	Exp Value A4	A9	IonScore A9	Exp Value A9	# Missed Cleavages
	EGGAEAASGAAGAQGSR	1	1	1	NCLIV_037200	N-Term(Dimethyl:2H(4))	1478.71	0				High	90.6	1.89739e-07				0
	GGASAAGSPAAAKSGPSGAGGGVGK	2	1	1	NCLIV_037200	N-Term(Dimethyl:2H(4)); K13(Dimethyl); K25(Dimethyl:2H(4))	2019.11	1.8032e+07				High	78.83	4.50424e-06				1
	GGSGSEALASGEGQAPAHGAAGAGAQEGPSR	2	1	1	NCLIV_037200	N-Term(Dimethyl:2H(4))	2724.29	2.40097e+07				High	70.65	1.68755e-05	Medium	37.76	0.0326111	0
	SAANVSAAPNAGGNAAAR	1	1	1	NCLIV_037200	N-Term(Dimethyl:2H(4))	1601.83	5.4257e+06				Low	37.31	0.0648374				0
	AEASADAPASSR	1	1	1	NCLIV_037200	N-Term(Dimethyl:2H(4))	1164.58	2.37008e+06	4.92478	1		Medium	37.2	0.0463694				0
	GGASAAGSPAAAKSGPSGAGGGVGK	1	1	1	NCLIV_037200	N-Term(Dimethyl); K13(Dimethyl); K25(Dimethyl)	2011.06	5.4494e+06				Low	31.27	0.25801				1
	DESLPFR	2	1	1	NCLIV_037200	N-Term(Dimethyl:2H(4))	895.48	7.74211e+06				Low	29.57	0.247314				0
	GSHTAGPTASAAPGEPR	2	1	1	NCLIV_037200	N-Term(Dimethyl:2H(4))	1595.8	41224083	3.47447	2	6.20525				High	57.51	0.000510346	0
	AQAGGAVGAGASGAEGQGAAGR	1	1	1	NCLIV_037200	N-Term(Dimethyl:2H(4))	1802.91	6.21699e+06	3.18218	1					High	56.57	0.000654379	0
	AEEPHVLWPR	1	1	1	NCLIV_037200	N-Term(Dimethyl:2H(4))	1265.69	88243901							Low	24.07	1.40655	0
	MGGEPSKPLSAFSALGR	1	1	1	NCLIV_037200	N-Term(Dimethyl); K7(Dimethyl)	1760.93	35367883							Low	23.74	1.58628	0
	EMNLSPSVHK	2	1	1	NCLIV_037200	N-Term(Dimethyl:2H(4)); K10(Dimethyl:2H(4))	1205.68	64650740							Low	21.47	2.77834	0
NCLIV_010540	organism=Neospora_caninum | product=hypothetical protein, conserved | location=NCLIV_chrIV:771625-779172(+) | length=965	4.15	1	1	2	2	1.48338e+07	3.46837	1		0	2.49	1	1	40.53	1.66	1	1	965	105.155	7.07861
	Sequence	# PSMs	# Proteins	# Protein Groups	Protein Group Accessions	Modifications	MH+ [Da]	Area	Medium/Light	Medium/Light Count	Medium/Light Variability [%]	A4	IonScore A4	Exp Value A4	A9	IonScore A9	Exp Value A9	# Missed Cleavages
	ATTPVAEPACPAGETASSPVDERK	1	1	1	NCLIV_010540	N-Term(Dimethyl:2H(4)); C10(Carbamidomethyl); K24(Dimethyl:2H(4))	2505.28	1.07026e+07				Low	21.05	2.45111				1
	IGGSSHTLTPGDIAAK	1	1	1	NCLIV_010540	N-Term(Dimethyl); K16(Dimethyl)	1580.86	1.89651e+07	3.46837	1					Medium	40.53	0.0324129	0
NCLIV_067970	organism=Neospora_caninum | product=double-strand break repair protein, putative | location=NCLIV_chrXII:5903758-5916301(-) | length=1047	1.24	1	1	1	1	1.25276e+06	3.3642	1						53.83	1.24	1	1	1047	114.448	6.01123
	Sequence	# PSMs	# Proteins	# Protein Groups	Protein Group Accessions	Modifications	MH+ [Da]	Area	Medium/Light	Medium/Light Count	Medium/Light Variability [%]	A4	IonScore A4	Exp Value A4	A9	IonScore A9	Exp Value A9	# Missed Cleavages
	DASSSPNVHASGK	1	1	1	NCLIV_067970	N-Term(Dimethyl:2H(4)); K13(Dimethyl:2H(4))	1320.7	1.25276e+06	3.3642	1					High	53.83	0.00151793	0
NCLIV_031320	organism=Neospora_caninum | product=hypothetical protein, conserved | location=NCLIV_chrVIII:1029993-1037067(+) | length=1583	14.85	1	8	16	30	2.15157e+08	3.2684	14	12.2587	365.917	11.94	13	22	246.285	3.73	4	8	1583	158.888	9.18799
	Sequence	# PSMs	# Proteins	# Protein Groups	Protein Group Accessions	Modifications	MH+ [Da]	Area	Medium/Light	Medium/Light Count	Medium/Light Variability [%]	A4	IonScore A4	Exp Value A4	A9	IonScore A9	Exp Value A9	# Missed Cleavages
	QSVPAAQGKDEAAASSSSEAR	2	1	1	NCLIV_031320	N-Term(Dimethyl:2H(4)); K9(Dimethyl:2H(4))	2111.08	1.11377e+08	3.47712	1		High	74.08	1.26027e-05				1
	SGESEGTSAGSPVAR	1	1	1	NCLIV_031320	N-Term(Dimethyl:2H(4))	1423.7	1.72644e+07	3.31494	1		High	70.52	2.06663e-05				0
	GQGASFASQHNQSQGAFQGGR	2	1	1	NCLIV_031320	N-Term(Dimethyl:2H(4))	2152.02	8.42844e+07	3.21265	2	5.41414	High	66.57	4.5909e-05				0
	SVAASVSSAEKPK	4	1	1	NCLIV_031320	N-Term(Dimethyl:2H(4)); K11(Dimethyl:2H(4)); K13(Dimethyl:2H(4))	1356.85	113742391	3.01736	2	11.7798	High	65.02	6.59925e-05	High	73.14	1.0225e-05	0
	QSVPAAQGKDEAAASSSSEAR	1	1	1	NCLIV_031320	N-Term(Dimethyl); K9(Dimethyl)	2103.03	3.35598e+07	3.73182	1		High	51.94	0.00177143				1
	AGGAAFTQEPSPK	1	1	1	NCLIV_031320	N-Term(Dimethyl:2H(4)); K13(Dimethyl:2H(4))	1324.73	9508809	3.27082	1		High	47.22	0.00670106				0
	AAQTETQTPTGR	2	1	1	NCLIV_031320	N-Term(Dimethyl:2H(4))	1292.67	5.79717e+06	2.49689	2	6.6468	Medium	39.83	0.0356381				0
	AAGQDALTSR	2	1	1	NCLIV_031320	N-Term(Dimethyl:2H(4))	1021.55	2.09553e+07				Low	36.27	0.0867476				0
	TAAAPAPSTR	2	1	1	NCLIV_031320	N-Term(Dimethyl:2H(4))	974.557	6.72182e+06				Low	36.22	0.0919069				0
	EQASTFPSVSSR	2	1	1	NCLIV_031320	N-Term(Dimethyl:2H(4))	1327.68	1.30113e+07				Low	36.09	0.0640926				0
	WIEDVHPLLEFFNYSK	2	1	1	NCLIV_031320	N-Term(Dimethyl:2H(4)); K16(Dimethyl:2H(4))	2101.12	3.13436e+08				Low	33.5	0.155826				0
	AGAETSPLGYGGR	1	1	1	NCLIV_031320	N-Term(Dimethyl:2H(4))	1267.66	9.03799e+06				Low	32.83	0.143563				0
	QNEEALPSGGAR	2	1	1	NCLIV_031320	N-Term(Dimethyl:2H(4))	1260.65	1.4507e+07				Low	31.85	0.210504				0
	HAAGAGGVFLSDGALASSSTR	1	1	1	NCLIV_031320	N-Term(Dimethyl:2H(4))	1964.01	1.39428e+08				Low	29.43	0.407867				0
	GRGDQAAATSPGVER	1	1	1	NCLIV_031320	N-Term(Dimethyl:2H(4))	1503.78	2.12756e+07	1.8115	1					High	78.02	5.56581e-06	1
	SVAASVSSAEKPK	2	1	1	NCLIV_031320	N-Term(Dimethyl); K11(Dimethyl); K13(Dimethyl)	1344.77	3.96892e+07	3.47158	2	10.3623				High	69.19	4.40983e-05	0
	ANEPVAAGHSSFAR	1	1	1	NCLIV_031320	N-Term(Dimethyl:2H(4))	1445.74	1.21831e+08	3.62244	1					High	49.12	0.00411165	0
	AASPQGPAHLGDVEGTR	1	1	1	NCLIV_031320	N-Term(Dimethyl:2H(4))	1694.87	1.92606e+08							Low	35.84	0.087228	0
NCLIV_021570	organism=Neospora_caninum | product=hypothetical protein, conserved | location=NCLIV_chrVIIa:2046438-2048789(-) | length=783	6.64	1	1	4	5	8.3521e+07	3.25144	1		39.81	4.73	3	4	58.25	1.92	1	1	783	81.9799	7.37158
	Sequence	# PSMs	# Proteins	# Protein Groups	Protein Group Accessions	Modifications	MH+ [Da]	Area	Medium/Light	Medium/Light Count	Medium/Light Variability [%]	A4	IonScore A4	Exp Value A4	A9	IonScore A9	Exp Value A9	# Missed Cleavages
	LLQHLVQQQQVNPAASITK	1	1	1	NCLIV_021570	N-Term(Dimethyl:2H(4)); K19(Dimethyl:2H(4))	2180.3	1.9902e+08				Low	29.97	0.148573				0
	SNAVIVWALGR	1	1	1	NCLIV_021570	N-Term(Dimethyl)	1213.71	4.18714e+06				Low	27.17	0.651388				0
	LLQHLVQQQQVNPAASITK	1	1	1	NCLIV_021570	N-Term(Dimethyl); K19(Dimethyl)	2172.25	1.97865e+08				Low	26.84	0.47044				0
	LLIGTDR	1	1	1	NCLIV_021570	N-Term(Dimethyl:2H(4))	819.525	6.16629e+06				Low	25.64	0.951731				0
	QFLGHSVTSLLFVSR	1	1	1	NCLIV_021570	N-Term(Dimethyl:2H(4))	1722.98	45376746	3.25144	1					High	58.25	0.0004868	0
NCLIV_042980	organism=Neospora_caninum | product=hypothetical protein | location=NCLIV_chrIX:3787900-3799378(+) | length=2662	2.85	1	3	4	7	5.20493e+07	3.18261	4	22.9295	143.81	2.44	3	4	81.7967	1.73	2	3	2662	273.68	7.23975
	Sequence	# PSMs	# Proteins	# Protein Groups	Protein Group Accessions	Modifications	MH+ [Da]	Area	Medium/Light	Medium/Light Count	Medium/Light Variability [%]	A4	IonScore A4	Exp Value A4	A9	IonScore A9	Exp Value A9	# Missed Cleavages
	SEGEEAHSSAATGTESSQDAPSR	1	1	1	NCLIV_042980	N-Term(Dimethyl:2H(4))	2323.02	3.98417e+07	2.94568	1		High	89.43	1.02451e-07				0
	ASGSSATGPSAGATASSHSGAAGGSLCSPGNAASK	2	1	1	NCLIV_042980	N-Term(Dimethyl:2H(4)); C27(Carbamidomethyl); K35(Dimethyl:2H(4))	3040.45	6.96651e+07	3.70759	2	11.2018	High	83.38	8.81201e-07	Medium	37.07	0.0373529	0
	ASGSSATGPSAGATASSHSGAAGGSLCSPGNAASK	1	1	1	NCLIV_042980	N-Term(Dimethyl); C27(Carbamidomethyl); K35(Dimethyl)	3032.4	2.27883e+07				Low	26.11	0.372503				0
	TLFFECR	1	1	1	NCLIV_042980	N-Term(Dimethyl:2H(4)); C6(Carbamidomethyl)	1004.52	5.54895e+06				Low	22.09	1.78514				0
	VEEVAPTLAHK	1	1	1	NCLIV_042980	N-Term(Dimethyl:2H(4)); K11(Dimethyl:2H(4))	1257.76	4.66409e+07	1.51221	1					High	61.81	0.000178076	0
	VEEVAPTLAHK	1	1	1	NCLIV_042980	N-Term(Dimethyl); K11(Dimethyl)	1249.71	3.48466e+07							Medium	44.25	0.0138045	0
NCLIV_067460	organism=Neospora_caninum | product=hypothetical protein, conserved | location=NCLIV_chrXII:5629109-5629938(-) | length=131	22.14	1	1	1	2	5.95968e+07	3.17502	2	12.5864	57.46	22.14	1	1	47.82	22.14	1	1	131	14.069	4.95752
	Sequence	# PSMs	# Proteins	# Protein Groups	Protein Group Accessions	Modifications	MH+ [Da]	Area	Medium/Light	Medium/Light Count	Medium/Light Variability [%]	A4	IonScore A4	Exp Value A4	A9	IonScore A9	Exp Value A9	# Missed Cleavages
	SALPSSVSSSSASSGDRNPPVPEGSVSEK	2	1	1	NCLIV_067460	N-Term(Dimethyl:2H(4)); K29(Dimethyl:2H(4))	2866.45	5.95968e+07	3.17502	2	12.5864	High	57.46	0.000487539	High	47.82	0.0044859	1
NCLIV_039480	organism=Neospora_caninum | product=hypothetical protein | location=NCLIV_chrIX:834453-835326(-) | length=94	12.77	1	1	1	1	115208811	3.12629	1						44.62	12.77	1	1	94	10.6592	5.56689
	Sequence	# PSMs	# Proteins	# Protein Groups	Protein Group Accessions	Modifications	MH+ [Da]	Area	Medium/Light	Medium/Light Count	Medium/Light Variability [%]	A4	IonScore A4	Exp Value A4	A9	IonScore A9	Exp Value A9	# Missed Cleavages
	VRSPDGSEVYFK	1	1	1	NCLIV_039480	N-Term(Dimethyl:2H(4)); K12(Dimethyl:2H(4))	1447.8	115208811	3.12629	1					Medium	44.62	0.0134037	1
NCLIV_047820	organism=Neospora_caninum | product=hypothetical protein, conserved | location=NCLIV_chrX:2509306-2513337(-) | length=1169	11.46	1	7	10	19	1.6973e+08	3.1149	9	62.7559	152.745	7.96	7	11	216.01	4.79	4	8	1169	128.093	6.29053
	Sequence	# PSMs	# Proteins	# Protein Groups	Protein Group Accessions	Modifications	MH+ [Da]	Area	Medium/Light	Medium/Light Count	Medium/Light Variability [%]	A4	IonScore A4	Exp Value A4	A9	IonScore A9	Exp Value A9	# Missed Cleavages
	QGCASSVTGAAR	2	1	1	NCLIV_047820	N-Term(Dimethyl:2H(4)); C3(Carbamidomethyl)	1196.6	9.43596e+06	1.69148	2	2.66812	High	61.65	0.000138082				0
	HEDAIGTLLASER	1	1	1	NCLIV_047820	N-Term(Dimethyl:2H(4))	1443.78	4.02309e+07	4.92282	1		High	56.91	0.000759002				0
	GAGTLEVLLR	2	1	1	NCLIV_047820	N-Term(Dimethyl:2H(4))	1060.66	2.05988e+07	4.1679	1		High	44.58	0.00983879				0
	AEDSDIAEKEETEIK	3	1	1	NCLIV_047820	N-Term(Dimethyl:2H(4)); K9(Dimethyl:2H(4)); K15(Dimethyl:2H(4))	1802.97	3.58782e+07	3.4817	2	42.9202	Medium	42.97	0.0181628	High	75.29	1.06681e-05	1
	SLPVDAEQSGHGVACAPDGGQAPLR	1	1	1	NCLIV_047820	N-Term(Dimethyl:2H(4)); C15(Carbamidomethyl)	2521.24	0				Low	34.93	0.0894683				0
	EAGKNLK	2	1	1	NCLIV_047820	K7(Dimethyl)	787.467	253050216				Low	27.33	0.721307				1
	GTAQWPLEGER	1	1	1	NCLIV_047820	N-Term(Dimethyl:2H(4))	1275.66	12461592				Low	25.81	0.858251				0
	MLRPEASASEQSLGTAK	2	1	1	NCLIV_047820	N-Term(Dimethyl:2H(4)); K17(Dimethyl:2H(4))	1840.01	2.00306e+08	2.52579	2	31.8478				High	82.62	1.92221e-06	0
	AEDSDIAEKEETEIK	2	1	1	NCLIV_047820	N-Term(Dimethyl); K9(Dimethyl); K15(Dimethyl)	1790.89	4.12614e+07	3.86544	1					High	67.01	5.84462e-05	1
	SNAVAVWAHK	1	1	1	NCLIV_047820	N-Term(Dimethyl:2H(4)); K10(Dimethyl:2H(4))	1146.69	55832522							Medium	39.82	0.0354961	0
	THDDAETSGTVGAR	1	1	1	NCLIV_047820	N-Term(Dimethyl:2H(4))	1448.69	10442602							Medium	37.67	0.0332598	0
	SNAVAVWAHK	1	1	1	NCLIV_047820	N-Term(Dimethyl); K10(Dimethyl)	1138.64	26289788							Low	28.59	0.44959	0
NCLIV_008490	organism=Neospora_caninum | product=RNA recognition motif. family protein, related | location=NCLIV_chrIII:1383535-1389415(-) | length=759	4.61	1	1	2	2	3.53031e+07	3.10711	1		39.43	2.64	1	1	30.74	1.98	1	1	759	77.051	5.88428
	Sequence	# PSMs	# Proteins	# Protein Groups	Protein Group Accessions	Modifications	MH+ [Da]	Area	Medium/Light	Medium/Light Count	Medium/Light Variability [%]	A4	IonScore A4	Exp Value A4	A9	IonScore A9	Exp Value A9	# Missed Cleavages
	RDDFAFFPSGQNEGGSTANR	1	1	1	NCLIV_008490	N-Term(Dimethyl:2H(4))	2205.03	3.51069e+07	3.10711	1		Medium	39.43	0.0219897				1
	AAAPLPCRPSTAVGR	1	1	1	NCLIV_008490	N-Term(Dimethyl:2H(4)); C7(Carbamidomethyl)	1555.86	35499232							Low	30.74	0.293017	0
NCLIV_035900	organism=Neospora_caninum | product=RNA binding motif-containing protein, putative | location=NCLIV_chrVIII:4697503-4702519(-) | length=1376	3.56	1	3	4	6	3.18507e+07	3.10127	4	17.8847	45.82	1.74	2	3	83.59	1.82	2	3	1376	138.542	6.3667
	Sequence	# PSMs	# Proteins	# Protein Groups	Protein Group Accessions	Modifications	MH+ [Da]	Area	Medium/Light	Medium/Light Count	Medium/Light Variability [%]	A4	IonScore A4	Exp Value A4	A9	IonScore A9	Exp Value A9	# Missed Cleavages
	EWQQAGPGYSAGR	1	1	1	NCLIV_035900	N-Term(Dimethyl:2H(4))	1438.7	1.28239e+07	2.45926	1		High	45.82	0.00557411				0
	AGGPWGGGSPR	2	1	1	NCLIV_035900	N-Term(Dimethyl:2H(4))	1030.53	15353388				Low	21.83	1.72927				0
	ASTPASSVASHPGAR	2	1	1	NCLIV_035900	N-Term(Dimethyl:2H(4))	1427.75	50445660	3.49556	2	2.28206				High	50.59	0.00294148	0
	EFSEQSHPSR	1	1	1	NCLIV_035900	N-Term(Dimethyl:2H(4))	1235.59	2.97531e+07	2.79413	1					Medium	37.35	0.0349286	0
NCLIV_020970	organism=Neospora_caninum | product=hypothetical protein, conserved | location=NCLIV_chrVIIa:1452305-1461424(-) | length=1961	4.69	1	2	6	9	6.32644e+07	3.03121	3	0.208072	53.3	2.29	3	4	177.03	2.4	3	5	1961	202.31	8.25049
	Sequence	# PSMs	# Proteins	# Protein Groups	Protein Group Accessions	Modifications	MH+ [Da]	Area	Medium/Light	Medium/Light Count	Medium/Light Variability [%]	A4	IonScore A4	Exp Value A4	A9	IonScore A9	Exp Value A9	# Missed Cleavages
	TSPSAPGAPSAEAGSEEGHSQASK	1	1	1	NCLIV_020970	N-Term(Dimethyl); K24(Dimethyl)	2296.07	1.19312e+07	3.03546	1		High	44.69	0.00599948				0
	TSPSAPGAPSAEAGSEEGHSQASK	1	1	1	NCLIV_020970	N-Term(Dimethyl:2H(4)); K24(Dimethyl:2H(4))	2304.12	1.77068e+06				Low	28.61	0.34747				0
	QQGQVPSEESGR	1	1	1	NCLIV_020970	N-Term(Dimethyl:2H(4))	1333.67	3.8718e+06				Low	24.35	0.999375				0
	NQELLNSVR	1	1	1	NCLIV_020970	N-Term(Dimethyl:2H(4))	1104.63	2.64731e+07				Low	22.27	2.28928				0
	LGNAGTASQAASLNSAGEHR	2	1	1	NCLIV_020970	N-Term(Dimethyl:2H(4))	1943.98	132962473	3.00959	2	1.06128				High	97.36	5.96416e-08	0
	AVTFHTVEEK	1	1	1	NCLIV_020970	N-Term(Dimethyl:2H(4)); K10(Dimethyl:2H(4))	1224.7	30357594							Low	36.34	0.0760116	0
	GPNSQSGGGEDRGAEGR	2	1	1	NCLIV_020970	N-Term(Dimethyl:2H(4))	1662.77	442587							Low	28.54	0.229042	1
NCLIV_065290	organism=Neospora_caninum | product=hypothetical protein, conserved | location=NCLIV_chrXII:3988383-3996763(-) | length=2388	2.55	1	2	6	8	5.56266e+07	3.02462	3	6.71729	54.08	1.84	4	4	102.923	1.13	2	4	2388	252.512	9.83252
	Sequence	# PSMs	# Proteins	# Protein Groups	Protein Group Accessions	Modifications	MH+ [Da]	Area	Medium/Light	Medium/Light Count	Medium/Light Variability [%]	A4	IonScore A4	Exp Value A4	A9	IonScore A9	Exp Value A9	# Missed Cleavages
	DEETEGAAEAGAGEAAKK	1	1	1	NCLIV_065290	N-Term(Dimethyl:2H(4)); K17(Dimethyl:2H(4)); K18(Dimethyl:2H(4))	1829.95	4.4847e+06	1.59566	1		High	48.84	0.00453176				1
	SEIADLLR	1	1	1	NCLIV_065290	N-Term(Dimethyl:2H(4))	948.565	6.82173e+06				Low	29.24	0.461308				0
	AVLSTYSSQK	1	1	1	NCLIV_065290	N-Term(Dimethyl:2H(4)); K10(Dimethyl:2H(4))	1147.68	1.00558e+07				Low	28.98	0.478766				0
	LDVFVGDR	1	1	1	NCLIV_065290	N-Term(Dimethyl)	948.515	4.37639e+06				Low	22.2	1.92608				0
	AVLSTYSSQKGEER	2	1	1	NCLIV_065290	N-Term(Dimethyl:2H(4)); K10(Dimethyl:2H(4))	1618.89	34645129	3.09384	2	3.35581				High	72.9	1.93605e-05	1
	AGPGGTLGAPRPR	2	1	1	NCLIV_065290	N-Term(Dimethyl:2H(4))	1238.73	122178819							Low	30.22	0.301057	0
NCLIV_046960	organism=Neospora_caninum | product=hypothetical protein, conserved | location=NCLIV_chrX:1794583-1798878(+) | length=1431	5.31	1	4	4	7	5.78915e+07	3.00621	5	7.05577	206.983	3.07	2	3	127.43	2.24	2	4	1431	144.209	6.354
	Sequence	# PSMs	# Proteins	# Protein Groups	Protein Group Accessions	Modifications	MH+ [Da]	Area	Medium/Light	Medium/Light Count	Medium/Light Variability [%]	A4	IonScore A4	Exp Value A4	A9	IonScore A9	Exp Value A9	# Missed Cleavages
	GAESTSSTAEAGSAAR	2	1	1	NCLIV_046960	N-Term(Dimethyl:2H(4))	1484.71	5.76417e+06	3.35469	2	9.23391	High	119.47	2.03137e-10				0
	AVIMGLGTDDGEDPATEHQDEDAGLFQR	1	1	1	NCLIV_046960	N-Term(Dimethyl:2H(4))	3019.39	25791439	1.78827	1		High	64.67	4.84835e-05				0
	RASAANTEGGNDPAPPR	2	1	1	NCLIV_046960	N-Term(Dimethyl:2H(4))	1712.86	9.77583e+06	2.90824	1					High	61.15	0.000218967	1
	VAPGGAPSASHLQSR	2	1	1	NCLIV_046960	N-Term(Dimethyl:2H(4))	1466.8	1.38107e+08	3.00621	1					High	46.65	0.00753491	0
NCLIV_040010	organism=Neospora_caninum | product=alpha-1 type II collagen, putative | location=NCLIV_chrIX:1210964-1219505(+) | length=1567	12.51	1	9	11	17	86133839	2.99629	6	20.9227	182.546	8.55	7	10	223.858	3.96	4	7	1567	158.852	8.96826
	Sequence	# PSMs	# Proteins	# Protein Groups	Protein Group Accessions	Modifications	MH+ [Da]	Area	Medium/Light	Medium/Light Count	Medium/Light Variability [%]	A4	IonScore A4	Exp Value A4	A9	IonScore A9	Exp Value A9	# Missed Cleavages
	QSPSSEKPEAQTATPAPATGAK	2	1	1	NCLIV_040010	N-Term(Dimethyl:2H(4)); K7(Dimethyl:2H(4)); K22(Dimethyl:2H(4))	2250.24	7.15595e+06	3.02538	1		High	62.81	0.000156897				0
	DTGDEGGAGPQAPHGEDEQR	1	1	1	NCLIV_040010	N-Term(Dimethyl:2H(4))	2054.9	4.99118e+06	3.7544	1		High	50.95	0.000607466				0
	LPAADCPAATHETADTTSETNR	1	1	1	NCLIV_040010	N-Term(Dimethyl:2H(4)); C6(Carbamidomethyl)	2361.1	45742332	2.96747	1		High	47.89	0.00288372				0
	ASNALQGEGAAASTAAEREGEGQEGEGLR	1	1	1	NCLIV_040010	N-Term(Dimethyl:2H(4))	2848.36	0				High	44.11	0.00830836				1
	GGPNATCGAYVAFHSPEDAQR	2	1	1	NCLIV_040010	N-Term(Dimethyl:2H(4)); C7(Carbamidomethyl)	2237.04	102315360	1.93208	1		Medium	38.13	0.0275483				0
	NQQGLYSGPWR	2	1	1	NCLIV_040010	N-Term(Dimethyl:2H(4))	1337.69	3.47153e+07				Low	32.3	0.178361				0
	QGQTVWEAR	1	1	1	NCLIV_040010	N-Term(Dimethyl:2H(4))	1106.59	8123386				Low	27.13	0.689173				0
	GEGETSASSGDVHAEK	2	1	1	NCLIV_040010	N-Term(Dimethyl:2H(4)); K16(Dimethyl:2H(4))	1624.79	12582652	3.68539	1					High	94.17	8.53125e-08	0
	GSVSGSAPGGLGGPGPHGR	2	1	1	NCLIV_040010	N-Term(Dimethyl:2H(4))	1635.85	110343825							High	54.4	0.00126151	0
	VEQGGDAPHDETR	1	1	1	NCLIV_040010	N-Term(Dimethyl:2H(4))	1442.68	2.00245e+06							Medium	40.27	0.0133817	0
	AEPASQDRPVCGMR	2	1	1	NCLIV_040010	N-Term(Dimethyl:2H(4)); C11(Carbamidomethyl)	1605.77	2.50402e+07	2.78752	1					Medium	40.19	0.0215082	0
NCLIV_056570	organism=Neospora_caninum | product=Collagen alpha-1(III) chain (Precursor), related | location=NCLIV_chrXI:2949692-2961527(+) | length=2814	6.25	1	6	10	11	4.05488e+07	2.98085	5	12.4634	81.1333	2.38	4	5	204.247	3.87	6	6	2814	278.71	9.5835
	Sequence	# PSMs	# Proteins	# Protein Groups	Protein Group Accessions	Modifications	MH+ [Da]	Area	Medium/Light	Medium/Light Count	Medium/Light Variability [%]	A4	IonScore A4	Exp Value A4	A9	IonScore A9	Exp Value A9	# Missed Cleavages
	TRENQGVEQGGASPSGGGQK	2	1	1	NCLIV_056570	N-Term(Dimethyl:2H(4)); K20(Dimethyl:2H(4))	2008.03	6.44798e+06	3.08383	1		High	60.75	0.000283172				1
	AETGAGLGASNTQTELPAPEDGSHR	1	1	1	NCLIV_056570	N-Term(Dimethyl:2H(4))	2498.2	0				Medium	38.85	0.0301944				0
	QAAPGGAGTER	1	1	1	NCLIV_056570	N-Term(Dimethyl:2H(4))	1046.55	825466				Low	30.03	0.326636				0
	TVRGVPTSKEK	1	1	1	NCLIV_056570	N-Term(Dimethyl:2H(4)); K9(Dimethyl)	1261.78	3.47382e+07				Low	23.41	1.19618				2
	QQFHPSQSGQANTTGGR	1	1	1	NCLIV_056570	N-Term(Dimethyl:2H(4))	1832.89	1.72157e+07	2.4773	1					High	91.38	1.86603e-07	0
	VRDDTGSAPGTTEGGAGAK	1	1	1	NCLIV_056570	N-Term(Dimethyl:2H(4)); K19(Dimethyl:2H(4))	1810.94	7.9861e+06	2.98085	1					High	75.08	1.05586e-05	1
	APVAAGGVSEDGARPASSGGR	1	1	1	NCLIV_056570	N-Term(Dimethyl:2H(4))	1900.97	4.04492e+07	3.24122	1					High	71.45	2.38333e-05	0
	SGREEDGIAAPGAAISLSK	1	1	1	NCLIV_056570	N-Term(Dimethyl:2H(4)); K19(Dimethyl:2H(4))	1893.05	4.64591e+07	2.10809	1					Medium	42.78	0.017388	1
	GSASQQSGGAVTADHSR	1	1	1	NCLIV_056570	N-Term(Dimethyl:2H(4))	1647.8	5.16302e+06							Low	29.37	0.274808	0
	HAQESGDQAYGAGEGK	1	1	1	NCLIV_056570	N-Term(Dimethyl:2H(4)); K16(Dimethyl:2H(4))	1668.8	5.08591e+06							Low	27.52	0.381635	0
NCLIV_002840	organism=Neospora_caninum | product=hypothetical protein, conserved | location=NCLIV_chrIb:418534-423163(+) | length=766	2.87	1	1	2	4	1.13115e+08	2.97375	2	8.38864	31.09	0.91	1	2	108.693	1.96	1	2	766	82.6117	6.88818
	Sequence	# PSMs	# Proteins	# Protein Groups	Protein Group Accessions	Modifications	MH+ [Da]	Area	Medium/Light	Medium/Light Count	Medium/Light Variability [%]	A4	IonScore A4	Exp Value A4	A9	IonScore A9	Exp Value A9	# Missed Cleavages
	EQGLPFR	1	1	1	NCLIV_002840	N-Term(Dimethyl)	874.477	67567922				Low	31.09	0.313004				0
	EQGLPFR	1	1	1	NCLIV_002840	N-Term(Dimethyl:2H(4))	878.502	5.62538e+07				Low	23.07	2.12385				0
	GSPALGAETGHTEQK	1	1	1	NCLIV_002840	N-Term(Dimethyl:2H(4)); K15(Dimethyl:2H(4))	1546.83	1.58661e+08	3.14655	1					High	90.27	3.59162e-07	0
	GSPALGAETGHTEQK	1	1	1	NCLIV_002840	N-Term(Dimethyl); K15(Dimethyl)	1538.78	5.90927e+07	2.81045	1					High	52.84	0.00152203	0
NCLIV_015740	organism=Neospora_caninum | product=hypothetical protein, conserved | location=NCLIV_chrVI:258013-272773(+) | length=3087	1.75	1	2	4	5	1.6724e+07	2.96511	1		82.94	1.33	3	3	27.68	0.87	2	2	3087	336.174	5.68115
	Sequence	# PSMs	# Proteins	# Protein Groups	Protein Group Accessions	Modifications	MH+ [Da]	Area	Medium/Light	Medium/Light Count	Medium/Light Variability [%]	A4	IonScore A4	Exp Value A4	A9	IonScore A9	Exp Value A9	# Missed Cleavages
	AEEQAVVGQEETKK	2	1	1	NCLIV_015740	N-Term(Dimethyl:2H(4)); K13(Dimethyl:2H(4)); K14(Dimethyl:2H(4))	1641.95	19417101	2.96511	1		High	59.82	0.000324265	Low	25.99	0.789292	1
	SSVADYSPCVDDEPKEEK	1	1	1	NCLIV_015740	N-Term(Dimethyl:2H(4)); C9(Carbamidomethyl); K15(Dimethyl:2H(4)); K18(Dimethyl:2H(4))	2151.05	280160				High	48.62	0.0036577				1
	IQQDQQIQR	1	1	1	NCLIV_015740	N-Term(Dimethyl:2H(4))	1188.66	3.38701e+06				Low	27.41	0.69271				0
	GSPVAVVGHGTEK	1	1	1	NCLIV_015740	N-Term(Dimethyl:2H(4)); K13(Dimethyl:2H(4))	1301.76	2.7368e+07							Low	24.19	1.26438	0
NCLIV_032740	organism=Neospora_caninum | product=hypothetical protein, conserved | location=NCLIV_chrVIII:2134412-2138959(+) | length=1515	5.28	1	2	5	7	2.39385e+07	2.9606	3	31.2765	97.2819	2.44	2	3	85.9	2.84	3	4	1515	148.302	9.77393
	Sequence	# PSMs	# Proteins	# Protein Groups	Protein Group Accessions	Modifications	MH+ [Da]	Area	Medium/Light	Medium/Light Count	Medium/Light Variability [%]	A4	IonScore A4	Exp Value A4	A9	IonScore A9	Exp Value A9	# Missed Cleavages
	SEGSTDSQDTQVER	2	1	1	NCLIV_032740	N-Term(Dimethyl:2H(4))	1570.71	2.34745e+06	3.28189	2	15.3644	High	69.14	1.22082e-05				0
	VSGAAETVERPVSASGGGGTADK	1	1	1	NCLIV_032740	N-Term(Dimethyl:2H(4)); K23(Dimethyl:2H(4))	2167.14	4.55682e+07				Low	23.15	1.65175				0
	GASASAVSQHQGGEGPK	1	1	1	NCLIV_032740	N-Term(Dimethyl:2H(4)); K17(Dimethyl:2H(4))	1631.86	9.37186e+06	1.88286	1					High	78.06	5.72972e-06	0
	ALPTSGAGGSDSQRK	2	1	1	NCLIV_032740	N-Term(Dimethyl:2H(4)); K15(Dimethyl:2H(4))	1495.83	1.43471e+07							Low	26.26	0.812457	1
	GPKPPAPAAAR	1	1	1	NCLIV_032740	N-Term(Dimethyl:2H(4)); K3(Dimethyl:2H(4))	1096.71	1.19003e+07							Low	23.57	0.811394	0
NCLIV_045200	organism=Neospora_caninum | product=hypothetical protein, conserved | location=NCLIV_chrX:346066-350573(+) | length=1274	2.51	1	1	2	2	2.95598e+07	2.95114	1		44.63	2.51	2	2					1274	130.98	4.90674
	Sequence	# PSMs	# Proteins	# Protein Groups	Protein Group Accessions	Modifications	MH+ [Da]	Area	Medium/Light	Medium/Light Count	Medium/Light Variability [%]	A4	IonScore A4	Exp Value A4	A9	IonScore A9	Exp Value A9	# Missed Cleavages
	DDSLPSSAGTQSVHVDGAVTPTTR	1	1	1	NCLIV_045200	N-Term(Dimethyl:2H(4))	2430.2	3.23859e+07	2.95114	1		High	44.63	0.0101428				0
	ALSLVCSR	1	1	1	NCLIV_045200	C6(Carbamidomethyl)	905.484	2.67337e+07				Low	25.15	0.877221				0
NCLIV_001290	organism=Neospora_caninum | product=hypothetical protein, conserved | location=NCLIV_chrIa:1173285-1185228(-) | length=1221	7.37	1	3	7	12	4.61306e+08	2.94862	4	130.583	43.41	3.77	4	7	141.743	3.6	3	5	1221	130.242	4.99561
	Sequence	# PSMs	# Proteins	# Protein Groups	Protein Group Accessions	Modifications	MH+ [Da]	Area	Medium/Light	Medium/Light Count	Medium/Light Variability [%]	A4	IonScore A4	Exp Value A4	A9	IonScore A9	Exp Value A9	# Missed Cleavages
	HLSDFVLPAATR	1	1	1	NCLIV_001290	N-Term(Dimethyl:2H(4))	1358.77	9.61129e+07				Medium	38.15	0.0546828				0
	AQFALIR	1	1	1	NCLIV_001290	N-Term(Dimethyl)	846.519	25786560				Low	29.41	0.373494				0
	AQFALIR	2	1	1	NCLIV_001290	N-Term(Dimethyl:2H(4))	850.544	4.12501e+07				Low	27.95	0.473999				0
	TLEALLQAVLESADGMVKK	1	1	1	NCLIV_001290	N-Term(Dimethyl:2H(4)); K18(Dimethyl:2H(4)); K19(Dimethyl:2H(4))	2112.27	2.27874e+07				Low	26.26	0.318926				1
	GLAALGER	1	1	1	NCLIV_001290	N-Term(Dimethyl:2H(4))	818.503	2722071				Low	23.82	1.25856				0
	AQFALIR	1	1	1	NCLIV_001290		818.49	4.65968e+06				Low	21.58	2.2696				0
	LAQTHGVNVAR	2	1	1	NCLIV_001290	N-Term(Dimethyl:2H(4))	1197.7	146256261	1.50452	2	9.53942				High	68.74	4.15681e-05	0
	LYGAECLPAFDAHLK	1	1	1	NCLIV_001290	N-Term(Dimethyl); C6(Carbamidomethyl); K15(Dimethyl)	1760.91	1.44212e+08	6.28211	1					High	61.93	0.000223718	0
	LYGAECLPAFDAHLK	1	1	1	NCLIV_001290	N-Term(Dimethyl:2H(4)); C6(Carbamidomethyl); K15(Dimethyl:2H(4))	1768.95	784122718	5.4195	1					High	51.03	0.00292352	0
	LRDDGAASSAETGKGEGK	1	1	1	NCLIV_001290	N-Term(Dimethyl); K14(Dimethyl:2H(4)); K18(Dimethyl:2H(4))	1840.98	453537760							Low	23.68	1.52563	2
NCLIV_000890	organism=Neospora_caninum | product=ER lumen protein retaining receptor 2, related | location=NCLIV_chrIa:737544-740838(+) | length=406	2.96	1	1	1	4	1.4802e+07	2.94231	3	21.1184	60.5017	2.96	1	4					406	45.4655	6.18896
	Sequence	# PSMs	# Proteins	# Protein Groups	Protein Group Accessions	Modifications	MH+ [Da]	Area	Medium/Light	Medium/Light Count	Medium/Light Variability [%]	A4	IonScore A4	Exp Value A4	A9	IonScore A9	Exp Value A9	# Missed Cleavages
	SAASQSAGDTLR	4	1	1	NCLIV_000890	N-Term(Dimethyl:2H(4))	1195.62	1.4802e+07	2.94231	3	21.1184	High	51.03	0.00215793				0
NCLIV_038250	organism=Neospora_caninum | product=hypothetical protein, conserved | location=NCLIV_chrVIII:6594490-6597342(-) | length=950	2.21	1	1	1	1	5.11798e+07	2.94107	1						48.72	2.21	1	1	950	96.6712	8.85107
	Sequence	# PSMs	# Proteins	# Protein Groups	Protein Group Accessions	Modifications	MH+ [Da]	Area	Medium/Light	Medium/Light Count	Medium/Light Variability [%]	A4	IonScore A4	Exp Value A4	A9	IonScore A9	Exp Value A9	# Missed Cleavages
	DSSLSASDVSSRPPGDPGLSR	1	1	1	NCLIV_038250	N-Term(Dimethyl:2H(4))	2119.06	5.11798e+07	2.94107	1					High	48.72	0.00397526	0
NCLIV_046940	organism=Neospora_caninum | product=PWWP domain-containing protein, putative | location=NCLIV_chrX:1770146-1777563(-) | length=2083	1.54	1	1	2	3	3.02527e+07	2.92017	2	4.70521	47.56	1.54	2	3					2083	217.471	9.92041
	Sequence	# PSMs	# Proteins	# Protein Groups	Protein Group Accessions	Modifications	MH+ [Da]	Area	Medium/Light	Medium/Light Count	Medium/Light Variability [%]	A4	IonScore A4	Exp Value A4	A9	IonScore A9	Exp Value A9	# Missed Cleavages
	AEAATPQTAEGR	2	1	1	NCLIV_046940	N-Term(Dimethyl:2H(4))	1233.64	5.05145e+06	2.92017	2	4.70521	Medium	41.92	0.0216039				0
	ASPEAGREPEEPTGPEPAER	1	1	1	NCLIV_046940	N-Term(Dimethyl:2H(4))	2138.03	5.5454e+07				Low	25.27	0.691655				1
NCLIV_017830	organism=Neospora_caninum | product=5'-3' exonuclease, putative | location=NCLIV_chrVI:2047386-2061136(-) | length=2070	1.01	1	1	1	1	1.95794e+07	2.902	1		43.22	1.01	1	1					2070	224.592	8.32373
	Sequence	# PSMs	# Proteins	# Protein Groups	Protein Group Accessions	Modifications	MH+ [Da]	Area	Medium/Light	Medium/Light Count	Medium/Light Variability [%]	A4	IonScore A4	Exp Value A4	A9	IonScore A9	Exp Value A9	# Missed Cleavages
	DLARPATAPDAQQTESQAQGR	1	1	1	NCLIV_017830	N-Term(Dimethyl:2H(4))	2243.13	1.95794e+07	2.902	1		Medium	43.22	0.0144359				0
NCLIV_047470	organism=Neospora_caninum | product=hypothetical protein, conserved | location=NCLIV_chrX:2196444-2198965(-) | length=770	17.01	1	6	8	11	1.24769e+08	2.89437	5	9.80074	86.1767	6.88	3	4	184.118	10.13	5	7	770	77.9912	9.53955
	Sequence	# PSMs	# Proteins	# Protein Groups	Protein Group Accessions	Modifications	MH+ [Da]	Area	Medium/Light	Medium/Light Count	Medium/Light Variability [%]	A4	IonScore A4	Exp Value A4	A9	IonScore A9	Exp Value A9	# Missed Cleavages
	SSQASDLPSHASVASTGVAR	1	1	1	NCLIV_047470	N-Term(Dimethyl:2H(4))	1960	1.01595e+08	2.89437	1		High	62.61	0.000186743				0
	APSSSIGSSPSASLARPPDGAK	2	1	1	NCLIV_047470	N-Term(Dimethyl:2H(4)); K22(Dimethyl:2H(4))	2104.15	773897	2.19756	1		Medium	43.64	0.0139378				0
	TAQPAGAGPAK	1	1	1	NCLIV_047470	N-Term(Dimethyl:2H(4)); K11(Dimethyl:2H(4))	1032.63	1.04606e+06				Low	27.41	0.619				0
	TSACSVSGHSPR	1	1	1	NCLIV_047470	N-Term(Dimethyl:2H(4)); C4(Carbamidomethyl)	1277.62	2.51443e+06	2.86093	1					High	67.23	4.19911e-05	0
	GGIGGVPALSEHPSFSLEK	1	1	1	NCLIV_047470	N-Term(Dimethyl:2H(4)); K19(Dimethyl:2H(4))	1946.08	1.78623e+08							High	64.89	0.00010927	0
	TRPPPASSSCESEGR	2	1	1	NCLIV_047470	N-Term(Dimethyl:2H(4)); C10(Carbamidomethyl)	1649.78	2.31716e+07	3.09168	1					High	59.72	0.000215346	0
	GTGEGAVDEAPVYVHR	2	1	1	NCLIV_047470	N-Term(Dimethyl:2H(4))	1688.85	94088197	3.15673	1					High	50.49	0.00274111	0
	ASVYDSSSLVSNADKK	1	1	1	NCLIV_047470	N-Term(Dimethyl:2H(4)); K15(Dimethyl:2H(4)); K16(Dimethyl:2H(4))	1766.99	3.88868e+07							Low	25.06	1.07196	1
NCLIV_047980	organism=Neospora_caninum | product=hypothetical protein, conserved | location=NCLIV_chrX:2651064-2652086(+) | length=236	7.2	1	1	1	5	736177	2.8302	2	7.88425	61.4967	7.2	1	3	36.57	7.2	1	2	236	26.7005	9.64209
	Sequence	# PSMs	# Proteins	# Protein Groups	Protein Group Accessions	Modifications	MH+ [Da]	Area	Medium/Light	Medium/Light Count	Medium/Light Variability [%]	A4	IonScore A4	Exp Value A4	A9	IonScore A9	Exp Value A9	# Missed Cleavages
	NASGQNASGTQGAPSQR	5	1	1	NCLIV_047980	N-Term(Dimethyl:2H(4))	1662.81	736177	2.8302	2	7.88425	High	52.88	0.00134191	Low	34.8	0.083859	0
NCLIV_044390	organism=Neospora_caninum | product=hypothetical protein, conserved | location=NCLIV_chrIX:5019142-5025532(-) | length=1255	10.6	1	2	10	14	3.851e+08	2.79473	2	42.6381	63.2366	6.45	5	9	49.86	4.94	5	5	1255	137.845	6.15088
	Sequence	# PSMs	# Proteins	# Protein Groups	Protein Group Accessions	Modifications	MH+ [Da]	Area	Medium/Light	Medium/Light Count	Medium/Light Variability [%]	A4	IonScore A4	Exp Value A4	A9	IonScore A9	Exp Value A9	# Missed Cleavages
	GGDAPLGYYR	1	1	1	NCLIV_044390	N-Term(Dimethyl:2H(4))	1100.57	8.37743e+06				High	44.16	0.00884829				0
	RQPGPDEAFEPFMDGPSDAGDAR	1	1	1	NCLIV_044390	N-Term(Dimethyl:2H(4))	2494.12	1.5376e+08	2.12138	1		High	42.78	0.006651				1
	GGDAPLGYYR	1	1	1	NCLIV_044390	N-Term(Dimethyl)	1096.54	1.97032e+06	3.68181	1		Medium	37.79	0.0279952				0
	HIYAADDSAPLAPGLSAGAAR	1	1	1	NCLIV_044390	N-Term(Dimethyl:2H(4))	2056.07	245540267				Low	30.91	0.285702				0
	EAGEVNFTNVLHNQDGLR	4	1	1	NCLIV_044390	N-Term(Dimethyl:2H(4))	2045.04	579552540				Low	28.71	0.436597				0
	RAIEELNDK	1	1	1	NCLIV_044390	N-Term(Dimethyl); K9(Dimethyl)	1143.64	2.64937e+07				Low	22.41	2.0895				1
	AFFERDPEVFR	1	1	1	NCLIV_044390	N-Term(Dimethyl:2H(4))	1444.75	3.30208e+08							Low	33.57	0.146411	1
	EDRDTFAALGER	1	1	1	NCLIV_044390	N-Term(Dimethyl:2H(4))	1411.71	2.44422e+08							Low	33.36	0.11729	1
	ETGLHYEPAPR	1	1	1	NCLIV_044390	N-Term(Dimethyl:2H(4))	1301.68	79457317							Low	32.93	0.157307	0
	GGDRGGDAPLGYYR	1	1	1	NCLIV_044390	N-Term(Dimethyl:2H(4))	1485.74	1.9791e+07							Low	27.07	0.477195	1
	AGLPYWRPGVGDER	1	1	1	NCLIV_044390	N-Term(Dimethyl:2H(4))	1604.85	96112541							Low	23.78	1.5466	0
NCLIV_007810	organism=Neospora_caninum | product=hypothetical protein, conserved | location=NCLIV_chrIII:757131-762254(+) | length=1707	10.43	1	5	9	9	3.08562e+08	2.77002	2	26.651	179.35	8.14	6	6	106.61	2.93	3	3	1707	167.909	6.03662
	Sequence	# PSMs	# Proteins	# Protein Groups	Protein Group Accessions	Modifications	MH+ [Da]	Area	Medium/Light	Medium/Light Count	Medium/Light Variability [%]	A4	IonScore A4	Exp Value A4	A9	IonScore A9	Exp Value A9	# Missed Cleavages
	GPAHSAAAVSAGASPGLLSVGGCPSAQGDAK	1	1	1	NCLIV_007810	N-Term(Dimethyl:2H(4)); C23(Carbamidomethyl); K31(Dimethyl:2H(4))	2812.45	0				High	83.15	1.3644e-06				0
	LAAPAAVPSASTSEAPAESHPAR	1	1	1	NCLIV_007810	N-Term(Dimethyl:2H(4))	2220.16	0				High	60.94	0.000265574				0
	GAPASQSANPISPNRPGEGAAQGPGGTAVAPGR	1	1	1	NCLIV_007810	N-Term(Dimethyl:2H(4))	3029.55	4.28661e+07	2.3214	1		High	60.27	0.000256263				0
	AEAPEAVADDVGRDGGSDTVGER	1	1	1	NCLIV_007810	N-Term(Dimethyl:2H(4))	2305.08	0				Low	35.45	0.0572484				1
	LGGAAKNK	1	1	1	NCLIV_007810	N-Term(Dimethyl:2H(4))	790.508	4.30108e+08				Low	28.86	0.425025				1
	GEGAPVADGDRGSENAQIAAK	1	1	1	NCLIV_007810	N-Term(Dimethyl:2H(4)); K21(Dimethyl:2H(4))	2077.07	17498537				Low	21.14	2.61504				1
	LETEAAGRPLDAGTASLK	1	1	1	NCLIV_007810	N-Term(Dimethyl); K18(Dimethyl)	1856.01	3.1083e+07	3.30533	1					High	91.62	2.42681e-07	0
	SAHLPSSDFSLPDETLR	1	1	1	NCLIV_007810	N-Term(Dimethyl:2H(4))	1903.97	94626380							High	47.73	0.00556815	0
	RPSRGEGAPVADGDR	1	1	1	NCLIV_007810	N-Term(Dimethyl:2H(4))	1571.83	4.00951e+08							Low	20.22	3.26628	1
NCLIV_045280	organism=Neospora_caninum | product=hypothetical protein, conserved | location=NCLIV_chrX:419087-427085(+) | length=2133	1.45	1	1	2	2	9.08386e+06	2.76299	1		23.68	0.47	1	1	69.75	0.98	1	1	2133	216.39	9.12939
	Sequence	# PSMs	# Proteins	# Protein Groups	Protein Group Accessions	Modifications	MH+ [Da]	Area	Medium/Light	Medium/Light Count	Medium/Light Variability [%]	A4	IonScore A4	Exp Value A4	A9	IonScore A9	Exp Value A9	# Missed Cleavages
	TFQSQFQGGR	1	1	1	NCLIV_045280	N-Term(Dimethyl:2H(4))	1187.61	8.15684e+06				Low	23.68	1.25993				0
	AGDDGAGGRPNPGEAGSGDGR	1	1	1	NCLIV_045280	N-Term(Dimethyl:2H(4))	1901.86	1.00109e+07	2.76299	1					High	69.75	1.305e-05	0
NCLIV_062970	organism=Neospora_caninum | product=helicase conserved C-terminal domain-containing protein, putative | location=NCLIV_chrXII:2175520-2190147(+) | length=2877	0.76	1	1	2	2	7.49719e+06	2.75128	1		0	0.31	1	1	69.54	0.45	1	1	2877	310.943	7.69385
	Sequence	# PSMs	# Proteins	# Protein Groups	Protein Group Accessions	Modifications	MH+ [Da]	Area	Medium/Light	Medium/Light Count	Medium/Light Variability [%]	A4	IonScore A4	Exp Value A4	A9	IonScore A9	Exp Value A9	# Missed Cleavages
	GGRGQRGAR	1	1	1	NCLIV_062970	N-Term(Dimethyl:2H(4))	946.557	1.02853e+07				Low	23.33	1.57192				2
	SENAAGEEHLQNR	1	1	1	NCLIV_062970	N-Term(Dimethyl:2H(4))	1486.72	4.70913e+06	2.75128	1					High	69.54	2.2029e-05	0
NCLIV_063260	organism=Neospora_caninum | product=hypothetical protein, conserved | location=NCLIV_chrXII:2440055-2442617(+) | length=632	6.8	1	1	3	3	6.69415e+07	2.74962	1		25.36	2.85	1	1	72.08	3.96	2	2	632	69.9741	5.2876
	Sequence	# PSMs	# Proteins	# Protein Groups	Protein Group Accessions	Modifications	MH+ [Da]	Area	Medium/Light	Medium/Light Count	Medium/Light Variability [%]	A4	IonScore A4	Exp Value A4	A9	IonScore A9	Exp Value A9	# Missed Cleavages
	TPDEENYPTQGHCEDEER	1	1	1	NCLIV_063260	N-Term(Dimethyl:2H(4)); C13(Carbamidomethyl)	2237.92	4.14068e+07				Low	25.36	0.0887769				0
	GSAFFQGEEDHFFSAR	1	1	1	NCLIV_063260	N-Term(Dimethyl:2H(4))	1863.86	1.24262e+08	2.74962	1					High	72.08	9.45887e-06	0
	MVTIVLHQK	1	1	1	NCLIV_063260	N-Term(Dimethyl); K9(Dimethyl)	1124.68	3.51558e+07							Low	22.72	1.39735	0
NCLIV_058540	organism=Neospora_caninum | product=RNA polymerase II subunit RPB11, putative | location=NCLIV_chrXI:4697799-4699882(-) | length=208	14.42	1	1	2	6	7.27916e+07	2.73782	1		61.15	14.42	2	6					208	22.6879	8.74854
	Sequence	# PSMs	# Proteins	# Protein Groups	Protein Group Accessions	Modifications	MH+ [Da]	Area	Medium/Light	Medium/Light Count	Medium/Light Variability [%]	A4	IonScore A4	Exp Value A4	A9	IonScore A9	Exp Value A9	# Missed Cleavages
	AAVGAAPVVQTADGVLFHSDEAK	2	1	1	NCLIV_058540	N-Term(Dimethyl:2H(4)); K23(Dimethyl:2H(4))	2317.27	1.29954e+08	2.73782	1		High	53.04	0.00155433				0
	AALSLLR	2	1	1	NCLIV_058540	N-Term(Dimethyl:2H(4))	775.534	1.56291e+07				Low	33.85	0.0890337				0
	AALSLLR	1	1	1	NCLIV_058540	N-Term(Dimethyl)	771.509	4.54739e+06				Low	29.96	0.233995				0
	AAVGAAPVVQTADGVLFHSDEAK	1	1	1	NCLIV_058540	N-Term(Dimethyl); K23(Dimethyl)	2309.21	5.33509e+07				Low	29.11	0.41242				0
NCLIV_060560	organism=Neospora_caninum | product=hypothetical protein, conserved | location=NCLIV_chrXII:219361-222663(-) | length=433	22.17	1	3	4	6	7.49973e+07	2.73281	3	5.88614	133.22	15.24	3	5	60.91	6.93	1	1	433	44.6973	9.64209
	Sequence	# PSMs	# Proteins	# Protein Groups	Protein Group Accessions	Modifications	MH+ [Da]	Area	Medium/Light	Medium/Light Count	Medium/Light Variability [%]	A4	IonScore A4	Exp Value A4	A9	IonScore A9	Exp Value A9	# Missed Cleavages
	GQDTSAPTSAESASGR	2	1	1	NCLIV_060560	N-Term(Dimethyl:2H(4))	1553.73	1.03163e+07	2.78755	2	2.94116	High	62.39	9.55702e-05				0
	AGEDDAGGAGPGGRDEEEDWVEAQSK	1	1	1	NCLIV_060560	N-Term(Dimethyl:2H(4)); K26(Dimethyl:2H(4))	2696.22	0				High	47.54	0.00223947				1
	AGEDDAGGAGPGGRDEEEDWVEAQSK	1	1	1	NCLIV_060560	N-Term(Dimethyl); K26(Dimethyl)	2688.17	0				High	40.04	0.00740647				1
	QQPVPQHQVSANGEDEDAIGDMIR	1	1	1	NCLIV_060560	N-Term(Dimethyl:2H(4))	2666.28	7.22611e+07				Low	24.14	0.891033				0
	SSVEGAAGAGSLKPGDAAPGETAPTAAHAK	1	1	1	NCLIV_060560	N-Term(Dimethyl:2H(4)); K13(Dimethyl:2H(4)); K30(Dimethyl:2H(4))	2772.49	1.42415e+08	1.61118	1					High	60.91	0.000203754	0
NCLIV_036010	organism=Neospora_caninum | product=hypothetical protein | location=NCLIV_chrVIII:4781497-4790395(-) | length=780	5.51	1	1	4	4	1.31856e+08	2.70471	1		71.15	2.69	2	2	30.71	2.82	2	2	780	87.2145	7.25439
	Sequence	# PSMs	# Proteins	# Protein Groups	Protein Group Accessions	Modifications	MH+ [Da]	Area	Medium/Light	Medium/Light Count	Medium/Light Variability [%]	A4	IonScore A4	Exp Value A4	A9	IonScore A9	Exp Value A9	# Missed Cleavages
	ASGGLAGAAQQDR	1	1	1	NCLIV_036010	N-Term(Dimethyl:2H(4))	1233.65	4.46037e+06	2.70471	1		High	71.15	2.71224e-05				0
	LLIYEQLK	1	1	1	NCLIV_036010	K8(Dimethyl)	1047.64	1.99898e+08				Low	20.08	3.30309				0
	EIALEQEIRDNER	1	1	1	NCLIV_036010	N-Term(Dimethyl)	1642.84	50317012							Low	30.15	0.302422	1
	VLSTLHTFR	1	1	1	NCLIV_036010	N-Term(Dimethyl:2H(4))	1105.66	145353161							Low	24.56	1.32892	0
NCLIV_050040	organism=Neospora_caninum | product=hypothetical protein, conserved | location=NCLIV_chrX:4613642-4616329(+) | length=569	5.62	1	1	2	5	1.88491e+08	2.66259	2	8.51972	116.24	5.62	2	5					569	60.5612	7.85498
	Sequence	# PSMs	# Proteins	# Protein Groups	Protein Group Accessions	Modifications	MH+ [Da]	Area	Medium/Light	Medium/Light Count	Medium/Light Variability [%]	A4	IonScore A4	Exp Value A4	A9	IonScore A9	Exp Value A9	# Missed Cleavages
	AEQGSAECANGEATAGHGEEEPAAK	2	1	1	NCLIV_050040	N-Term(Dimethyl:2H(4)); C8(Carbamidomethyl); K25(Dimethyl:2H(4))	2535.15	1.54496e+07	2.51416	1		High	57.55	0.00024066				0
	AEQGSAECANGEATAGHGEEEPAAK	1	1	1	NCLIV_050040	N-Term(Dimethyl); C8(Carbamidomethyl); K25(Dimethyl)	2527.1	6.14892e+06	2.81978	1		High	56.67	0.000173945				0
	ALLLFPR	2	1	1	NCLIV_050040	N-Term(Dimethyl)	857.56	361533128				Low	21.58	1.81818				0
NCLIV_031700	organism=Neospora_caninum | product=DEHA2G03652p, related | location=NCLIV_chrVIII:1322343-1330571(-) | length=1493	7.5	1	4	8	10	1.10392e+08	2.64429	5	7.84779	0	1.47	2	3	200.348	6.03	6	7	1493	144.373	9.37842
	Sequence	# PSMs	# Proteins	# Protein Groups	Protein Group Accessions	Modifications	MH+ [Da]	Area	Medium/Light	Medium/Light Count	Medium/Light Variability [%]	A4	IonScore A4	Exp Value A4	A9	IonScore A9	Exp Value A9	# Missed Cleavages
	SILACGSPAR	1	1	1	NCLIV_031700	N-Term(Dimethyl:2H(4)); C5(Carbamidomethyl)	1063.59	9.15507e+06				Low	24.32	1.39444				0
	NQQSQPGGGEIK	2	1	1	NCLIV_031700	N-Term(Dimethyl:2H(4)); K12(Dimethyl:2H(4))	1306.72	1.11404e+07				Low	20.2	3.69869				0
	SGAAHSGLSPVGGSGAER	2	1	1	NCLIV_031700	N-Term(Dimethyl:2H(4))	1628.83	1.44669e+08	2.61685	2	1.54693				High	101.03	2.337e-08	0
	GSSAGAQSGASTGHVAK	1	1	1	NCLIV_031700	N-Term(Dimethyl:2H(4)); K17(Dimethyl:2H(4))	1536.82	2.22153e+06	2.11964	1					High	52.02	0.00228519	0
	LRENLEIAAK	1	1	1	NCLIV_031700	N-Term(Dimethyl:2H(4)); K10(Dimethyl:2H(4))	1220.78	78605560	4.33286	1					High	45.62	0.00499378	1
	QPPHQQGLVGNAVNMR	1	1	1	NCLIV_031700	N-Term(Dimethyl:2H(4))	1777.94	5.67083e+07	2.78781	1					Medium	40.44	0.0339546	0
	RAPPDGPGSGVPSSR	1	1	1	NCLIV_031700	N-Term(Dimethyl:2H(4))	1468.78	5.49034e+07							Low	27.91	0.518999	1
	LDDQTQEEWLNFKK	1	1	1	NCLIV_031700	N-Term(Dimethyl:2H(4)); K13(Dimethyl:2H(4)); K14(Dimethyl:2H(4))	1890.04	107901188							Low	21.5	2.53445	1
NCLIV_001920	organism=Neospora_caninum | product=ATP-dependent helicase, putative | location=NCLIV_chrIa:1758174-1767485(-) | length=1432	1.12	1	1	1	1	2.8836e+07	2.64058	1						57.67	1.12	1	1	1432	156.906	6.99072
	Sequence	# PSMs	# Proteins	# Protein Groups	Protein Group Accessions	Modifications	MH+ [Da]	Area	Medium/Light	Medium/Light Count	Medium/Light Variability [%]	A4	IonScore A4	Exp Value A4	A9	IonScore A9	Exp Value A9	# Missed Cleavages
	AAVSDESLSTEKPVSR	1	1	1	NCLIV_001920	N-Term(Dimethyl:2H(4)); K12(Dimethyl:2H(4))	1739.96	2.8836e+07	2.64058	1					High	57.67	0.000582773	0
NCLIV_049750	organism=Neospora_caninum | product=replication factor c subunit, putative | location=NCLIV_chrX:4273404-4283789(+) | length=1128	3.63	1	1	3	4	2.17549e+07	2.62562	1		35.69	2.13	2	2	53.85	1.51	1	2	1128	122.789	8.41162
	Sequence	# PSMs	# Proteins	# Protein Groups	Protein Group Accessions	Modifications	MH+ [Da]	Area	Medium/Light	Medium/Light Count	Medium/Light Variability [%]	A4	IonScore A4	Exp Value A4	A9	IonScore A9	Exp Value A9	# Missed Cleavages
	AGQQSDETSQNVLWAEK	1	1	1	NCLIV_049750	N-Term(Dimethyl); K17(Dimethyl)	1946.94	3.85725e+06				Low	35.69	0.0662565				0
	DGSGKSR	1	1	1	NCLIV_049750	K5(Dimethyl:2H(4))	738.404	13171613				Low	20.72	1.39708				1
	ERTEAEAVGVTTDAGAK	2	1	1	NCLIV_049750	N-Term(Dimethyl:2H(4)); K17(Dimethyl:2H(4))	1768.95	4.82358e+07	2.62562	1					High	48.22	0.00554281	1
NCLIV_069920	organism=Neospora_caninum | product=transcription factor S-II central domain- containing protein, putative | location=unknown:3013032-3017177(-) | length=1381	5.29	1	2	4	6	3.39328e+07	2.6237	2	27.6965	117.36	1.67	1	3	63.9433	3.62	3	3	1381	145.912	6.97607
	Sequence	# PSMs	# Proteins	# Protein Groups	Protein Group Accessions	Modifications	MH+ [Da]	Area	Medium/Light	Medium/Light Count	Medium/Light Variability [%]	A4	IonScore A4	Exp Value A4	A9	IonScore A9	Exp Value A9	# Missed Cleavages
	SVDAGGGAGDTAAVHGVVDTGEK	2	1	1	NCLIV_069920	N-Term(Dimethyl:2H(4)); K23(Dimethyl:2H(4))	2134.09	4.98374e+06	2.18412	1		High	79.58	3.62351e-06				0
	SVDAGGGAGDTAAVHGVVDTGEK	1	1	1	NCLIV_069920	N-Term(Dimethyl); K23(Dimethyl)	2126.04	3.21116e+07				Medium	43.85	0.0105188				0
	RPSAGGGLSSAGPAR	1	1	1	NCLIV_069920	N-Term(Dimethyl:2H(4))	1372.76	2.27265e+07	3.15174	1					High	58.71	0.000506582	0
	VAFSEETHTADGPTGK	1	1	1	NCLIV_069920	N-Term(Dimethyl:2H(4)); K16(Dimethyl:2H(4))	1710.88	4.69605e+07							Low	30.55	0.283477	0
	LEGEAGHTEGGSSPSPSLR	1	1	1	NCLIV_069920	N-Term(Dimethyl:2H(4))	1899.93	1.7318e+07							Low	25.35	0.771805	0
NCLIV_055300	organism=Neospora_caninum | product=hypothetical protein | location=NCLIV_chrXI:1812763-1824017(-) | length=1484	17.45	1	14	20	49	5.09182e+08	2.60429	24	25.876	667.164	14.29	16	32	469.187	4.92	6	17	1484	154.97	6.0874
	Sequence	# PSMs	# Proteins	# Protein Groups	Protein Group Accessions	Modifications	MH+ [Da]	Area	Medium/Light	Medium/Light Count	Medium/Light Variability [%]	A4	IonScore A4	Exp Value A4	A9	IonScore A9	Exp Value A9	# Missed Cleavages
	GSVGSVGSAVDNR	3	1	1	NCLIV_055300	N-Term(Dimethyl:2H(4))	1236.65	1.73349e+07	2.53779	3	13.8509	High	102.97	1.64797e-08				0
	RPCQAEGDSQVEAEK	5	1	1	NCLIV_055300	N-Term(Dimethyl:2H(4)); C3(Carbamidomethyl); K15(Dimethyl:2H(4))	1767.88	1.27181e+08	3.16728	5	21.5781	High	89.56	2.93421e-07	High	83.12	1.26441e-06	0
	LLVSTCGVGSAQGAR	2	1	1	NCLIV_055300	N-Term(Dimethyl:2H(4)); C6(Carbamidomethyl)	1507.82	2.04006e+07	1.73755	2	6.07775	High	88.3	5.66425e-07				0
	CAGNAGEQGTGGGLGER	2	1	1	NCLIV_055300	N-Term(Dimethyl:2H(4)); C1(Carbamidomethyl)	1622.75	1.58503e+07	1.82837	2	0.302135	High	86.27	3.58557e-07				0
	GGATSAFASASGK	3	1	1	NCLIV_055300	N-Term(Dimethyl:2H(4)); K13(Dimethyl:2H(4))	1175.65	2.52186e+07	2.72187	1		High	72.28	2.26893e-05				0
	SACIAWGPPSR	2	1	1	NCLIV_055300	N-Term(Dimethyl:2H(4)); C3(Carbamidomethyl)	1233.64	47622921	1.95386	1		High	57.74	0.000548215				0
	SGELSSAASQR	2	1	1	NCLIV_055300	N-Term(Dimethyl:2H(4))	1124.58	2.22864e+07	3.12683	2	0.446568	High	50.19	0.00223983				0
	GIVNAALNPMDSR	1	1	1	NCLIV_055300	N-Term(Dimethyl:2H(4)); M10(Oxidation)	1405.74	7517592				High	47.68	0.00636028				0
	AFQQEEVDPEK	1	1	1	NCLIV_055300	N-Term(Dimethyl:2H(4)); K11(Dimethyl:2H(4))	1383.72	1.58431e+07	2.06794	1		Medium	40.32	0.0275671				0
	GGAADPGPLAQR	2	1	1	NCLIV_055300	N-Term(Dimethyl:2H(4))	1141.62	3.46541e+07	2.79563	1		Medium	39.29	0.033709				0
	LFHSQAEQMQR	2	1	1	NCLIV_055300	N-Term(Dimethyl:2H(4))	1406.71	3.84798e+08	2.30006	2	4.61951	Medium	37.89	0.0502051	High	51.31	0.00225506	0
	GGATSAFASASGK	1	1	1	NCLIV_055300	N-Term(Dimethyl); K13(Dimethyl)	1167.6	9.36731e+06				Medium	36.74	0.0520058				0
	ATEKPDGSGAPSPPMPPEK	3	1	1	NCLIV_055300	N-Term(Dimethyl:2H(4)); K4(Dimethyl:2H(4)); K19(Dimethyl:2H(4))	1989.08	0				Low	33.92	0.142313				0
	AAAGTLAFR	1	1	1	NCLIV_055300	N-Term(Dimethyl:2H(4))	909.544	93816611				Low	32.34	0.156713				0
	VVQLCELVEQQQHIQAQK	1	1	1	NCLIV_055300	N-Term(Dimethyl:2H(4)); C5(Carbamidomethyl); K18(Dimethyl:2H(4))	2242.25	313911878				Low	32.22	0.17154				0
	ATEKPDGSGAPSPPMPPEK	2	1	1	NCLIV_055300	N-Term(Dimethyl:2H(4)); K4(Dimethyl:2H(4)); M15(Oxidation); K19(Dimethyl:2H(4))	2005.07	510985				Low	30.57	0.312081				0
	GDWQQACEEELRR	1	1	1	NCLIV_055300	N-Term(Dimethyl:2H(4)); C7(Carbamidomethyl)	1708.8	33908709				Low	28.81	0.242462				1
	QAQPPMIGGQR	1	1	1	NCLIV_055300	N-Term(Dimethyl:2H(4))	1214.66	1.94306e+07				Low	23.51	1.46465				0
	QAQPPMIGGQR	1	1	1	NCLIV_055300	N-Term(Dimethyl:2H(4)); M6(Oxidation)	1230.66	1.10171e+07				Low	23.5	1.60851				0
	STYAANVNIHK	3	1	1	NCLIV_055300	N-Term(Dimethyl:2H(4)); K11(Dimethyl:2H(4))	1281.74	163641674	3.0671	1					High	70.17	3.04687e-05	0
	VEAFLGRPLPLALK	2	1	1	NCLIV_055300	N-Term(Dimethyl); K14(Dimethyl)	1579.99	399994570	2.23024	1					High	63.77	5.70452e-05	0
	RPCQAEGDSQVEAEK	2	1	1	NCLIV_055300	N-Term(Dimethyl); C3(Carbamidomethyl); K15(Dimethyl)	1759.83	5.31987e+07							High	62.94	8.90549e-05	0
	QEALSLDGHLQR	2	1	1	NCLIV_055300	N-Term(Dimethyl:2H(4))	1398.76	1.4922e+08	3.30824	1					High	61.1	0.000264506	0
	VEAFLGRPLPLALK	2	1	1	NCLIV_055300	N-Term(Dimethyl:2H(4)); K14(Dimethyl:2H(4))	1588.04	8.28835e+08	2.49636	1					High	51.65	0.000401798	0
	AEQQLPSAHR	2	1	1	NCLIV_055300	N-Term(Dimethyl:2H(4))	1168.64	146671047							Low	36.43	0.0669334	0
NCLIV_010090	organism=Neospora_caninum | product=hypothetical protein, conserved | location=NCLIV_chrIV:416528-422694(+) | length=1707	3.51	1	2	3	5	4.49927e+07	2.5925	3	5.27405	66.15	2.52	2	2	181.403	1	1	3	1707	181.947	7.06396
	Sequence	# PSMs	# Proteins	# Protein Groups	Protein Group Accessions	Modifications	MH+ [Da]	Area	Medium/Light	Medium/Light Count	Medium/Light Variability [%]	A4	IonScore A4	Exp Value A4	A9	IonScore A9	Exp Value A9	# Missed Cleavages
	AGGQGELETAELAHPAGSGSADGGAEPVVLLPR	1	1	1	NCLIV_010090	N-Term(Dimethyl:2H(4))	3145.61	1.20198e+08	2.68631	1		High	66.15	6.08715e-05				0
	SSVVFDVDAR	1	1	1	NCLIV_010090		1094.54	5.37777e+06				Low	22.45	1.21905				0
	SEAEGASGAGKDEASGR	2	1	1	NCLIV_010090	N-Term(Dimethyl:2H(4)); K11(Dimethyl:2H(4))	1642.81	9.40268e+06	2.45086	2	8.34409				High	98.94	3.15089e-08	1
	SEAEGASGAGKDEASGR	1	1	1	NCLIV_010090	N-Term(Dimethyl); K11(Dimethyl)	1634.76	3.85183e+06							High	65.19	5.03678e-05	1
NCLIV_019560	organism=Neospora_caninum | product=hypothetical protein, conserved | location=NCLIV_chrVIIa:247036-255705(+) | length=2889	3.7	1	4	7	8	2.62959e+07	2.58854	2	70.8993	65.77	1.73	3	3	146.669	2.53	5	5	2889	293.222	6.32861
	Sequence	# PSMs	# Proteins	# Protein Groups	Protein Group Accessions	Modifications	MH+ [Da]	Area	Medium/Light	Medium/Light Count	Medium/Light Variability [%]	A4	IonScore A4	Exp Value A4	A9	IonScore A9	Exp Value A9	# Missed Cleavages
	EAEASHTASGGAQNER	2	1	1	NCLIV_019560	N-Term(Dimethyl:2H(4))	1646.77	1.30634e+07				High	64.49	5.97283e-05	High	91.99	1.01755e-07	0
	AAPAEGAAATPSR	1	1	1	NCLIV_019560	N-Term(Dimethyl:2H(4))	1201.65	1.11671e+06				Low	28.25	0.521887				0
	TAFSPSQPTSHPGGFSSANAK	1	1	1	NCLIV_019560	N-Term(Dimethyl); K21(Dimethyl)	2132.04	2.02417e+07				Low	25.78	0.702749				0
	TEGTEIGGEHTLEDAR	1	1	1	NCLIV_019560	N-Term(Dimethyl:2H(4))	1746.84	4.54271e+07							High	50.43	0.00215428	0
	SAGPSHPSPVSR	1	1	1	NCLIV_019560	N-Term(Dimethyl:2H(4))	1210.65	7.50214e+06	3.98097	1					High	44.97	0.00923099	0
	DPSESATSKPESSR	1	1	1	NCLIV_019560	N-Term(Dimethyl); K9(Dimethyl)	1533.74	1.3536e+06	1.68314	1					High	44.07	0.00868296	0
	ADVTVGEEGDAREER	1	1	1	NCLIV_019560	N-Term(Dimethyl:2H(4))	1664.8	1.32189e+07							Low	28.87	0.301464	1
NCLIV_029660	organism=Neospora_caninum | product=Proteophosphoglycan 5, related | location=NCLIV_chrVIIb:4583368-4589853(+) | length=1814	2.32	1	1	4	10	3.40053e+09	2.57412	1		0	1.32	3	9	95.76	0.99	1	1	1814	193.228	10.4038
	Sequence	# PSMs	# Proteins	# Protein Groups	Protein Group Accessions	Modifications	MH+ [Da]	Area	Medium/Light	Medium/Light Count	Medium/Light Variability [%]	A4	IonScore A4	Exp Value A4	A9	IonScore A9	Exp Value A9	# Missed Cleavages
	EAALQNLVR	1	1	1	NCLIV_029660	N-Term(Dimethyl:2H(4))	1045.63	4.77516e+06				Low	31.46	0.234533				0
	LDARGLR	5	1	1	NCLIV_029660	N-Term(Dimethyl)	828.509	1.01713e+10				Low	27.86	0.452498				1
	LDARGLR	1	1	1	NCLIV_029660	N-Term(Dimethyl:2H(4))	832.534	1.29795e+07				Low	23.64	1.17168				1
	AGSALVTR	1	1	1	NCLIV_029660	N-Term(Dimethyl:2H(4))	806.504	7.63917e+06				Low	22.99	2.25778				0
	EAALQNLVR	1	1	1	NCLIV_029660	N-Term(Dimethyl)	1041.6	1.00013e+07				Low	22.39	1.69598				0
	TDATSHAGSVSSDVDSAR	1	1	1	NCLIV_029660	N-Term(Dimethyl:2H(4))	1794.84	2.02685e+07	2.57412	1					High	95.76	4.47301e-08	0
NCLIV_046200	organism=Neospora_caninum | product=hypothetical protein | location=NCLIV_chrX:1184981-1188940(-) | length=1319	3.03	1	1	2	3	1.06707e+07	2.56547	2	11.2449	113.8	3.03	2	3					1319	141.606	6.80029
	Sequence	# PSMs	# Proteins	# Protein Groups	Protein Group Accessions	Modifications	MH+ [Da]	Area	Medium/Light	Medium/Light Count	Medium/Light Variability [%]	A4	IonScore A4	Exp Value A4	A9	IonScore A9	Exp Value A9	# Missed Cleavages
	AGNVGAADSASNDAHASETGDAEAPR	2	1	1	NCLIV_046200	N-Term(Dimethyl:2H(4))	2473.12	1.85919e+07	2.56547	2	11.2449	High	72.56	7.24618e-06				0
	GTAGEQSEGDTPTR	1	1	1	NCLIV_046200	N-Term(Dimethyl:2H(4))	1437.68	2.7496e+06				Low	33.49	0.0805436				0
NCLIV_014940	organism=Neospora_caninum | product=hypothetical protein, conserved | location=NCLIV_chrV:2276610-2280942(+) | length=1089	4.13	1	3	4	6	5.62225e+07	2.55337	4	8.30242	38.84	1.65	2	2	158.51	2.48	2	4	1089	115.72	5.04639
	Sequence	# PSMs	# Proteins	# Protein Groups	Protein Group Accessions	Modifications	MH+ [Da]	Area	Medium/Light	Medium/Light Count	Medium/Light Variability [%]	A4	IonScore A4	Exp Value A4	A9	IonScore A9	Exp Value A9	# Missed Cleavages
	NTLCFDQR	1	1	1	NCLIV_014940	N-Term(Dimethyl:2H(4)); C4(Carbamidomethyl)	1085.53	9.90704e+06	1.4107	1		Medium	38.84	0.0174374				0
	TVEQEEQINR	1	1	1	NCLIV_014940	N-Term(Dimethyl:2H(4))	1277.66	4.96552e+06				Low	20.83	2.74451				0
	EINEGHFVSETDGK	2	1	1	NCLIV_014940	N-Term(Dimethyl:2H(4)); K14(Dimethyl:2H(4))	1625.83	7.5902e+07	2.70018	2	0.509253				High	83.04	1.4652e-06	0
	DVSSTSSVFVHPK	1	1	1	NCLIV_014940	N-Term(Dimethyl:2H(4)); K13(Dimethyl:2H(4))	1453.81	8.28585e+07	2.42286	1					Medium	44.7	0.0117359	0
	EINEGHFVSETDGK	1	1	1	NCLIV_014940	N-Term(Dimethyl); K14(Dimethyl)	1617.77	2.78987e+07							Medium	40.65	0.0179259	0
NCLIV_036810	organism=Neospora_caninum | product=hypothetical protein | location=NCLIV_chrVIII:5408588-5426345(-) | length=2737	5.12	1	5	8	9	9.37541e+07	2.54222	2	16.6276	79.9163	3.43	5	5	109.612	1.68	3	4	2737	291.703	8.36768
	Sequence	# PSMs	# Proteins	# Protein Groups	Protein Group Accessions	Modifications	MH+ [Da]	Area	Medium/Light	Medium/Light Count	Medium/Light Variability [%]	A4	IonScore A4	Exp Value A4	A9	IonScore A9	Exp Value A9	# Missed Cleavages
	QTALGPPDCVSAPAETPAQTSFDSERPGSEGK	1	1	1	NCLIV_036810	N-Term(Dimethyl:2H(4)); C9(Carbamidomethyl); K32(Dimethyl:2H(4))	3351.63	70722805	2.84176	1		High	53.12	0.000964331				0
	ASSGSPASLSAR	1	1	1	NCLIV_036810	N-Term(Dimethyl)	1118.58	3.63065e+07				Medium	40.14	0.0301667				0
	AMFAPAQHSDGQAQSTAGTPVPSSAAPPGSR	1	1	1	NCLIV_036810	N-Term(Dimethyl:2H(4))	3011.46	0				Medium	38.62	0.0297686				0
	NSGLLLLR	1	1	1	NCLIV_036810	N-Term(Dimethyl)	913.583	1.30533e+07				Low	32.47	0.141362				0
	TIGGGAPGALR	1	1	1	NCLIV_036810	N-Term(Dimethyl:2H(4))	1001.6	261134				Low	20.59	2.96374				0
	RGAAEPSADSTADCGGAR	1	1	1	NCLIV_036810	N-Term(Dimethyl:2H(4)); C14(Carbamidomethyl)	1780.82	1.82706e+07	2.27425	1					High	87.44	2.49538e-07	1
	SAMFGTADQRPEK	1	1	1	NCLIV_036810	N-Term(Dimethyl:2H(4)); K13(Dimethyl:2H(4))	1501.79	67293714							High	48.63	0.00493038	0
	AAAPPPPRPGAAPDR	1	1	1	NCLIV_036810	N-Term(Dimethyl:2H(4))	1472.82	1.43246e+08							Low	36.49	0.0807797	0
	AAAPPPPRPGAAPDR	1	1	1	NCLIV_036810	N-Term(Dimethyl)	1468.8	9.58535e+07							Low	28.08	0.525839	0
NCLIV_036820	organism=Neospora_caninum | product=hypothetical protein | location=NCLIV_chrVIII:5432260-5438281(+) | length=1149	5.66	1	3	5	5	4.23432e+07	2.52274	3	37.4902	59.94	3.66	3	3	63.3459	2	2	2	1149	122.407	6.66846
	Sequence	# PSMs	# Proteins	# Protein Groups	Protein Group Accessions	Modifications	MH+ [Da]	Area	Medium/Light	Medium/Light Count	Medium/Light Variability [%]	A4	IonScore A4	Exp Value A4	A9	IonScore A9	Exp Value A9	# Missed Cleavages
	FTDNSTAGWSAR	1	1	1	NCLIV_036820	N-Term(Dimethyl:2H(4))	1344.65	7.08039e+06	3.22183	1		High	46.33	0.00414051				0
	NNTNNMLACK	1	1	1	NCLIV_036820	N-Term(Dimethyl:2H(4)); M6(Oxidation); C9(Carbamidomethyl); K10(Dimethyl:2H(4))	1259.63	2.08071e+06				Low	35.86	0.0673449				0
	GALFRPPSSALGAVGYSVTR	1	1	1	NCLIV_036820	N-Term(Dimethyl:2H(4))	2038.14	110341060				Low	27.75	0.526725				0
	DSGFRGEASENK	1	1	1	NCLIV_036820	N-Term(Dimethyl); K12(Dimethyl)	1352.64	6.91761e+06	1.6704	1					High	50.9	0.00129809	1
	SRPEQVSGVSR	1	1	1	NCLIV_036820	N-Term(Dimethyl:2H(4))	1233.68	9.60815e+06	2.52274	1					Medium	44.46	0.0143149	0
NCLIV_022030	organism=Neospora_caninum | product=hypothetical protein, conserved | location=NCLIV_chrVIIa:2452050-2453189(-) | length=379	22.16	1	3	5	8	1.10743e+08	2.52186	4	36.0375	99.2	15.04	3	5	43.68	7.12	2	3	379	39.2585	5.17334
	Sequence	# PSMs	# Proteins	# Protein Groups	Protein Group Accessions	Modifications	MH+ [Da]	Area	Medium/Light	Medium/Light Count	Medium/Light Variability [%]	A4	IonScore A4	Exp Value A4	A9	IonScore A9	Exp Value A9	# Missed Cleavages
	RPEQSVGDDQPGGPAEGENACSLQDK	2	1	1	NCLIV_022030	N-Term(Dimethyl:2H(4)); C21(Carbamidomethyl); K26(Dimethyl:2H(4))	2805.32	9.37344e+07	3.15882	1		High	43.26	0.00861987				0
	SAGLSSDDFVPAHASGQQR	2	1	1	NCLIV_022030	N-Term(Dimethyl:2H(4))	1961.96	1.60154e+08	1.99234	2	1.55531	Medium	42.53	0.0160951				0
	LDRDGPEGEASA	1	1	1	NCLIV_022030	N-Term(Dimethyl:2H(4))	1248.6	7439164				Low	26.86	0.421605				1
	EQCAGDREEESQGR	1	1	1	NCLIV_022030	N-Term(Dimethyl:2H(4)); C3(Carbamidomethyl)	1682.73	2.81191e+06	6.73523	1					High	43.68	0.00282413	1
	SGLRKNWDGAGVR	2	1	1	NCLIV_022030		1415.75	78339720							Low	25.92	0.908682	2
NCLIV_021200	organism=Neospora_caninum | product=hypothetical protein, conserved | location=NCLIV_chrVIIa:1660172-1668651(-) | length=1806	1.72	1	1	2	2	1.7899e+08	2.5187	1						40.7	1.72	2	2	1806	199.204	7.29834
	Sequence	# PSMs	# Proteins	# Protein Groups	Protein Group Accessions	Modifications	MH+ [Da]	Area	Medium/Light	Medium/Light Count	Medium/Light Variability [%]	A4	IonScore A4	Exp Value A4	A9	IonScore A9	Exp Value A9	# Missed Cleavages
	ERPGADVEQGSTGTR	1	1	1	NCLIV_021200	N-Term(Dimethyl:2H(4))	1591.8	9.62864e+06	2.5187	1					Medium	40.7	0.0258278	0
	EAEREEINSVAEVRAK	1	1	1	NCLIV_021200	N-Term(Dimethyl)	1857.96	348350492							Low	20.68	2.91963	2
NCLIV_031430	organism=Neospora_caninum | product=protein kinase, putative | location=NCLIV_chrVIII:1133963-1137154(+) | length=1002	3.49	1	2	2	3	1.48257e+08	2.51068	2	6.22987					126.887	3.49	2	3	1002	106.274	6.1001
	Sequence	# PSMs	# Proteins	# Protein Groups	Protein Group Accessions	Modifications	MH+ [Da]	Area	Medium/Light	Medium/Light Count	Medium/Light Variability [%]	A4	IonScore A4	Exp Value A4	A9	IonScore A9	Exp Value A9	# Missed Cleavages
	TTGGQRPILGSGPGGAR	1	1	1	NCLIV_031430	N-Term(Dimethyl:2H(4))	1613.9	1.55777e+08	2.61832	1					High	78.93	4.57955e-06	0
	EIPSSVSEHQVPSGAEAK	2	1	1	NCLIV_031430	N-Term(Dimethyl:2H(4)); K18(Dimethyl:2H(4))	1916.02	1.40737e+08	2.40746	1					High	50.78	0.00302405	0
NCLIV_012100	organism=Neospora_caninum | product=Vacuolar protein sorting-associated protein, related | location=NCLIV_chrIV:2136197-2169177(+) | length=8656	0.27	1	1	2	2	2.49501e+07	2.49491	1		0	0.08	1	1	55.83	0.18	1	1	8656	917.415	7.18115
	Sequence	# PSMs	# Proteins	# Protein Groups	Protein Group Accessions	Modifications	MH+ [Da]	Area	Medium/Light	Medium/Light Count	Medium/Light Variability [%]	A4	IonScore A4	Exp Value A4	A9	IonScore A9	Exp Value A9	# Missed Cleavages
	ICSSVLR	1	1	1	NCLIV_012100	C2(Carbamidomethyl)	834.446	0				Low	23.27	1.27965				0
	SAAAATDAAEHDGLQR	1	1	1	NCLIV_012100	N-Term(Dimethyl:2H(4))	1615.79	2.49501e+07	2.49491	1					High	55.83	0.000667799	0
NCLIV_012950	organism=Neospora_caninum | product=ubiquitin family domain-containing protein, putative | location=NCLIV_chrV:695796-701971(+) | length=1147	11.25	1	4	11	13	1.3761e+08	2.49151	5	33.9779	97.58	7.59	8	9	128.657	3.66	3	4	1147	118.138	5.92236
	Sequence	# PSMs	# Proteins	# Protein Groups	Protein Group Accessions	Modifications	MH+ [Da]	Area	Medium/Light	Medium/Light Count	Medium/Light Variability [%]	A4	IonScore A4	Exp Value A4	A9	IonScore A9	Exp Value A9	# Missed Cleavages
	ASSPTPAPNR	1	1	1	NCLIV_012950	N-Term(Dimethyl:2H(4))	1029.56	4861089	2.49151	1		High	45.05	0.0101988				0
	NNNDFAMQQER	1	1	1	NCLIV_012950	N-Term(Dimethyl:2H(4))	1398.64	1.08955e+07	1.9936	1		High	42.65	0.00534287				0
	SGDVTQSSSVR	2	1	1	NCLIV_012950	N-Term(Dimethyl:2H(4))	1154.59	3.06772e+06	0.484217	1		Medium	41.83	0.0149995				0
	GWAPGDLPR	1	1	1	NCLIV_012950	N-Term(Dimethyl:2H(4))	1000.55	1.29393e+07				Low	36.17	0.0707488				0
	GVQGQTLPGGR	1	1	1	NCLIV_012950	N-Term(Dimethyl:2H(4))	1101.63	0				Low	33.08	0.187369				0
	SALALAR	1	1	1	NCLIV_012950	N-Term(Dimethyl:2H(4))	733.486	8.07261e+06				Low	26.63	0.704064				0
	SPQPALYGALAGALESAAHR	1	1	1	NCLIV_012950	N-Term(Dimethyl:2H(4))	2012.08	155363324				Low	23.62	1.49667				0
	LLPWPELR	1	1	1	NCLIV_012950	N-Term(Dimethyl:2H(4))	1055.65	3.93583e+06				Low	22.98	1.27738				0
	GDEASGAEARPSASSGTR	2	1	1	NCLIV_012950	N-Term(Dimethyl:2H(4))	1737.83	1.72872e+07	2.9699	2	19.164				High	92.96	1.07361e-07	0
	TLLAPLHAGEASR	1	1	1	NCLIV_012950	N-Term(Dimethyl:2H(4))	1367.79	1.96255e+08							Low	25.54	0.880768	0
	ELMITHEFVQR	1	1	1	NCLIV_012950	N-Term(Dimethyl:2H(4))	1434.77	6.12115e+07							Low	20.77	3.13027	0
NCLIV_028650	organism=Neospora_caninum | product=hypothetical protein, conserved | location=NCLIV_chrVIIb:3739942-3748668(+) | length=2457	2.85	1	2	4	6	1.52013e+08	2.48941	2	3.51311	106.15	2.85	4	5	47.43	1.3	1	1	2457	258.37	6.11279
	Sequence	# PSMs	# Proteins	# Protein Groups	Protein Group Accessions	Modifications	MH+ [Da]	Area	Medium/Light	Medium/Light Count	Medium/Light Variability [%]	A4	IonScore A4	Exp Value A4	A9	IonScore A9	Exp Value A9	# Missed Cleavages
	LAAAAAAGAAAAGGSSGLDGDASDHDAQLLSK	2	1	1	NCLIV_028650	N-Term(Dimethyl:2H(4)); K32(Dimethyl:2H(4))	2874.47	25472372	2.54908	1		High	68.78	3.54526e-05	High	47.43	0.00485046	0
	SSEAEEDAPAQSEDEKPER	1	1	1	NCLIV_028650	N-Term(Dimethyl:2H(4)); K16(Dimethyl:2H(4))	2168.01	9.22554e+06	2.43113	1		High	58.37	0.000257616				0
	RPRVGLEASR	2	1	1	NCLIV_028650	N-Term(Dimethyl)	1168.69	4.26269e+07				Low	34.26	0.109098				1
	GVAGAETRR	1	1	1	NCLIV_028650	N-Term(Dimethyl)	944.531	387938660				Low	22.63	2.06187				1
NCLIV_029810	organism=Neospora_caninum | product=Tcc1a22.4, related | location=NCLIV_chrVIIb:4715857-4719659(+) | length=516	10.47	1	3	4	7	2.47863e+07	2.48718	5	12.6899	198.827	6.98	3	5	142.54	3.49	1	2	516	54.4353	6.43018
	Sequence	# PSMs	# Proteins	# Protein Groups	Protein Group Accessions	Modifications	MH+ [Da]	Area	Medium/Light	Medium/Light Count	Medium/Light Variability [%]	A4	IonScore A4	Exp Value A4	A9	IonScore A9	Exp Value A9	# Missed Cleavages
	ETNTSSTAAEGAGGR	2	1	1	NCLIV_029810	N-Term(Dimethyl:2H(4))	1440.69	3.33472e+06	2.11639	2	11.3316	High	96.37	3.82228e-08				0
	SSTGPTEDGKETNTSSTAAEGAGGR	1	1	1	NCLIV_029810	N-Term(Dimethyl); K10(Dimethyl)	2424.11	3.37214e+06	2.94007	1		High	53.46	0.000687495				1
	SSTGPTEDGKETNTSSTAAEGAGGR	1	1	1	NCLIV_029810	N-Term(Dimethyl:2H(4)); K10(Dimethyl:2H(4))	2432.16	1.40444e+07				High	51.64	0.0015468				1
	WTYFEPATWSR	1	1	1	NCLIV_029810	N-Term(Dimethyl:2H(4))	1475.73	4.37562e+06				Low	26.48	0.610281				0
	GEATETATGTSAGVDRER	2	1	1	NCLIV_029810	N-Term(Dimethyl:2H(4))	1839.9	5.59388e+07	2.55386	2	3.92355				High	91.77	1.63458e-07	1
NCLIV_025440	organism=Neospora_caninum | product=hypothetical protein | location=NCLIV_chrVIIb:1241009-1249403(+) | length=1481	3.44	1	1	3	7	2.84433e+07	2.48303	1		83.5866	2.3	2	5	33.24	2.7	2	2	1481	155.539	6.81494
	Sequence	# PSMs	# Proteins	# Protein Groups	Protein Group Accessions	Modifications	MH+ [Da]	Area	Medium/Light	Medium/Light Count	Medium/Light Variability [%]	A4	IonScore A4	Exp Value A4	A9	IonScore A9	Exp Value A9	# Missed Cleavages
	TAAEQQSAGASETHGPQAAEDAK	3	1	1	NCLIV_025440	N-Term(Dimethyl:2H(4)); K23(Dimethyl:2H(4))	2319.13	6.52247e+07	2.48303	1		High	53.38	0.00123272	Low	24.41	0.94147	0
	TAAEQQSAGASETHGPQAAEDAK	2	1	1	NCLIV_025440	N-Term(Dimethyl); K23(Dimethyl)	2311.09	5.08728e+06				Low	33.17	0.0941485				0
	SATWASSFLWR	1	1	1	NCLIV_025440	N-Term(Dimethyl:2H(4))	1343.7	8887246				Low	26.4	0.73491				0
	SAGSPVSGEAEGDRDNR	1	1	1	NCLIV_025440	N-Term(Dimethyl:2H(4))	1735.81	1.12179e+07							Low	33.24	0.0786293	1
NCLIV_063920	organism=Neospora_caninum | product=hypothetical protein, conserved | location=NCLIV_chrXII:2965177-2977435(-) | length=3991	3.66	1	3	8	10	6.54389e+07	2.45518	1		70.45	2.53	5	7	65.6267	1.13	3	3	3991	413.006	7.37158
	Sequence	# PSMs	# Proteins	# Protein Groups	Protein Group Accessions	Modifications	MH+ [Da]	Area	Medium/Light	Medium/Light Count	Medium/Light Variability [%]	A4	IonScore A4	Exp Value A4	A9	IonScore A9	Exp Value A9	# Missed Cleavages
	MVSPSGVSANLSPSPVSGPHPEGR	1	1	1	NCLIV_063920	N-Term(Dimethyl:2H(4))	2378.21	26719609				Medium	44.51	0.011512				0
	NSGNASAPATGEAR	1	1	1	NCLIV_063920	N-Term(Dimethyl:2H(4))	1334.66	3.17426e+06				Low	35.73	0.0691373				0
	TDTASALQGAPRPSQDEESAAK	2	1	1	NCLIV_063920	N-Term(Dimethyl:2H(4)); K22(Dimethyl:2H(4))	2294.17	21381232				Low	31.84	0.214884				0
	ASPASVASPGDGSGPSLR	1	1	1	NCLIV_063920		1612.79	137617118				Low	22.03	1.3867				0
	QGTGAETETEGNHADPEVSPAAR	1	1	1	NCLIV_063920	N-Term(Dimethyl:2H(4))	2356.1	1.98318e+07				Low	20.78	1.48904				0
	TDTASALQGAPRPSQDEESAAK	1	1	1	NCLIV_063920	N-Term(Dimethyl); K22(Dimethyl)	2286.12	3.198e+07				Low	20.41	2.47041				0
	ERDAQATAPQSEK	1	1	1	NCLIV_063920	N-Term(Dimethyl:2H(4)); K13(Dimethyl:2H(4))	1494.8	2.86226e+06	2.45518	1					High	46.39	0.00802848	1
	VGGAVQVSPKK	1	1	1	NCLIV_063920	N-Term(Dimethyl); K10(Dimethyl); K11(Dimethyl)	1153.73	3.94985e+06							Medium	40.9	0.0167809	1
	DGEAGASLPSGPAGGHAPGEK	1	1	1	NCLIV_063920	N-Term(Dimethyl:2H(4)); K21(Dimethyl:2H(4))	1925.98	2.00827e+06							Low	37.67	0.0546692	0
NCLIV_020950	organism=Neospora_caninum | product=CMGC kinase, Dyrk family, putative | location=NCLIV_chrVIIa:1439887-1444402(+) | length=1269	4.89	1	2	4	5	5.8523e+07	2.45189	3	0.841203					102.357	4.89	4	5	1269	138.223	6.72705
	Sequence	# PSMs	# Proteins	# Protein Groups	Protein Group Accessions	Modifications	MH+ [Da]	Area	Medium/Light	Medium/Light Count	Medium/Light Variability [%]	A4	IonScore A4	Exp Value A4	A9	IonScore A9	Exp Value A9	# Missed Cleavages
	DSVVATQAAQGHGAR	2	1	1	NCLIV_020950	N-Term(Dimethyl:2H(4))	1499.78	4.21208e+07	2.45886	2	0.420596				High	54.93	0.00105006	0
	VGPRPAFAPSGPGTGASGAGR	1	1	1	NCLIV_020950	N-Term(Dimethyl:2H(4))	1899.01	8.61662e+07	2.36982	1					High	49.2	0.00428427	0
	SLSPEAGLHAPVSVK	1	1	1	NCLIV_020950	N-Term(Dimethyl); K15(Dimethyl)	1547.88	4.72819e+07							Low	24.91	1.15951	0
	QQLERLEPSGR	1	1	1	NCLIV_020950		1312.69	2.43066e+07							Low	21.37	2.27554	1
NCLIV_026460	organism=Neospora_caninum | product=hypothetical protein | location=NCLIV_chrVIIb:2021594-2029997(+) | length=1554	1.54	1	2	2	5	2.93303e+07	2.44732	3	9.20467					133.805	1.54	2	5	1554	158.256	7.45947
	Sequence	# PSMs	# Proteins	# Protein Groups	Protein Group Accessions	Modifications	MH+ [Da]	Area	Medium/Light	Medium/Light Count	Medium/Light Variability [%]	A4	IonScore A4	Exp Value A4	A9	IonScore A9	Exp Value A9	# Missed Cleavages
	SVNGDHDATDVVEK	2	1	1	NCLIV_026460	N-Term(Dimethyl:2H(4)); K14(Dimethyl:2H(4))	1549.79	3.44903e+07	2.60373	1					High	61.82	0.000221236	0
	SVNGDHDATDVVEK	2	1	1	NCLIV_026460	N-Term(Dimethyl); K14(Dimethyl)	1541.74	15922462	2.44732	1					High	56.85	0.000384057	0
	DVNANHVVQK	1	1	1	NCLIV_026460	N-Term(Dimethyl); K10(Dimethyl)	1179.65	24170266	1.46383	1					High	55.1	0.00106739	0
NCLIV_007880	organism=Neospora_caninum | product=GM10776, related | location=NCLIV_chrIII:809467-820312(+) | length=1800	6.89	1	5	7	12	8.999e+07	2.44242	7	41.7662	239.037	6.89	7	11	42.86	1.72	1	1	1800	190.128	5.59229
	Sequence	# PSMs	# Proteins	# Protein Groups	Protein Group Accessions	Modifications	MH+ [Da]	Area	Medium/Light	Medium/Light Count	Medium/Light Variability [%]	A4	IonScore A4	Exp Value A4	A9	IonScore A9	Exp Value A9	# Missed Cleavages
	DTEGSGTEGSSSAAHGDETGEVEDETK	1	1	1	NCLIV_007880	N-Term(Dimethyl); K27(Dimethyl)	2738.14	1.66086e+07	1.1596	1		High	69.88	3.29479e-06				0
	EMTVVNTTEGR	1	1	1	NCLIV_007880	N-Term(Dimethyl:2H(4)); M2(Oxidation)	1284.64	5.31505e+06	1.1546	1		High	61.37	0.000155046				0
	AQQPAVGQSSPSAGVRPAGGAPDTASAGTGK	3	1	1	NCLIV_007880	N-Term(Dimethyl:2H(4)); K31(Dimethyl:2H(4))	2842.5	1.86716e+08	3.16235	2	1.79992	High	51.9	0.00175586	Medium	42.86	0.0141255	0
	DTEGSGTEGSSSAAHGDETGEVEDETK	1	1	1	NCLIV_007880	N-Term(Dimethyl:2H(4)); K27(Dimethyl:2H(4))	2746.19	1.70465e+07				High	50.57	0.000622671				0
	AVSSCFSYAGLGSSATPGAQVKPGGGGDLK	1	1	1	NCLIV_007880	N-Term(Dimethyl:2H(4)); C5(Carbamidomethyl); K22(Dimethyl:2H(4)); K30(Dimethyl:2H(4))	2922.54	5.11508e+07	2.44242	1		High	48.98	0.00333068				0
	AQQPAVGQSSPSAGVRPAGGAPDTASAGTGK	1	1	1	NCLIV_007880	N-Term(Dimethyl); K31(Dimethyl)	2834.44	7.15338e+07	2.94899	1		High	48.07	0.00440418				0
	SPAAYCCPR	2	1	1	NCLIV_007880	N-Term(Dimethyl:2H(4)); C6(Carbamidomethyl); C7(Carbamidomethyl)	1113.51	1.10786e+07	0.920834	1		Medium	35.69	0.0193698				0
	GVETSAALR	1	1	1	NCLIV_007880	N-Term(Dimethyl:2H(4))	935.545	1.01317e+07				Low	31.68	0.277149				0
	SSSAFDR	1	1	1	NCLIV_007880	N-Term(Dimethyl)	797.376	3.21036e+07				Low	24.15	0.260369				0
NCLIV_015600	organism=Neospora_caninum | product=hypothetical protein | location=NCLIV_chrVI:150995-156513(+) | length=509	5.3	1	1	2	2	2.87382e+07	2.43889	1						65.01	5.3	2	2	509	56.5384	5.8335
	Sequence	# PSMs	# Proteins	# Protein Groups	Protein Group Accessions	Modifications	MH+ [Da]	Area	Medium/Light	Medium/Light Count	Medium/Light Variability [%]	A4	IonScore A4	Exp Value A4	A9	IonScore A9	Exp Value A9	# Missed Cleavages
	IFYLGHAGVINVGGVR	1	1	1	NCLIV_015600	N-Term(Dimethyl:2H(4))	1703.99	4.23066e+07	2.43889	1					High	65.43	8.55244e-05	0
	IAGLSGIYKPK	1	1	1	NCLIV_015600	N-Term(Dimethyl:2H(4)); K9(Dimethyl:2H(4)); K11(Dimethyl:2H(4))	1242.86	1.51698e+07							Low	25.58	0.160621	0
NCLIV_004370	organism=Neospora_caninum | product=hypothetical protein, conserved | location=NCLIV_chrIb:1656330-1665348(+) | length=1058	1.8	1	1	1	1	33166500	2.43829	1						65.99	1.8	1	1	1058	114.648	6.354
	Sequence	# PSMs	# Proteins	# Protein Groups	Protein Group Accessions	Modifications	MH+ [Da]	Area	Medium/Light	Medium/Light Count	Medium/Light Variability [%]	A4	IonScore A4	Exp Value A4	A9	IonScore A9	Exp Value A9	# Missed Cleavages
	GQAPVAAETESASGVGRPR	1	1	1	NCLIV_004370	N-Term(Dimethyl:2H(4))	1871.99	33166500	2.43829	1					High	65.99	8.82068e-05	0
NCLIV_022460	organism=Neospora_caninum | product=zinc finger (C2H2 type) domain-containing protein, putative | location=NCLIV_chrVIIa:2826291-2830473(+) | length=795	1.51	1	1	1	1	1.82296e+06	2.43082	1		56.99	1.51	1	1					795	85.5509	8.39697
	Sequence	# PSMs	# Proteins	# Protein Groups	Protein Group Accessions	Modifications	MH+ [Da]	Area	Medium/Light	Medium/Light Count	Medium/Light Variability [%]	A4	IonScore A4	Exp Value A4	A9	IonScore A9	Exp Value A9	# Missed Cleavages
	SGAGVQASAAQR	1	1	1	NCLIV_022460	N-Term(Dimethyl:2H(4))	1134.61	1.82296e+06	2.43082	1		High	56.99	0.000759148				0
NCLIV_011360	organism=Neospora_caninum | product=SET domain-containing protein, putative | location=NCLIV_chrIV:1486756-1495355(+) | length=1874	1.39	1	1	1	1	6.61642e+06	2.42662	1		55.62	1.39	1	1					1874	197.185	6.06201
	Sequence	# PSMs	# Proteins	# Protein Groups	Protein Group Accessions	Modifications	MH+ [Da]	Area	Medium/Light	Medium/Light Count	Medium/Light Variability [%]	A4	IonScore A4	Exp Value A4	A9	IonScore A9	Exp Value A9	# Missed Cleavages
	AVVGDAGEAGVEGSGADGAGKDEGVR	1	1	1	NCLIV_011360	N-Term(Dimethyl:2H(4)); K21(Dimethyl:2H(4))	2394.2	6.61642e+06	2.42662	1		High	55.62	0.000846187				1
NCLIV_052600	organism=Neospora_caninum | product=YEATS family protein, related | location=NCLIV_chrX:6645716-6649488(+) | length=538	4.65	1	1	2	2	1.13319e+07	2.41873	1		52.33	4.65	2	2					538	54.9364	6.80029
	Sequence	# PSMs	# Proteins	# Protein Groups	Protein Group Accessions	Modifications	MH+ [Da]	Area	Medium/Light	Medium/Light Count	Medium/Light Variability [%]	A4	IonScore A4	Exp Value A4	A9	IonScore A9	Exp Value A9	# Missed Cleavages
	GAAEGGSAASGGAPQKE	1	1	1	NCLIV_052600	N-Term(Dimethyl:2H(4)); K16(Dimethyl:2H(4))	1508.78	1.49344e+06	2.41873	1		High	52.33	0.00197922				1
	YFLQQQPR	1	1	1	NCLIV_052600	N-Term(Dimethyl)	1107.59	2.11703e+07				Low	28.65	0.515403				0
NCLIV_029290	organism=Neospora_caninum | product=hypothetical protein | location=NCLIV_chrVIIb:4357979-4363266(-) | length=1203	1.16	1	1	1	1	6.40424e+06	2.40569	1						42.04	1.16	1	1	1203	126.773	9.34912
	Sequence	# PSMs	# Proteins	# Protein Groups	Protein Group Accessions	Modifications	MH+ [Da]	Area	Medium/Light	Medium/Light Count	Medium/Light Variability [%]	A4	IonScore A4	Exp Value A4	A9	IonScore A9	Exp Value A9	# Missed Cleavages
	QTASPEKPQNQQVK	1	1	1	NCLIV_029290	N-Term(Dimethyl:2H(4)); K7(Dimethyl:2H(4)); K14(Dimethyl:2H(4))	1678.99	6.40424e+06	2.40569	1					Medium	42.04	0.0167234	0
NCLIV_028800	organism=Neospora_caninum | product=hypothetical protein, conserved | location=NCLIV_chrVIIb:3890912-3900996(+) | length=2852	0.46	1	1	1	1	3699431	2.4052	1		38.79	0.46	1	1					2852	281.349	9.33447
	Sequence	# PSMs	# Proteins	# Protein Groups	Protein Group Accessions	Modifications	MH+ [Da]	Area	Medium/Light	Medium/Light Count	Medium/Light Variability [%]	A4	IonScore A4	Exp Value A4	A9	IonScore A9	Exp Value A9	# Missed Cleavages
	DSSHDATVAVVGR	1	1	1	NCLIV_028800	N-Term(Dimethyl:2H(4))	1345.7	3699431	2.4052	1		Medium	38.79	0.0443823				0
NCLIV_018190	organism=Neospora_caninum | product=hypothetical protein, conserved | location=NCLIV_chrVI:2353167-2359964(-) | length=1944	2.83	1	2	4	6	1.08179e+07	2.40465	2	24.8995	43.98	0.57	1	1	131.918	2.26	3	5	1944	201.284	5.24951
	Sequence	# PSMs	# Proteins	# Protein Groups	Protein Group Accessions	Modifications	MH+ [Da]	Area	Medium/Light	Medium/Light Count	Medium/Light Variability [%]	A4	IonScore A4	Exp Value A4	A9	IonScore A9	Exp Value A9	# Missed Cleavages
	SGEAGAVAEAK	1	1	1	NCLIV_018190	N-Term(Dimethyl:2H(4)); K11(Dimethyl:2H(4))	1053.6	1.84321e+06	2.83723	1		Medium	43.98	0.0118784				0
	ETGAEGAKPATEEEK	1	1	1	NCLIV_018190	N-Term(Dimethyl:2H(4)); K8(Dimethyl:2H(4)); K15(Dimethyl:2H(4))	1642.89	1.693e+07	2.03802	1					High	87.06	7.2861e-07	0
	ETGAEGAKPATEEEK	1	1	1	NCLIV_018190	N-Term(Dimethyl); K8(Dimethyl); K15(Dimethyl)	1630.82	9385398							High	73	1.48777e-05	0
	KNPAGAGAMEEEMR	2	1	1	NCLIV_018190	N-Term(Dimethyl); M9(Oxidation)	1534.69	5.85419e+06							Low	32.46	0.0688148	1
	VTHLMGADVWDFLLK	1	1	1	NCLIV_018190	N-Term(Dimethyl:2H(4)); K15(Dimethyl:2H(4))	1809.02	9.66962e+06							Low	30.7	0.275598	0
NCLIV_045660	organism=Neospora_caninum | product=hypothetical protein, conserved | location=NCLIV_chrX:735869-752319(+) | length=3561	2.95	1	1	7	9	5.5067e+08	2.40133	2	5.20093	0	1.15	3	4	110.47	1.8	4	5	3561	376.54	6.65381
	Sequence	# PSMs	# Proteins	# Protein Groups	Protein Group Accessions	Modifications	MH+ [Da]	Area	Medium/Light	Medium/Light Count	Medium/Light Variability [%]	A4	IonScore A4	Exp Value A4	A9	IonScore A9	Exp Value A9	# Missed Cleavages
	GADGEVRGVR	1	1	1	NCLIV_045660		1015.53	3973445				Low	22.02	1.64017				1
	LAGNGEGAETLGSAARTPGDK	1	1	1	NCLIV_045660	N-Term(Dimethyl:2H(4)); K21(Dimethyl:2H(4))	2036.08	1542022533				Low	21.7	2.41057				1
	EATALDGQLR	1	1	1	NCLIV_045660	N-Term(Dimethyl:2H(4))	1105.61	519453				Low	21.65	2.82285				0
	EATALDGQLR	1	1	1	NCLIV_045660	N-Term(Dimethyl)	1101.59	1.69795e+07				Low	20.75	2.79806				0
	AQTAPDSAKPSSLR	2	1	1	NCLIV_045660	N-Term(Dimethyl:2H(4)); K9(Dimethyl:2H(4))	1492.85	3.28275e+07	2.40133	2	5.20093				High	63.81	0.000139122	0
	NATQSDDSERETGEAAR	1	1	1	NCLIV_045660	N-Term(Dimethyl:2H(4))	1868.84	1.04947e+07							Low	32.83	0.0611101	1
	STAQLLGQLQQHR	1	1	1	NCLIV_045660	N-Term(Dimethyl:2H(4))	1511.85	7.71594e+07							Low	27.16	0.657313	0
	GQEAGLGQGSAGTVPASHAR	1	1	1	NCLIV_045660	N-Term(Dimethyl:2H(4))	1882.97	2.73186e+07							Low	20.83	2.6933	0
NCLIV_029260	organism=Neospora_caninum | product=hypothetical protein | location=NCLIV_chrVIIb:4338892-4343266(+) | length=443	3.39	1	1	1	12	1.46996e+07	2.39195	1		22.68	3.39	1	1	96.3345	3.39	1	11	443	49.7341	8.08936
	Sequence	# PSMs	# Proteins	# Protein Groups	Protein Group Accessions	Modifications	MH+ [Da]	Area	Medium/Light	Medium/Light Count	Medium/Light Variability [%]	A4	IonScore A4	Exp Value A4	A9	IonScore A9	Exp Value A9	# Missed Cleavages
	DALHPALMSPTQAAK	3	1	1	NCLIV_029260	N-Term(Dimethyl:2H(4)); K15(Dimethyl:2H(4))	1614.91	1.46996e+07				Low	22.68	1.92956	Low	36.52	0.0804354	0
	DALHPALMSPTQAAK	2	1	1	NCLIV_029260	N-Term(Dimethyl); K15(Dimethyl)	1606.86	0							High	49.98	0.00375224	0
	DALHPALMSPTQAAK	4	1	1	NCLIV_029260	N-Term(Dimethyl); M8(Oxidation); K15(Dimethyl)	1622.86	515125	2.39195	1					High	47.22	0.00681107	0
	DALHPALMSPTQAAK	3	1	1	NCLIV_029260	N-Term(Dimethyl:2H(4)); M8(Oxidation); K15(Dimethyl:2H(4))	1630.91	0							Medium	38.81	0.0498404	0
NCLIV_017730	organism=Neospora_caninum | product=Guanylate kinase, related | location=NCLIV_chrVI:1945052-1947560(+) | length=324	5.25	1	1	1	1	4.13539e+07	2.39095	1						72.34	5.25	1	1	324	35.1734	5.5415
	Sequence	# PSMs	# Proteins	# Protein Groups	Protein Group Accessions	Modifications	MH+ [Da]	Area	Medium/Light	Medium/Light Count	Medium/Light Variability [%]	A4	IonScore A4	Exp Value A4	A9	IonScore A9	Exp Value A9	# Missed Cleavages
	SLDGGEGDTADASAGKK	1	1	1	NCLIV_017730	N-Term(Dimethyl:2H(4)); K16(Dimethyl:2H(4)); K17(Dimethyl:2H(4))	1674.89	4.13539e+07	2.39095	1					High	72.34	2.19492e-05	1
NCLIV_001620	organism=Neospora_caninum | product=hypothetical protein, conserved | location=NCLIV_chrIa:1495023-1503073(-) | length=2103	4.14	1	5	6	11	1.71785e+08	2.37974	9	28.5841	129.047	2.14	3	4	219.604	2	3	7	2103	212.385	5.10986
	Sequence	# PSMs	# Proteins	# Protein Groups	Protein Group Accessions	Modifications	MH+ [Da]	Area	Medium/Light	Medium/Light Count	Medium/Light Variability [%]	A4	IonScore A4	Exp Value A4	A9	IonScore A9	Exp Value A9	# Missed Cleavages
	AVETEQAAAAR	2	1	1	NCLIV_001620	N-Term(Dimethyl:2H(4))	1148.62	9.11311e+06	1.87254	2	7.52353	High	71	2.90645e-05				0
	HASQLCALLAGK	1	1	1	NCLIV_001620	N-Term(Dimethyl:2H(4)); C6(Carbamidomethyl); K12(Dimethyl:2H(4))	1332.79	1.4497e+07	3.10535	1		High	53.72	0.00140889				0
	IFDHAFALGNALSSDAVNETLR	1	1	1	NCLIV_001620	N-Term(Dimethyl:2H(4))	2393.25	1.60931e+08				Low	27.35	0.596226				0
	AFSAQLASDEERPVAR	2	1	1	NCLIV_001620	N-Term(Dimethyl:2H(4))	1778.94	2.17752e+08	2.33798	2	2.62553				High	78.94	4.76558e-06	0
	NVGVENAYYYDHVQK	3	1	1	NCLIV_001620	N-Term(Dimethyl:2H(4)); K15(Dimethyl:2H(4))	1862.95	136671772	4.12515	2	58.8384				High	57.6	0.000587985	0
	NVGVENAYYYDHVQK	1	1	1	NCLIV_001620	N-Term(Dimethyl); K15(Dimethyl)	1854.9	65138267	2.99482	1					High	56.66	0.00049736	0
	FAGLVHPSAQR	1	1	1	NCLIV_001620	N-Term(Dimethyl:2H(4))	1214.69	9.86112e+07	2.24073	1					Medium	39.43	0.0413227	0
NCLIV_020050	organism=Neospora_caninum | product=Zinc finger (C3HC4 RING finger) protein, related | location=NCLIV_chrVIIa:773343-776517(+) | length=413	9.69	1	1	2	3	1.62026e+07	2.37632	1		54.76	6.05	1	1	31.72	3.63	1	2	413	44.1847	4.97021
	Sequence	# PSMs	# Proteins	# Protein Groups	Protein Group Accessions	Modifications	MH+ [Da]	Area	Medium/Light	Medium/Light Count	Medium/Light Variability [%]	A4	IonScore A4	Exp Value A4	A9	IonScore A9	Exp Value A9	# Missed Cleavages
	EAGEEGGQERGEETTSAEGSSEAAR	1	1	1	NCLIV_020050	N-Term(Dimethyl:2H(4))	2556.12	9.12584e+06	2.37632	1		High	54.76	0.000291418				1
	AERPEPGPQSQSSVR	1	1	1	NCLIV_020050	N-Term(Dimethyl:2H(4))	1656.86	1.86349e+07							Low	28.97	0.421684	0
	AERPEPGPQSQSSVR	1	1	1	NCLIV_020050	N-Term(Dimethyl)	1652.83	2.32794e+07							Low	24.75	1.05196	0
NCLIV_066340	organism=Neospora_caninum | product=hypothetical protein, conserved | location=NCLIV_chrXII:4876099-4882061(-) | length=1716	3.03	1	1	3	4	5.52758e+08	2.36532	1		62.01	1.86	1	1	0	1.17	2	3	1716	169.151	7.66455
	Sequence	# PSMs	# Proteins	# Protein Groups	Protein Group Accessions	Modifications	MH+ [Da]	Area	Medium/Light	Medium/Light Count	Medium/Light Variability [%]	A4	IonScore A4	Exp Value A4	A9	IonScore A9	Exp Value A9	# Missed Cleavages
	QSESLLDDKPGASGTEVGPSGDGEAQSSALGR	1	1	1	NCLIV_066340	N-Term(Dimethyl:2H(4)); K9(Dimethyl:2H(4))	3166.56	9.52916e+07	2.36532	1		High	62.01	0.000144062				0
	LPEASGDRKR	1	1	1	NCLIV_066340	K9(Dimethyl)	1156.64	1556477709							Low	21.79	2.10088	2
	LLLPFGALSR	2	1	1	NCLIV_066340	N-Term(Dimethyl)	1114.7	6.50393e+06							Low	21.3	1.98931	0
NCLIV_056600	organism=Neospora_caninum | product=hypothetical protein, conserved | location=NCLIV_chrXI:2980670-2983993(+) | length=745	2.95	1	1	2	4	3.98052e+07	2.35249	2	1.60367	0	0.94	1	2	97.69	2.01	1	2	745	81.7252	5.0083
	Sequence	# PSMs	# Proteins	# Protein Groups	Protein Group Accessions	Modifications	MH+ [Da]	Area	Medium/Light	Medium/Light Count	Medium/Light Variability [%]	A4	IonScore A4	Exp Value A4	A9	IonScore A9	Exp Value A9	# Missed Cleavages
	LVGDALR	2	1	1	NCLIV_056600	N-Term(Dimethyl:2H(4))	775.497	5.50774e+07				Low	27.56	0.459341				0
	GDSSFKPASASPSSR	2	1	1	NCLIV_056600	N-Term(Dimethyl:2H(4)); K6(Dimethyl:2H(4))	1544.81	24533009	2.35249	2	1.60367				High	75.52	9.83866e-06	0
NCLIV_060900	organism=Neospora_caninum | product=hypothetical protein, conserved | location=NCLIV_chrXII:466532-477113(-) | length=1938	13.78	1	10	20	36	2.71262e+08	2.35123	12	9.51104	502.254	11.2	16	27	189.75	3.51	5	9	1938	204.618	6.03662
	Sequence	# PSMs	# Proteins	# Protein Groups	Protein Group Accessions	Modifications	MH+ [Da]	Area	Medium/Light	Medium/Light Count	Medium/Light Variability [%]	A4	IonScore A4	Exp Value A4	A9	IonScore A9	Exp Value A9	# Missed Cleavages
	NVQQVQASLQQNFQR	1	1	1	NCLIV_060900	N-Term(Dimethyl)	1815.95	7.06558e+06				High	93.29	1.67554e-07				0
	QQSETENASESEAGER	2	1	1	NCLIV_060900	N-Term(Dimethyl:2H(4))	1783.79	5.95538e+06	2.40566	2	3.39784	High	74.45	3.18723e-06				0
	HQVVLWSLPVLR	1	1	1	NCLIV_060900	N-Term(Dimethyl:2H(4))	1478.92	3.91526e+07	2.55249	1		High	71.64	1.23731e-05				0
	NVQQVQASLQQNFQR	2	1	1	NCLIV_060900	N-Term(Dimethyl:2H(4))	1819.97	1.3259e+07				High	62.18	0.000222917				0
	TAATVSAGESPEQTHAEK	4	1	1	NCLIV_060900	N-Term(Dimethyl:2H(4)); K18(Dimethyl:2H(4))	1877.97	3.32096e+08	2.34155	2	6.92827	High	49.35	0.00402094	High	83.93	1.39235e-06	0
	TAATVSAGESPEQTHAEK	2	1	1	NCLIV_060900	N-Term(Dimethyl); K18(Dimethyl)	1869.92	1.5293e+08	2.17652	1		High	49.31	0.0031028	High	74.73	8.66517e-06	0
	QLESQAPLQR	1	1	1	NCLIV_060900	N-Term(Dimethyl:2H(4))	1201.68	21361740	1.95237	1		High	48.6	0.00509983				0
	SATAPCGEQSSAEDGAGGAGSREEK	1	1	1	NCLIV_060900	N-Term(Dimethyl); C6(Carbamidomethyl); K25(Dimethyl)	2465.09	4.23819e+07	2.44314	1		High	46.62	0.00194252				1
	QQSETENASESEAGEREAK	1	1	1	NCLIV_060900	N-Term(Dimethyl:2H(4)); K19(Dimethyl:2H(4))	2144.02	1.2682e+07	2.56586	1		High	44.3	0.00771493				1
	SDFLDLVDEFR	1	1	1	NCLIV_060900	N-Term(Dimethyl)	1383.68	5.93623e+06	1.77056	1		High	44.15	0.00783029				0
	SATAPCGEQSSAEDGAGGAGSREEK	2	1	1	NCLIV_060900	N-Term(Dimethyl:2H(4)); C6(Carbamidomethyl); K25(Dimethyl:2H(4))	2473.14	9.18269e+07	2.35129	1		High	43.63	0.00686464				1
	SDFLDLVDEFR	1	1	1	NCLIV_060900	N-Term(Dimethyl:2H(4))	1387.7	9.38633e+06				Medium	41.49	0.0206594				0
	TLQQLFR	3	1	1	NCLIV_060900	N-Term(Dimethyl:2H(4))	937.576	1.13425e+08				Low	36.19	0.0639801				0
	QLESQAPLQR	1	1	1	NCLIV_060900	N-Term(Dimethyl)	1197.66	1.11152e+07				Low	35.85	0.0790969				0
	SILVAFNER	1	1	1	NCLIV_060900	N-Term(Dimethyl:2H(4))	1080.63	2.2522e+07				Low	30.7	0.263597				0
	AESALPTK	1	1	1	NCLIV_060900	N-Term(Dimethyl:2H(4)); K8(Dimethyl:2H(4))	880.559	4.04789e+06				Low	24.94	0.7158				0
	ARPVSSPPFPAAGVSGLGAAPLSK	1	1	1	NCLIV_060900	N-Term(Dimethyl:2H(4)); K24(Dimethyl:2H(4))	2298.34	1.20842e+08				Low	24.83	0.566447				0
	QNLAALEAGLK	1	1	1	NCLIV_060900	N-Term(Dimethyl:2H(4)); K11(Dimethyl:2H(4))	1191.75	2.18197e+07				Low	23.14	1.07758				0
	AVLAPVVAAELGTLFSEHVVPGLK	1	1	1	NCLIV_060900	N-Term(Dimethyl); K24(Dimethyl)	2473.45	4.43991e+06				Low	20.91	1.169				0
	GSDLPGLGEGAGR	1	1	1	NCLIV_060900	N-Term(Dimethyl)	1213.62	542461				Low	20.84	1.90458				0
	REAGEAGREGR	1	1	1	NCLIV_060900		1187.59	3.48682e+07				Low	20.71	1.93443				2
	ERIETPGSENVR	1	1	1	NCLIV_060900	N-Term(Dimethyl:2H(4))	1418.75	32762980							High	62.48	0.000211682	1
	TNLTWAQQHVK	2	1	1	NCLIV_060900	N-Term(Dimethyl); K11(Dimethyl)	1381.76	1.23474e+08	2.06965	1					High	46.18	0.00843587	0
	GGQDHAGMPLGTVSATSR	1	1	1	NCLIV_060900	N-Term(Dimethyl:2H(4))	1773.88	0							Low	29.23	0.347033	0
	ERIETPGSENVR	1	1	1	NCLIV_060900	N-Term(Dimethyl)	1414.73	22896316							Low	23.61	1.31786	1
	EESEEEKLK	1	1	1	NCLIV_060900	N-Term(Dimethyl); K9(Dimethyl)	1176.6	3.58216e+08							Low	23.53	1.39648	1
NCLIV_031150	organism=Neospora_caninum | product=hypothetical protein, conserved | location=NCLIV_chrVIII:858332-863194(+) | length=1620	1.91	1	1	2	2	9.49514e+06	2.34271	1		50.52	1.91	2	2					1620	172.808	7.06396
	Sequence	# PSMs	# Proteins	# Protein Groups	Protein Group Accessions	Modifications	MH+ [Da]	Area	Medium/Light	Medium/Light Count	Medium/Light Variability [%]	A4	IonScore A4	Exp Value A4	A9	IonScore A9	Exp Value A9	# Missed Cleavages
	GQTSGVDHAAGDAVTSSVTAAR	1	1	1	NCLIV_031150	N-Term(Dimethyl:2H(4))	2090.04	17374448	2.34271	1		High	50.52	0.00269296				0
	QQESLVQLR	1	1	1	NCLIV_031150		1100.61	1.61584e+06				Low	20.02	3.25896				0
NCLIV_011140	organism=Neospora_caninum | product=GL18351, related | location=NCLIV_chrIV:1299001-1303563(+) | length=536	10.63	1	2	5	6	8.53269e+07	2.33833	1		69.5342	10.63	5	6					536	58.6746	7.00537
	Sequence	# PSMs	# Proteins	# Protein Groups	Protein Group Accessions	Modifications	MH+ [Da]	Area	Medium/Light	Medium/Light Count	Medium/Light Variability [%]	A4	IonScore A4	Exp Value A4	A9	IonScore A9	Exp Value A9	# Missed Cleavages
	SAAALAANCNAAK	1	1	1	NCLIV_011140	N-Term(Dimethyl:2H(4)); C9(Carbamidomethyl); K13(Dimethyl:2H(4))	1296.72	8.74405e+06				High	49.81	0.00365704				0
	SEVNSGFFYSSAEEREK	1	1	1	NCLIV_011140	N-Term(Dimethyl:2H(4)); K17(Dimethyl:2H(4))	2029.99	229702512	2.33833	1		High	47.45	0.00489023				1
	DGILALR	1	1	1	NCLIV_011140	N-Term(Dimethyl:2H(4))	789.514	0				Low	35.21	0.0656082				0
	MLVGGAGQIK	1	1	1	NCLIV_011140	N-Term(Dimethyl); K10(Dimethyl)	1029.61	8.76875e+06				Low	29.66	0.368823				0
	DGILALR	1	1	1	NCLIV_011140	N-Term(Dimethyl)	785.489	1340015				Low	20.7	2.1138				0
	TNFGPHGTLK	1	1	1	NCLIV_011140	N-Term(Dimethyl:2H(4)); K10(Dimethyl:2H(4))	1135.67	17509501				Low	20.29	3.45399				0
NCLIV_029460	organism=Neospora_caninum | product=hypothetical protein, conserved | location=NCLIV_chrVIIb:4460718-4463657(+) | length=832	2.88	1	1	2	2	3.10199e+07	2.31722	1		0	0.84	1	1	48.73	2.04	1	1	832	88.9386	5.5415
	Sequence	# PSMs	# Proteins	# Protein Groups	Protein Group Accessions	Modifications	MH+ [Da]	Area	Medium/Light	Medium/Light Count	Medium/Light Variability [%]	A4	IonScore A4	Exp Value A4	A9	IonScore A9	Exp Value A9	# Missed Cleavages
	LLYKGGK	1	1	1	NCLIV_029460	N-Term(Dimethyl:2H(4)); K7(Dimethyl)	838.567	5.79736e+07				Low	25.58	0.557815				1
	LASGAREEETPETVQVK	1	1	1	NCLIV_029460	N-Term(Dimethyl:2H(4)); K17(Dimethyl:2H(4))	1908.05	4.06614e+06	2.31722	1					High	48.73	0.00463059	1
NCLIV_022000	organism=Neospora_caninum | product=para-aminobenzoate synthase, putative | location=NCLIV_chrVIIa:2436154-2439989(-) | length=716	2.23	1	1	1	2	1.10628e+08	2.31087	2	4.14042					74.2	2.23	1	2	716	78.5771	5.73193
	Sequence	# PSMs	# Proteins	# Protein Groups	Protein Group Accessions	Modifications	MH+ [Da]	Area	Medium/Light	Medium/Light Count	Medium/Light Variability [%]	A4	IonScore A4	Exp Value A4	A9	IonScore A9	Exp Value A9	# Missed Cleavages
	QAADLSMRPTAVGEER	2	1	1	NCLIV_022000	N-Term(Dimethyl:2H(4))	1762.9	1.10628e+08	2.31087	2	4.14042				High	64.16	0.00012952	0
NCLIV_002350	organism=Neospora_caninum | product=hypothetical protein | location=NCLIV_chrIa:2178407-2183080(-) | length=1084	2.95	1	1	2	2	5.9377e+06	2.30929	1		66.55	2.95	2	2					1084	115.064	7.06396
	Sequence	# PSMs	# Proteins	# Protein Groups	Protein Group Accessions	Modifications	MH+ [Da]	Area	Medium/Light	Medium/Light Count	Medium/Light Variability [%]	A4	IonScore A4	Exp Value A4	A9	IonScore A9	Exp Value A9	# Missed Cleavages
	QTVGPVSASPSASPDTGGAPHSASR	1	1	1	NCLIV_002350	N-Term(Dimethyl:2H(4))	2353.17	9.06484e+06	2.30929	1		High	66.55	6.34052e-05				0
	GLSSLWR	1	1	1	NCLIV_002350	N-Term(Dimethyl:2H(4))	850.508	2.81055e+06				Low	21.69	2.80781				0
NCLIV_064180	organism=Neospora_caninum | product=hypothetical protein, conserved | location=NCLIV_chrXII:3165380-3169356(+) | length=815	3.19	1	1	1	2	14830892	2.3023	1		85.94	3.19	1	2					815	88.1371	9.36377
	Sequence	# PSMs	# Proteins	# Protein Groups	Protein Group Accessions	Modifications	MH+ [Da]	Area	Medium/Light	Medium/Light Count	Medium/Light Variability [%]	A4	IonScore A4	Exp Value A4	A9	IonScore A9	Exp Value A9	# Missed Cleavages
	ETENDDGKVEGGEAEGEAGTEGNELR	1	1	1	NCLIV_064180	N-Term(Dimethyl:2H(4)); K8(Dimethyl:2H(4))	2756.26	14830892	2.3023	1		High	62.5	8.20737e-05				1
	ETENDDGKVEGGEAEGEAGTEGNELR	1	1	1	NCLIV_064180	N-Term(Dimethyl); K8(Dimethyl)	2748.21	7.27795e+06				High	51.44	0.000629864				1
NCLIV_040850	organism=Neospora_caninum | product=nuclear NF-kB activating protein, putative | location=NCLIV_chrIX:1972784-1978265(-) | length=900	2.33	1	1	2	2	3.6764e+07	2.29578	1		39.16	2.33	2	2					900	101.768	9.17334
	Sequence	# PSMs	# Proteins	# Protein Groups	Protein Group Accessions	Modifications	MH+ [Da]	Area	Medium/Light	Medium/Light Count	Medium/Light Variability [%]	A4	IonScore A4	Exp Value A4	A9	IonScore A9	Exp Value A9	# Missed Cleavages
	ENQVYSAEEQR	1	1	1	NCLIV_040850	N-Term(Dimethyl:2H(4))	1384.67	4.57299e+06	2.29578	1		Medium	39.16	0.0198025				0
	MQKLQEKEEK	1	1	1	NCLIV_040850	N-Term(Dimethyl:2H(4)); M1(Oxidation); K3(Dimethyl); K7(Dimethyl); K10(Dimethyl:2H(4))	1426.84	6.89549e+07				Low	21.49	2.1706				2
NCLIV_021110	organism=Neospora_caninum | product=hypothetical protein, conserved | location=NCLIV_chrVIIa:1566370-1577963(+) | length=1850	4.92	1	2	7	13	9.01581e+07	2.28018	2	2.13932	145.696	4.27	6	12	66.61	0.65	1	1	1850	194.522	5.47803
	Sequence	# PSMs	# Proteins	# Protein Groups	Protein Group Accessions	Modifications	MH+ [Da]	Area	Medium/Light	Medium/Light Count	Medium/Light Variability [%]	A4	IonScore A4	Exp Value A4	A9	IonScore A9	Exp Value A9	# Missed Cleavages
	VETDTADGVADADAEGQSVKEEK	2	1	1	NCLIV_021110	N-Term(Dimethyl:2H(4)); K20(Dimethyl:2H(4)); K23(Dimethyl:2H(4))	2460.24	1.81832e+08	2.28018	2	2.13932	High	74.1	1.17355e-05				1
	VETDTADGVADADAEGQSVKEEK	2	1	1	NCLIV_021110	N-Term(Dimethyl); K20(Dimethyl); K23(Dimethyl)	2448.17	9.15241e+07				High	50.91	0.00181899				1
	DRLPAGLLSAATAAATLLEK	2	1	1	NCLIV_021110	N-Term(Dimethyl:2H(4)); K20(Dimethyl:2H(4))	2046.24	58690488				Low	31.04	0.110186				1
	DRLPAGLLSAATAAATLLEK	1	1	1	NCLIV_021110	N-Term(Dimethyl); K20(Dimethyl)	2038.19	1.4612e+07				Low	30.06	0.222307				1
	QQLLAQQR	2	1	1	NCLIV_021110	N-Term(Dimethyl:2H(4))	1016.61	2.99514e+07				Low	26.69	0.669653				0
	SKEATADGVK	1	1	1	NCLIV_021110	N-Term(Dimethyl); K10(Dimethyl)	1061.58	1.60227e+06				Low	26.65	0.829403				1
	GGEEKSKEATADGVK	1	1	1	NCLIV_021110	N-Term(Dimethyl)	1533.78	3.15853e+06				Low	23.04	1.53993				2
	SAADAQNEDASAK	1	1	1	NCLIV_021110	N-Term(Dimethyl:2H(4)); K13(Dimethyl:2H(4))	1341.68	152688				Low	20.47	2.08966				0
	LQNAQMHLQSQR	1	1	1	NCLIV_021110	N-Term(Dimethyl:2H(4))	1485.79	24684140							High	66.61	7.54133e-05	0
NCLIV_031280	organism=Neospora_caninum | product=PHD-finger domain-containing protein, putative | location=NCLIV_chrVIII:1000102-1003539(-) | length=709	9.03	1	1	3	5	3.27136e+07	2.26717	2	5.34038	107.377	9.03	3	4	45.32	4.09	1	1	709	75.7148	6.87354
	Sequence	# PSMs	# Proteins	# Protein Groups	Protein Group Accessions	Modifications	MH+ [Da]	Area	Medium/Light	Medium/Light Count	Medium/Light Variability [%]	A4	IonScore A4	Exp Value A4	A9	IonScore A9	Exp Value A9	# Missed Cleavages
	TAVDSGESGQATREDLASEAPNSAASPSK	2	1	1	NCLIV_031280	N-Term(Dimethyl:2H(4)); K29(Dimethyl:2H(4))	2897.43	6.1868e+07	2.26717	2	5.34038	High	79.55	2.57107e-06	High	45.32	0.00673456	1
	TAVDSGESGQATREDLASEAPNSAASPSK	1	1	1	NCLIV_031280	N-Term(Dimethyl); K29(Dimethyl)	2889.37	31747393				High	54.01	0.000766778				1
	ELDPPPPSHPAAPSSSLSSLASCR	1	1	1	NCLIV_031280	N-Term(Dimethyl:2H(4)); C23(Carbamidomethyl)	2492.24	0				Low	27.15	0.55638				0
	TDELASAEEAR	1	1	1	NCLIV_031280	N-Term(Dimethyl:2H(4))	1223.6	3.55932e+06				Low	21.93	1.37892				0
NCLIV_030010	organism=Neospora_caninum | product=DEAD/DEAH box helicase, putative | location=NCLIV_chrVIIb:4887906-4899473(-) | length=2138	0.51	1	1	1	1	8.2182e+06	2.26465	1						41.06	0.51	1	1	2138	229.228	5.89697
	Sequence	# PSMs	# Proteins	# Protein Groups	Protein Group Accessions	Modifications	MH+ [Da]	Area	Medium/Light	Medium/Light Count	Medium/Light Variability [%]	A4	IonScore A4	Exp Value A4	A9	IonScore A9	Exp Value A9	# Missed Cleavages
	LGHVSASAAPR	1	1	1	NCLIV_030010	N-Term(Dimethyl:2H(4))	1097.64	8.2182e+06	2.26465	1					Medium	41.06	0.0231582	0
NCLIV_003800	organism=Neospora_caninum | product=hypothetical protein, conserved | location=NCLIV_chrIb:1211972-1221987(+) | length=3072	2.6	1	3	5	7	6.43994e+07	2.26114	4	22.8752	42.56	0.75	1	2	232.25	1.86	4	5	3072	323.381	7.40088
	Sequence	# PSMs	# Proteins	# Protein Groups	Protein Group Accessions	Modifications	MH+ [Da]	Area	Medium/Light	Medium/Light Count	Medium/Light Variability [%]	A4	IonScore A4	Exp Value A4	A9	IonScore A9	Exp Value A9	# Missed Cleavages
	GTHAQQPVQAPQVSTQECVATSK	1	1	1	NCLIV_003800	N-Term(Dimethyl:2H(4)); C18(Carbamidomethyl); K23(Dimethyl:2H(4))	2516.3	6.55536e+07				Low	36.44	0.0710014				0
	GTHAQQPVQAPQVSTQECVATSK	1	1	1	NCLIV_003800	N-Term(Dimethyl); C18(Carbamidomethyl); K23(Dimethyl)	2508.25	3.72288e+07				Low	24.62	1.05493				0
	FIVSDRDESETATSR	2	1	1	NCLIV_003800	N-Term(Dimethyl:2H(4))	1744.86	1.04908e+08	2.68741	2	9.56902				High	103.16	1.32237e-08	1
	TLGNATETNEHGR	1	1	1	NCLIV_003800	N-Term(Dimethyl:2H(4))	1431.71	2.24239e+07	1.85805	1					High	71.3	1.94853e-05	0
	GQAAEREEAADGAGAAVK	1	1	1	NCLIV_003800	N-Term(Dimethyl:2H(4)); K18(Dimethyl:2H(4))	1764.93	2.27363e+07	2.02901	1					High	61.91	0.000234156	1
	ILDRGDNPGTR	1	1	1	NCLIV_003800	N-Term(Dimethyl:2H(4))	1245.68	1.70235e+07							Low	34.66	0.127729	1
NCLIV_052790	organism=Neospora_caninum | product=hypothetical protein | location=NCLIV_chrX:6741786-6745358(+) | length=936	8.33	1	4	5	7	3.97897e+07	2.25254	4	54.9428	98.2567	5.13	3	4	77.7567	3.21	2	3	936	100.021	7.15186
	Sequence	# PSMs	# Proteins	# Protein Groups	Protein Group Accessions	Modifications	MH+ [Da]	Area	Medium/Light	Medium/Light Count	Medium/Light Variability [%]	A4	IonScore A4	Exp Value A4	A9	IonScore A9	Exp Value A9	# Missed Cleavages
	SSSSSSAPSPSCAR	2	1	1	NCLIV_052790	N-Term(Dimethyl:2H(4)); C12(Carbamidomethyl)	1399.64	3097573	1.59301	2	2.47575	High	56.13	0.000256214				0
	GDLYHVTTPQAASGASPTQTAGPEK	1	1	1	NCLIV_052790	N-Term(Dimethyl:2H(4)); K25(Dimethyl:2H(4))	2548.31	0				Medium	40.94	0.0251117				0
	RLTALDPQK	1	1	1	NCLIV_052790	N-Term(Dimethyl); K9(Dimethyl)	1097.67	1.2714e+07				Low	20.08	2.60212				1
	VLAVSKPPGSSPSSSR	2	1	1	NCLIV_052790	N-Term(Dimethyl:2H(4)); K6(Dimethyl:2H(4))	1619.96	5.69195e+07	3.13238	1					High	65.33	8.11418e-05	0
	VSEEQRLPDEQFYR	1	1	1	NCLIV_052790	N-Term(Dimethyl:2H(4))	1827.91	4.97354e+07	4.35335	1					Medium	38.63	0.0397076	1
NCLIV_059260	organism=Neospora_caninum | product=hypothetical protein | location=NCLIV_chrXI:5246986-5254043(+) | length=1261	2.54	1	1	2	4	5.37957e+07	2.25159	1		39.5	1.35	1	2	70.62	1.19	1	2	1261	129.961	6.18896
	Sequence	# PSMs	# Proteins	# Protein Groups	Protein Group Accessions	Modifications	MH+ [Da]	Area	Medium/Light	Medium/Light Count	Medium/Light Variability [%]	A4	IonScore A4	Exp Value A4	A9	IonScore A9	Exp Value A9	# Missed Cleavages
	TAAECDQHYAEVYLNSR	2	1	1	NCLIV_059260	N-Term(Dimethyl:2H(4)); C5(Carbamidomethyl)	2058.95	8.40979e+07				Low	31.23	0.114359				0
	DGGPLKQEDVQEAAK	1	1	1	NCLIV_059260	N-Term(Dimethyl); K6(Dimethyl); K15(Dimethyl)	1668.88	1.17886e+07	2.25159	1					High	52.3	0.00203887	1
	DGGPLKQEDVQEAAK	1	1	1	NCLIV_059260	N-Term(Dimethyl:2H(4)); K6(Dimethyl:2H(4)); K15(Dimethyl:2H(4))	1680.95	2.34934e+07							High	45.32	0.0100894	1
NCLIV_001240	organism=Neospora_caninum | product=hypothetical protein | location=NCLIV_chrIa:1122446-1132073(+) | length=1398	4.01	1	2	4	4	1.42234e+07	2.23347	1		36.21	2.93	3	3	50.25	1.07	1	1	1398	155.389	5.98584
	Sequence	# PSMs	# Proteins	# Protein Groups	Protein Group Accessions	Modifications	MH+ [Da]	Area	Medium/Light	Medium/Light Count	Medium/Light Variability [%]	A4	IonScore A4	Exp Value A4	A9	IonScore A9	Exp Value A9	# Missed Cleavages
	QEDTSHAASGAVSSPEAGASAR	1	1	1	NCLIV_001240	N-Term(Dimethyl:2H(4))	2118	1.64917e+07	2.23347	1		Medium	36.21	0.0464184				0
	DGGSAARFAADR	1	1	1	NCLIV_001240		1193.56	1.46031e+07				Low	29.46	0.167199				1
	IVLLEGR	1	1	1	NCLIV_001240	N-Term(Dimethyl:2H(4))	831.56	1.15753e+07				Low	26.47	0.361805				0
	DASEDGADFERPLSK	1	1	1	NCLIV_001240	N-Term(Dimethyl:2H(4)); K15(Dimethyl:2H(4))	1700.86	0							High	50.25	0.00291573	0
NCLIV_068020	organism=Neospora_caninum | product=OTU-like cysteine protease domain-containing protein, putative | location=NCLIV_chrXII:5956144-5957553(-) | length=469	2.56	1	1	1	1	4.92027e+06	2.21705	1						38.33	2.56	1	1	469	50.7447	8.06006
	Sequence	# PSMs	# Proteins	# Protein Groups	Protein Group Accessions	Modifications	MH+ [Da]	Area	Medium/Light	Medium/Light Count	Medium/Light Variability [%]	A4	IonScore A4	Exp Value A4	A9	IonScore A9	Exp Value A9	# Missed Cleavages
	VDGASGDRDLAK	1	1	1	NCLIV_068020	N-Term(Dimethyl:2H(4)); K12(Dimethyl:2H(4))	1267.71	4.92027e+06	2.21705	1					Medium	38.33	0.048078	1
NCLIV_031260	organism=Neospora_caninum | product=autophagy protein, putative | location=NCLIV_chrVIII:984387-987308(-) | length=973	2.36	1	1	1	1	1.14351e+07	2.21489	1		50.62	2.36	1	1					973	102.562	8.54346
	Sequence	# PSMs	# Proteins	# Protein Groups	Protein Group Accessions	Modifications	MH+ [Da]	Area	Medium/Light	Medium/Light Count	Medium/Light Variability [%]	A4	IonScore A4	Exp Value A4	A9	IonScore A9	Exp Value A9	# Missed Cleavages
	AGSESASASRPNASSASQSEQVK	1	1	1	NCLIV_031260	N-Term(Dimethyl:2H(4)); K23(Dimethyl:2H(4))	2300.16	1.14351e+07	2.21489	1		High	50.62	0.00260219				0
NCLIV_048300	organism=Neospora_caninum | product=hypothetical protein | location=NCLIV_chrX:2965555-2987861(-) | length=5927	2.19	1	3	9	12	5.61347e+07	2.2023	3	17.9773	102.161	1.65	7	10	70.99	0.54	2	2	5927	625.124	6.45557
	Sequence	# PSMs	# Proteins	# Protein Groups	Protein Group Accessions	Modifications	MH+ [Da]	Area	Medium/Light	Medium/Light Count	Medium/Light Variability [%]	A4	IonScore A4	Exp Value A4	A9	IonScore A9	Exp Value A9	# Missed Cleavages
	SGDGGARPPVADACAEAVQDK	1	1	1	NCLIV_048300	N-Term(Dimethyl:2H(4)); C14(Carbamidomethyl); K21(Dimethyl:2H(4))	2135.06	5.2646e+07	2.2023	1		High	47.39	0.00550634				0
	SGDGGARPPVADACAEAVQDK	1	1	1	NCLIV_048300	N-Term(Dimethyl); C14(Carbamidomethyl); K21(Dimethyl)	2127.01	2.7151e+07				Medium	40.65	0.0186706				0
	GAGETGDSAVRPSNPPGEGGR	1	1	1	NCLIV_048300	N-Term(Dimethyl:2H(4))	1999.97	6.24027e+07	1.95269	1		Medium	39.99	0.0250226				0
	HTFYANVETGK	1	1	1	NCLIV_048300	N-Term(Dimethyl); K11(Dimethyl)	1322.67	4.17089e+07				Low	32.64	0.158723				0
	LADGEEPSGANPPADSNHAR	2	1	1	NCLIV_048300	N-Term(Dimethyl:2H(4))	2036.95	5.33554e+07				Low	32.12	0.110078				0
	TFAPSLLR	1	1	1	NCLIV_048300	N-Term(Dimethyl:2H(4))	936.58	4.93624e+06				Low	29.01	0.31721				0
	HTFYANVETGK	1	1	1	NCLIV_048300	N-Term(Dimethyl:2H(4)); K11(Dimethyl:2H(4))	1330.72	3.54614e+07				Low	27.79	0.623031				0
	SSSTGSGGER	1	1	1	NCLIV_048300		924.399	1.15915e+07				Low	21.57	0.243471				0
	DLEEKIR	1	1	1	NCLIV_048300	K5(Dimethyl)	930.525	10700816				Low	20.23	3.55088				1
	TEEGDGRSDGAQPDTAK	1	1	1	NCLIV_048300	N-Term(Dimethyl); K17(Dimethyl)	1789.82	3116768	2.88758	1					High	63.35	6.68603e-05	1
	RSSEAFLSAVLPYLR	1	1	1	NCLIV_048300	N-Term(Dimethyl:2H(4))	1740.99	3.45456e+07							Low	32.14	0.195501	1
NCLIV_010310	organism=Neospora_caninum | product=hypothetical protein, conserved | location=NCLIV_chrIV:598393-606317(-) | length=1328	1.36	1	1	1	2	5.35717e+06	2.19144	2	8.04037					109.27	1.36	1	2	1328	140.405	4.60205
	Sequence	# PSMs	# Proteins	# Protein Groups	Protein Group Accessions	Modifications	MH+ [Da]	Area	Medium/Light	Medium/Light Count	Medium/Light Variability [%]	A4	IonScore A4	Exp Value A4	A9	IonScore A9	Exp Value A9	# Missed Cleavages
	NDGATGAGQEDATEHGTR	2	1	1	NCLIV_010310	N-Term(Dimethyl:2H(4))	1818.81	5.35717e+06	2.19144	2	8.04037				High	84.16	4.1402e-07	0
NCLIV_061920	organism=Neospora_caninum | product=zinc finger (CCCH type) protein, putative | location=NCLIV_chrXII:1344279-1349229(-) | length=1172	2.82	1	1	1	2	5.08836e+07	2.1536	1		174.2	2.82	1	2					1172	121.318	8.51416
	Sequence	# PSMs	# Proteins	# Protein Groups	Protein Group Accessions	Modifications	MH+ [Da]	Area	Medium/Light	Medium/Light Count	Medium/Light Variability [%]	A4	IonScore A4	Exp Value A4	A9	IonScore A9	Exp Value A9	# Missed Cleavages
	GLNDDASSSSGRDEGPATGSGPASEGAANSGGK	1	1	1	NCLIV_061920	N-Term(Dimethyl:2H(4)); K33(Dimethyl:2H(4))	3027.4	5.08836e+07	2.1536	1		High	107.74	2.51644e-09				1
	GLNDDASSSSGRDEGPATGSGPASEGAANSGGK	1	1	1	NCLIV_061920	N-Term(Dimethyl); K33(Dimethyl)	3019.35	27166230				High	90.46	9.29631e-08				1
NCLIV_059690	organism=Neospora_caninum | product=hypothetical protein, conserved | location=NCLIV_chrXI:5593283-5598136(-) | length=1369	1.46	1	1	1	2	2.34656e+07	2.15268	1		69.8	1.46	1	2					1369	133.351	10.0815
	Sequence	# PSMs	# Proteins	# Protein Groups	Protein Group Accessions	Modifications	MH+ [Da]	Area	Medium/Light	Medium/Light Count	Medium/Light Variability [%]	A4	IonScore A4	Exp Value A4	A9	IonScore A9	Exp Value A9	# Missed Cleavages
	QAGAPSGVEGQEAHAGEGDK	1	1	1	NCLIV_059690	N-Term(Dimethyl); K20(Dimethyl)	1950.91	1.23156e+07	2.15268	1		High	50.35	0.00170214				0
	QAGAPSGVEGQEAHAGEGDK	1	1	1	NCLIV_059690	N-Term(Dimethyl:2H(4)); K20(Dimethyl:2H(4))	1958.96	2.34656e+07				High	48.45	0.00393589				0
NCLIV_049460	organism=Neospora_caninum | product=adenosine monophosphate deaminase, putative | location=NCLIV_chrX:4023934-4034347(-) | length=1239	7.99	1	3	6	7	4.04409e+07	2.14758	2	31.3751	78.8	4.92	3	4	55.3065	3.07	3	3	1239	135.784	6.3667
	Sequence	# PSMs	# Proteins	# Protein Groups	Protein Group Accessions	Modifications	MH+ [Da]	Area	Medium/Light	Medium/Light Count	Medium/Light Variability [%]	A4	IonScore A4	Exp Value A4	A9	IonScore A9	Exp Value A9	# Missed Cleavages
	NSVLQSGYEDEFK	2	1	1	NCLIV_049460	N-Term(Dimethyl:2H(4)); K13(Dimethyl:2H(4))	1579.81	1.06368e+07	1.7466	1		High	57.01	0.000655927				0
	TEVPTAAVAGCPSSSTSSGLAAETERK	1	1	1	NCLIV_049460	N-Term(Dimethyl:2H(4)); C11(Carbamidomethyl); K27(Dimethyl:2H(4))	2728.39	3.65653e+07				Low	27.3	0.529205				1
	DVEGCGADQEPAQNKPDDGEK	1	1	1	NCLIV_049460	N-Term(Dimethyl:2H(4)); C5(Carbamidomethyl); K15(Dimethyl:2H(4)); K21(Dimethyl:2H(4))	2355.12	9.78705e+06				Low	21.61	1.44122				0
	SPHSADGAGSPVSQGASPR	1	1	1	NCLIV_049460	N-Term(Dimethyl:2H(4))	1796.88	3.25383e+07	2.64063	1					Medium	40.52	0.0230173	0
	TLRDVFLK	1	1	1	NCLIV_049460	N-Term(Dimethyl:2H(4)); K8(Dimethyl:2H(4))	1055.71	1.98495e+07							Medium	37.23	0.028054	1
	YRTEPDTIVAK	1	1	1	NCLIV_049460	N-Term(Dimethyl:2H(4)); K11(Dimethyl:2H(4))	1356.79	5.2219e+07							Low	35.37	0.100987	1
NCLIV_030970	organism=Neospora_caninum | product=hypothetical protein | location=NCLIV_chrVIII:739187-742919(+) | length=540	20	1	4	10	13	1.83245e+08	2.14321	3	9.86133	0	3.15	2	3	110.825	18.33	8	10	540	59.1324	6.90283
	Sequence	# PSMs	# Proteins	# Protein Groups	Protein Group Accessions	Modifications	MH+ [Da]	Area	Medium/Light	Medium/Light Count	Medium/Light Variability [%]	A4	IonScore A4	Exp Value A4	A9	IonScore A9	Exp Value A9	# Missed Cleavages
	IVGEVTPQR	1	1	1	NCLIV_030970	N-Term(Dimethyl:2H(4))	1030.62	2.75238e+07				Low	32.13	0.204341				0
	NFLQAEIR	2	1	1	NCLIV_030970	N-Term(Dimethyl:2H(4))	1022.59	3.27392e+07				Low	27.57	0.616646				0
	EMLVWMSHGDK	1	1	1	NCLIV_030970	N-Term(Dimethyl:2H(4)); K11(Dimethyl:2H(4))	1396.72	8.72218e+07							High	57.07	0.000579977	0
	EIGVYSELRR	1	1	1	NCLIV_030970	N-Term(Dimethyl:2H(4))	1253.71	1.28131e+08	2.00562	1					High	49.32	0.00371316	1
	VLVLDFGSQYSHLIVR	1	1	1	NCLIV_030970	N-Term(Dimethyl:2H(4))	1878.08	106009876	2.14321	1					High	46.86	0.00581201	0
	VLEPLRELFK	1	1	1	NCLIV_030970	N-Term(Dimethyl:2H(4)); K10(Dimethyl:2H(4))	1307.85	171512926	2.43394	1					Medium	39.46	0.0135095	1
	LREIGVYSELR	1	1	1	NCLIV_030970	N-Term(Dimethyl:2H(4))	1366.8	4.58961e+07							Low	34.67	0.101437	1
	ALGLELGLPHER	2	1	1	NCLIV_030970	N-Term(Dimethyl:2H(4))	1336.79	2.50092e+08							Low	27.05	0.60366	0
	NFLQAEIRK	1	1	1	NCLIV_030970	N-Term(Dimethyl); K9(Dimethyl)	1174.7	3.57611e+07							Low	25.63	0.921512	1
	IQDIVGDAHVLGALSGGVDSTVAAALVHK	1	1	1	NCLIV_030970	N-Term(Dimethyl:2H(4)); K29(Dimethyl:2H(4))	2877.63	24901659							Low	24.81	0.574017	0
	VLEPLRELFK	1	1	1	NCLIV_030970	N-Term(Dimethyl); K10(Dimethyl)	1299.8	76057884							Low	20.93	1.96239	1
NCLIV_059300	organism=Neospora_caninum | product=CD2 antigen cytoplasmic tail-binding protein 2, putative | location=NCLIV_chrXI:5269242-5273290(-) | length=548	3.28	1	1	1	2	2.8239e+07	2.13276	1						83.06	3.28	1	2	548	62.2432	4.80518
	Sequence	# PSMs	# Proteins	# Protein Groups	Protein Group Accessions	Modifications	MH+ [Da]	Area	Medium/Light	Medium/Light Count	Medium/Light Variability [%]	A4	IonScore A4	Exp Value A4	A9	IonScore A9	Exp Value A9	# Missed Cleavages
	SAAVAASEADPEVEKDEK	1	1	1	NCLIV_059300	N-Term(Dimethyl:2H(4)); K15(Dimethyl:2H(4)); K18(Dimethyl:2H(4))	1942.04	2.8239e+07	2.13276	1					High	63.35	0.000166157	1
	SAAVAASEADPEVEKDEK	1	1	1	NCLIV_059300	N-Term(Dimethyl); K15(Dimethyl); K18(Dimethyl)	1929.97	1.65495e+07							High	50.71	0.00264732	1
NCLIV_040510	organism=Neospora_caninum | product=hypothetical protein | location=NCLIV_chrIX:1684165-1688666(-) | length=1372	3.5	1	3	3	3	4.41086e+07	2.12332	2	31.5281	46.68	1.53	1	1	97.18	1.97	2	2	1372	141.857	7.09326
	Sequence	# PSMs	# Proteins	# Protein Groups	Protein Group Accessions	Modifications	MH+ [Da]	Area	Medium/Light	Medium/Light Count	Medium/Light Variability [%]	A4	IonScore A4	Exp Value A4	A9	IonScore A9	Exp Value A9	# Missed Cleavages
	TAGPEVSGEAMCPPPVHASSK	1	1	1	NCLIV_040510	N-Term(Dimethyl:2H(4)); C12(Carbamidomethyl); K21(Dimethyl:2H(4))	2173.09	0				High	46.68	0.00664324				0
	SSEFGSVGPTGHSR	1	1	1	NCLIV_040510	N-Term(Dimethyl:2H(4))	1436.7	6.56616e+07	1.7252	1					High	76.29	5.57568e-06	0
	IGVNDKPLSASQK	1	1	1	NCLIV_040510	N-Term(Dimethyl); K6(Dimethyl); K13(Dimethyl)	1440.84	22555510	2.6133	1					High	52.89	0.00158557	0
NCLIV_044630	organism=Neospora_caninum | product=hypothetical protein, conserved | location=NCLIV_chrIX:5282297-5289274(-) | length=1244	2.25	1	1	3	3	2.91713e+07	2.12099	1		0	1.21	2	2	40.69	1.05	1	1	1244	132.851	7.18115
	Sequence	# PSMs	# Proteins	# Protein Groups	Protein Group Accessions	Modifications	MH+ [Da]	Area	Medium/Light	Medium/Light Count	Medium/Light Variability [%]	A4	IonScore A4	Exp Value A4	A9	IonScore A9	Exp Value A9	# Missed Cleavages
	LNKELTTR	1	1	1	NCLIV_044630	N-Term(Dimethyl)	1002.6	4.27958e+07				Low	23.18	1.64495				1
	EELTRLR	1	2	2	NCLIV_007540 ;NCLIV_044630	N-Term(Dimethyl)	944.556	3.37589e+07				Low	20.7	3.18581				1
	ERETLLAELQSQK	1	1	1	NCLIV_044630	N-Term(Dimethyl:2H(4)); K13(Dimethyl:2H(4))	1608.94	1.09593e+07	2.12099	1					Medium	40.69	0.0250982	1
NCLIV_014290	organism=Neospora_caninum | product=hypothetical protein, conserved | location=NCLIV_chrV:1771799-1781049(+) | length=2668	0.94	1	1	2	2	6.71418e+07	2.11136	1		0	0.26	1	1	85.22	0.67	1	1	2668	291.196	4.88135
	Sequence	# PSMs	# Proteins	# Protein Groups	Protein Group Accessions	Modifications	MH+ [Da]	Area	Medium/Light	Medium/Light Count	Medium/Light Variability [%]	A4	IonScore A4	Exp Value A4	A9	IonScore A9	Exp Value A9	# Missed Cleavages
	DREDLKK	1	1	1	NCLIV_014290	K7(Dimethyl)	931.524	1.15532e+08				Low	28.2	0.597932				2
	LPAAVAADGRGEDGASEK	1	1	1	NCLIV_014290	N-Term(Dimethyl:2H(4)); K18(Dimethyl:2H(4))	1777.95	1.8752e+07	2.11136	1					High	85.22	1.13855e-06	1
NCLIV_018810	organism=Neospora_caninum | product=hypothetical protein, conserved | location=NCLIV_chrVI:2842957-2848176(-) | length=775	1.94	1	1	1	2	438138	2.10631	2	17.2996					69.5	1.94	1	2	775	83.7114	7.95752
	Sequence	# PSMs	# Proteins	# Protein Groups	Protein Group Accessions	Modifications	MH+ [Da]	Area	Medium/Light	Medium/Light Count	Medium/Light Variability [%]	A4	IonScore A4	Exp Value A4	A9	IonScore A9	Exp Value A9	# Missed Cleavages
	SGREDEGGEQAAQQR	2	1	1	NCLIV_018810	N-Term(Dimethyl:2H(4))	1649.78	438138	2.10631	2	17.2996				High	48.93	0.00235406	1
NCLIV_058980	organism=Neospora_caninum | product=1,4-alpha-glucan branching enzyme, putative | location=NCLIV_chrXI:4979566-4985526(-) | length=678	2.95	1	1	1	2	4.00001e+06	2.10158	1		74.27	2.95	1	2					678	76.1605	6.48096
	Sequence	# PSMs	# Proteins	# Protein Groups	Protein Group Accessions	Modifications	MH+ [Da]	Area	Medium/Light	Medium/Light Count	Medium/Light Variability [%]	A4	IonScore A4	Exp Value A4	A9	IonScore A9	Exp Value A9	# Missed Cleavages
	AAAPEETAASSKGDTEQSAK	1	1	1	NCLIV_058980	N-Term(Dimethyl:2H(4)); K12(Dimethyl:2H(4)); K20(Dimethyl:2H(4))	2045.08	4.00001e+06	2.10158	1		High	73.99	1.39639e-05				1
	AAAPEETAASSKGDTEQSAK	1	1	1	NCLIV_058980	N-Term(Dimethyl); K12(Dimethyl); K20(Dimethyl)	2033	3.00934e+06				Low	22.28	1.60077				1
NCLIV_044270	organism=Neospora_caninum | product=hypothetical protein | location=NCLIV_chrIX:4912777-4918499(+) | length=723	22.54	1	10	13	41	8.14848e+08	2.08624	16	27.7372	170.071	13.42	7	18	349.487	14.11	8	23	723	79.1721	9.08545
	Sequence	# PSMs	# Proteins	# Protein Groups	Protein Group Accessions	Modifications	MH+ [Da]	Area	Medium/Light	Medium/Light Count	Medium/Light Variability [%]	A4	IonScore A4	Exp Value A4	A9	IonScore A9	Exp Value A9	# Missed Cleavages
	AGTGASPAAGTGR	2	1	1	NCLIV_044270	N-Term(Dimethyl:2H(4))	1105.59	4.07171e+06	1.63987	1		High	58.32	0.000540191				0
	IIDFGLSCR	2	1	1	NCLIV_044270	N-Term(Dimethyl); C8(Carbamidomethyl)	1108.58	1.86872e+07	1.6609	2	3.49472	High	47.91	0.00489712				0
	ASPSTNSTSATASLSPQPYTPTPDAHK	4	1	1	NCLIV_044270	N-Term(Dimethyl:2H(4)); K27(Dimethyl:2H(4))	2778.41	575657005	2.03078	2	5.7238	High	45.03	0.00881384	High	78.69	3.77904e-06	0
	ASPSTNSTSATASLSPQPYTPTPDAHK	2	1	1	NCLIV_044270	N-Term(Dimethyl); K27(Dimethyl)	2770.35	3.17923e+08	2.04572	1		Medium	39.39	0.0274696				0
	FRQEIAIMK	2	1	1	NCLIV_044270	N-Term(Dimethyl:2H(4)); K9(Dimethyl:2H(4))	1199.74	1.92153e+08				Low	35.92	0.0699645	Low	34.7	0.0921148	1
	EDVCWAAFR	2	1	1	NCLIV_044270	N-Term(Dimethyl:2H(4)); C4(Carbamidomethyl)	1185.57	4.59643e+07	1.66499	1		Medium	34.43	0.044874				0
	YTAEQALQHPWVTTLAR	3	1	1	NCLIV_044270	N-Term(Dimethyl:2H(4))	2017.08	1.29844e+09				Low	29.09	0.432881				0
	FRQEIAIMK	2	1	1	NCLIV_044270	N-Term(Dimethyl); K9(Dimethyl)	1191.69	156371360				Low	25.67	1.05779	High	51.02	0.00310341	1
	VSSPTSSEAGDQR	1	1	1	NCLIV_044270	N-Term(Dimethyl:2H(4))	1352.66	1.71929e+07				Low	24.53	0.716018				0
	IIDFGLSCR	2	1	1	NCLIV_044270	N-Term(Dimethyl:2H(4)); C8(Carbamidomethyl)	1112.61	2.81267e+07				Low	22.93	1.37392				0
	TLHATAPSQETR	3	1	1	NCLIV_044270	N-Term(Dimethyl:2H(4))	1343.72	2.52831e+08	2.4021	3	16.1424				High	76.41	7.87617e-06	0
	SVVQRPTLGTGPPR	4	1	1	NCLIV_044270	N-Term(Dimethyl:2H(4))	1496.88	5.70447e+08	2.62217	4	11.0963				High	51.68	0.00180532	0
	DLKPENFLFLDSAR	1	1	1	NCLIV_044270	N-Term(Dimethyl); K3(Dimethyl)	1720.93	250158968	2.06211	1					High	47.27	0.00701342	0
	LFETFEDHR	3	1	1	NCLIV_044270	N-Term(Dimethyl:2H(4))	1225.61	293841608	1.60623	1					High	45.09	0.00644108	0
	LFETFEDHR	1	1	1	NCLIV_044270	N-Term(Dimethyl)	1221.59	2.09698e+08							High	43.91	0.0081878	0
	ISQDELKK	2	1	1	NCLIV_044270	N-Term(Dimethyl:2H(4)); K7(Dimethyl:2H(4)); K8(Dimethyl:2H(4))	1056.7	9.13854e+07							High	42.4	0.00886465	1
	DLDHPNVIK	3	1	1	NCLIV_044270	N-Term(Dimethyl); K9(Dimethyl)	1106.62	112783153							Low	37.27	0.0749998	0
	DLDHPNVIK	2	1	1	NCLIV_044270	N-Term(Dimethyl:2H(4)); K9(Dimethyl:2H(4))	1114.67	1.8014e+08							Low	28.69	0.45842	0
NCLIV_009210	organism=Neospora_caninum | product=hypothetical protein | location=NCLIV_chrIII:1875486-1891032(+) | length=3773	4.82	1	6	9	12	7.84526e+07	2.08581	4	75.32	148.147	4.4	8	11	41.14	0.42	1	1	3773	380.547	7.6499
	Sequence	# PSMs	# Proteins	# Protein Groups	Protein Group Accessions	Modifications	MH+ [Da]	Area	Medium/Light	Medium/Light Count	Medium/Light Variability [%]	A4	IonScore A4	Exp Value A4	A9	IonScore A9	Exp Value A9	# Missed Cleavages
	GSGGPGLMNVGAEAPEAPPPEPCEPPELKK	1	1	1	NCLIV_009210	N-Term(Dimethyl:2H(4)); C23(Carbamidomethyl); K29(Dimethyl:2H(4)); K30(Dimethyl:2H(4))	3108.62	68167408	3.00083	1		High	62	0.000160736				1
	AATGVAGGKPATQGLLVPAGDEAQGDALEAEEAGK	1	1	1	NCLIV_009210	N-Term(Dimethyl:2H(4)); K9(Dimethyl:2H(4)); K35(Dimethyl:2H(4))	3345.8	77264568	4.41488	1		High	60.55	0.000179514				0
	TEGDTGEEGAKETAEDPVAEGASR	1	1	1	NCLIV_009210	N-Term(Dimethyl:2H(4)); K11(Dimethyl:2H(4))	2470.17	1.41794e+06				Medium	37.32	0.0376452				1
	SDYPVSEPRPSGEETGTNNAPGNAAFPR	1	1	1	NCLIV_009210	N-Term(Dimethyl:2H(4))	2949.39	0				Medium	36.11	0.0452342				0
	SGSTCSSGGWR	1	1	1	NCLIV_009210	N-Term(Dimethyl); C5(Carbamidomethyl)	1169.5	2.91493e+06	1.4498	1		Medium	34.05	0.0147975				0
	SGSTCSSGGWR	2	1	1	NCLIV_009210	N-Term(Dimethyl:2H(4)); C5(Carbamidomethyl)	1173.52	4.04831e+06	1.21483	1		Medium	30.2	0.0531453				0
	DTTPLHK	2	1	1	NCLIV_009210	K7(Dimethyl)	839.462	6.96121e+07				Low	23.6	0.855571				0
	GASGFVKGEK	1	1	1	NCLIV_009210	K10(Dimethyl)	1007.55	18312010				Low	23.21	1.90463				1
	GAAAEDAQEDAESRPSCVASR	1	1	1	NCLIV_009210	N-Term(Dimethyl:2H(4)); C17(Carbamidomethyl)	2209.01	8.84812e+07				Low	20.57	1.38742				0
	GNTQRPGALPVAAANK	1	1	1	NCLIV_009210	N-Term(Dimethyl:2H(4)); K16(Dimethyl:2H(4))	1628.97	3.71109e+07							Medium	41.14	0.0196551	0
NCLIV_010110	organism=Neospora_caninum | product=hypothetical protein | location=NCLIV_chrIV:434977-436429(-) | length=89	14.61	1	1	1	8	140026092	2.08337	1						71.15	14.61	1	8	89	10.458	7.92822
	Sequence	# PSMs	# Proteins	# Protein Groups	Protein Group Accessions	Modifications	MH+ [Da]	Area	Medium/Light	Medium/Light Count	Medium/Light Variability [%]	A4	IonScore A4	Exp Value A4	A9	IonScore A9	Exp Value A9	# Missed Cleavages
	FPNYIPPKDPAER	5	1	1	NCLIV_010110	N-Term(Dimethyl); K8(Dimethyl)	1599.85	140026092	2.08337	1					High	50.04	0.00351844	1
	FPNYIPPKDPAER	3	1	1	NCLIV_010110	N-Term(Dimethyl:2H(4)); K8(Dimethyl:2H(4))	1607.9	83795176							Low	30.94	0.281037	1
NCLIV_048470	organism=Neospora_caninum | product=hypothetical protein, conserved | location=NCLIV_chrX:3161962-3165570(-) | length=890	7.64	1	2	5	7	1.37431e+08	2.07664	3	0.690334	87.52	6.07	4	4	105.641	3.37	2	3	890	93.3734	6.0874
	Sequence	# PSMs	# Proteins	# Protein Groups	Protein Group Accessions	Modifications	MH+ [Da]	Area	Medium/Light	Medium/Light Count	Medium/Light Variability [%]	A4	IonScore A4	Exp Value A4	A9	IonScore A9	Exp Value A9	# Missed Cleavages
	VNAEAPAVAGADNTKK	1	1	1	NCLIV_048470	N-Term(Dimethyl); K15(Dimethyl); K16(Dimethyl)	1639.9	1.25562e+07	2.08633	1		High	82.94	1.80066e-06				1
	DGGDRSDLEPTSLPEASEELK	1	1	1	NCLIV_048470	N-Term(Dimethyl:2H(4)); K21(Dimethyl:2H(4))	2309.16	2.7092e+08				Low	29.08	0.388891				1
	LGALGATR	1	1	1	NCLIV_048470	N-Term(Dimethyl)	786.483	65472492				Low	21.93	2.20897				0
	QIEISAAPR	1	1	1	NCLIV_048470	N-Term(Dimethyl:2H(4))	1016.6	8.09474e+06				Low	21.08	2.62218				0
	EDEAPSLSPHAGVK	1	1	1	NCLIV_048470	N-Term(Dimethyl:2H(4)); K14(Dimethyl:2H(4))	1500.81	3.08214e+07	1.23907	1					High	61.37	0.000258046	0
	VNAEAPAVAGADNTKK	1	1	1	NCLIV_048470	N-Term(Dimethyl:2H(4)); K15(Dimethyl:2H(4)); K16(Dimethyl:2H(4))	1651.98	7.58993e+07	2.07664	1					High	58.55	0.000355725	1
	EDEAPSLSPHAGVK	1	1	1	NCLIV_048470	N-Term(Dimethyl); K14(Dimethyl)	1492.76	2.71706e+07							High	54.76	0.00106926	0
NCLIV_026000	organism=Neospora_caninum | product=hypothetical protein, conserved | location=NCLIV_chrVIIb:1620381-1629191(+) | length=2228	1.89	1	1	3	4	8.24252e+08	2.0752	1		26.95	0.49	1	2	40.49	1.39	2	2	2228	242.813	10.6382
	Sequence	# PSMs	# Proteins	# Protein Groups	Protein Group Accessions	Modifications	MH+ [Da]	Area	Medium/Light	Medium/Light Count	Medium/Light Variability [%]	A4	IonScore A4	Exp Value A4	A9	IonScore A9	Exp Value A9	# Missed Cleavages
	SFAQTGTTSYR	2	1	1	NCLIV_026000	N-Term(Dimethyl:2H(4))	1250.63	5.29697e+06				Low	26.95	0.564133				0
	QASSVHSQPAQPQPQPR	1	1	1	NCLIV_026000	N-Term(Dimethyl:2H(4))	1874.97	2.13708e+07	2.0752	1					Medium	40.49	0.0316275	0
	TGRLGNDGDLQGGR	1	1	1	NCLIV_026000	N-Term(Dimethyl:2H(4))	1447.75	2446089560							Low	24.64	1.18665	1
NCLIV_021260	organism=Neospora_caninum | product=hypothetical protein | location=NCLIV_chrVIIa:1719678-1723898(-) | length=567	6.53	1	2	2	7	8.61936e+07	2.06148	3	2.2877	165.473	6.53	2	6	45.86	4.59	1	1	567	61.6804	7.44482
	Sequence	# PSMs	# Proteins	# Protein Groups	Protein Group Accessions	Modifications	MH+ [Da]	Area	Medium/Light	Medium/Light Count	Medium/Light Variability [%]	A4	IonScore A4	Exp Value A4	A9	IonScore A9	Exp Value A9	# Missed Cleavages
	TISPSDDGTVKPSSAESPQNPDENAR	2	1	1	NCLIV_021260	N-Term(Dimethyl); K11(Dimethyl)	2755.31	6.20467e+07	2.49351	1		High	53.51	0.000914041				0
	TISPSDDGTVKPSSAESPQNPDENAR	3	1	1	NCLIV_021260	N-Term(Dimethyl:2H(4)); K11(Dimethyl:2H(4))	2763.35	1.13212e+08	2.04563	2	1.14374	High	50.24	0.00250989	High	45.86	0.00679156	0
	HQVEALDEIVK	1	1	1	NCLIV_021260	N-Term(Dimethyl); K11(Dimethyl)	1336.75	4.5685e+07				Medium	43	0.0178949				0
	HQVEALDEIVK	1	1	1	NCLIV_021260	N-Term(Dimethyl:2H(4)); K11(Dimethyl:2H(4))	1344.8	59175107				Medium	39.63	0.034971				0
NCLIV_065460	organism=Neospora_caninum | product=CMGC kinase, putative | location=NCLIV_chrXII:4121386-4131923(-) | length=1991	3.67	1	2	6	12	1.1834e+08	2.05869	1		58.3033	1.96	3	9	56.84	1.71	3	3	1991	218.606	9.42236
	Sequence	# PSMs	# Proteins	# Protein Groups	Protein Group Accessions	Modifications	MH+ [Da]	Area	Medium/Light	Medium/Light Count	Medium/Light Variability [%]	A4	IonScore A4	Exp Value A4	A9	IonScore A9	Exp Value A9	# Missed Cleavages
	DGGTPGDTEDQENLSATHR	1	1	1	NCLIV_065460	N-Term(Dimethyl:2H(4))	2031.92	5.64747e+07				High	52.1	0.000765811				0
	AAFQASPLGFAR	2	1	1	NCLIV_065460	N-Term(Dimethyl:2H(4))	1267.71	3.15901e+06				Low	29.57	0.357611				0
	LADFGLAR	4	2	2	NCLIV_062010 ;NCLIV_065460	N-Term(Dimethyl)	890.51	2.39352e+08				Low	26.66	0.686055				0
	DGGTPGDTEDQENLSATHR	1	1	1	NCLIV_065460	N-Term(Dimethyl)	2027.89	0				Low	23.3	0.385648				0
	LADFGLAR	1	2	2	NCLIV_062010 ;NCLIV_065460	N-Term(Dimethyl:2H(4))	894.534	1.273e+07				Low	22.77	1.40619				0
	GVPAHADGVSEK	1	1	1	NCLIV_065460	N-Term(Dimethyl:2H(4)); K12(Dimethyl:2H(4))	1230.69	2.24021e+07	2.05869	1					High	53.07	0.00192067	0
	YTRPQTWLSIGEIK	1	1	1	NCLIV_065460	N-Term(Dimethyl:2H(4)); K14(Dimethyl:2H(4))	1756.02	5.9194e+07							Low	34.77	0.0883247	0
	RDHGKEEK	1	1	1	NCLIV_065460	N-Term(Dimethyl:2H(4)); K5(Dimethyl); K8(Dimethyl)	1086.62	0							Low	25.18	1.13483	2
NCLIV_004520	organism=Neospora_caninum | product=hypothetical protein, conserved | location=NCLIV_chrIb:1775176-1786745(-) | length=1943	7.41	1	4	10	14	1.21056e+08	2.05586	3	8.99197	128.08	5.97	8	11	110.443	1.44	2	3	1943	210.325	4.91943
	Sequence	# PSMs	# Proteins	# Protein Groups	Protein Group Accessions	Modifications	MH+ [Da]	Area	Medium/Light	Medium/Light Count	Medium/Light Variability [%]	A4	IonScore A4	Exp Value A4	A9	IonScore A9	Exp Value A9	# Missed Cleavages
	AELEAATAAPSALSAQSSLSHGR	1	1	1	NCLIV_004520	N-Term(Dimethyl:2H(4))	2257.17	14096542				High	71.92	2.15815e-05				0
	YDAFFTQTEAASASPAGPSASGSRDPSEQVK	1	1	1	NCLIV_004520	N-Term(Dimethyl:2H(4)); K31(Dimethyl:2H(4))	3223.57	4.05221e+07	4.50815	1		High	70.51	1.90378e-05				1
	QLAETEAPDGR	1	1	1	NCLIV_004520	N-Term(Dimethyl:2H(4))	1218.63	2.43843e+06				Low	36.03	0.077744				0
	SGVGTPWR	2	1	1	NCLIV_004520	N-Term(Dimethyl)	887.473	4.63417e+07				Low	29.36	0.300645				0
	IALLTSER	1	1	1	NCLIV_004520	N-Term(Dimethyl)	930.56	6.42301e+07				Low	27.71	0.570907				0
	SAVAAVVTTGENERDLASR	1	1	1	NCLIV_004520	N-Term(Dimethyl:2H(4))	1978.05	2.1195e+07				Low	27.62	0.641156				1
	SGVGTPWR	2	1	1	NCLIV_004520	N-Term(Dimethyl:2H(4))	891.497	40196845				Low	27.19	0.667589				0
	VEEQKGK	1	1	1	NCLIV_004520	N-Term(Dimethyl); K7(Dimethyl)	873.504	1.72676e+08				Low	26.67	0.915686				1
	AETAIASLK	1	1	1	NCLIV_004520	N-Term(Dimethyl:2H(4)); K9(Dimethyl:2H(4))	967.627	6.96793e+07				Low	22.14	1.31047				0
	EMEADEASLALHEATER	1	1	1	NCLIV_004520	N-Term(Dimethyl:2H(4))	1933.91	1.17558e+08	1.93511	1					High	57.83	0.000337296	0
	EIEADREFSNR	2	1	1	NCLIV_004520	N-Term(Dimethyl:2H(4))	1397.69	72935564	2.05586	1					High	56.79	0.000466359	1
NCLIV_032930	organism=Neospora_caninum | product=hypothetical protein, conserved | location=NCLIV_chrVIII:2281472-2289499(-) | length=2675	8.34	1	8	14	23	1.033e+08	2.05227	9	19.9265	138.08	5.16	8	11	341.58	3.18	6	12	2675	272.386	8.73389
	Sequence	# PSMs	# Proteins	# Protein Groups	Protein Group Accessions	Modifications	MH+ [Da]	Area	Medium/Light	Medium/Light Count	Medium/Light Variability [%]	A4	IonScore A4	Exp Value A4	A9	IonScore A9	Exp Value A9	# Missed Cleavages
	RGDVASLTTSK	1	1	1	NCLIV_032930	N-Term(Dimethyl:2H(4)); K11(Dimethyl:2H(4))	1198.72	21495369				High	59.19	0.000348014				1
	SGNAWVASWVTR	2	1	1	NCLIV_032930	N-Term(Dimethyl:2H(4))	1365.72	3.13318e+07	1.96624	2	3.23202	High	51.9	0.00223041				0
	GPAAIYYAR	1	1	1	NCLIV_032930	N-Term(Dimethyl:2H(4))	1013.57	9.80036e+06	1.2862	1		High	45.42	0.00778269				0
	ASPGAGGHAGAASAASLASFLSR	1	1	1	NCLIV_032930	N-Term(Dimethyl:2H(4))	2046.07	76202708				Low	35.87	0.0910792				0
	GASPYGQAFAGGSGGHQAGATASGISPAEGR	1	1	1	NCLIV_032930	N-Term(Dimethyl:2H(4))	2806.35	374606				Low	34.69	0.0748534				0
	GGAWQAGVK	2	1	1	NCLIV_032930	N-Term(Dimethyl:2H(4)); K9(Dimethyl:2H(4))	937.57	19202595				Low	28.77	0.368817				0
	GAGGVLLPGEADLEEHDLK	1	1	1	NCLIV_032930	N-Term(Dimethyl:2H(4)); K19(Dimethyl:2H(4))	1984.08	13156783				Low	28.2	0.538449				0
	GAGGVLLPGEADLEEHDLK	1	1	1	NCLIV_032930	N-Term(Dimethyl); K19(Dimethyl)	1976.03	32462702				Low	23.51	1.61684				0
	GSAGEPVGDVPEVKAEEGDGFAAR	1	1	1	NCLIV_032930	N-Term(Dimethyl:2H(4)); K14(Dimethyl:2H(4))	2408.22	0				Low	20.31	2.81055				1
	EGLGKPGAAAASGAQAR	3	1	1	NCLIV_032930	N-Term(Dimethyl:2H(4)); K5(Dimethyl:2H(4))	1575.9	5.06677e+07	2.10722	2	15.9152				High	95.93	8.95743e-08	0
	LSTGSGGSLGHEEGR	2	1	1	NCLIV_032930	N-Term(Dimethyl:2H(4))	1475.74	7.56461e+07							High	71.97	1.81165e-05	0
	EGLGKPGAAAASGAQAR	1	1	1	NCLIV_032930	N-Term(Dimethyl); K5(Dimethyl)	1567.85	25387691	2.05227	1					High	60.84	0.000290797	0
	QGLQLQHGVEAQGLR	2	1	1	NCLIV_032930	N-Term(Dimethyl:2H(4))	1665.93	1.55494e+08	2.39708	1					High	49.7	0.00373907	0
	QALAHFQQQIR	1	1	1	NCLIV_032930	N-Term(Dimethyl:2H(4))	1371.78	65820361	2.61193	1					High	47.46	0.0064736	0
	GRTPELLAQGK	1	1	1	NCLIV_032930	N-Term(Dimethyl:2H(4)); K11(Dimethyl:2H(4))	1233.77	4.54616e+07	4.34703	1					Medium	38.41	0.0310271	1
	APQGTAGHVPAVSAVR	2	1	1	NCLIV_032930	N-Term(Dimethyl:2H(4))	1549.87	78202498							Low	28.1	0.566325	0
NCLIV_068550	organism=Neospora_caninum | product=hypothetical protein, conserved | location=NCLIV_chrXII:6356473-6361656(+) | length=1727	0.81	1	1	1	1	28911829	2.05217	1						48.92	0.81	1	1	1727	184.073	8.5874
	Sequence	# PSMs	# Proteins	# Protein Groups	Protein Group Accessions	Modifications	MH+ [Da]	Area	Medium/Light	Medium/Light Count	Medium/Light Variability [%]	A4	IonScore A4	Exp Value A4	A9	IonScore A9	Exp Value A9	# Missed Cleavages
	LSALPAEGSEAPHK	1	1	1	NCLIV_068550	N-Term(Dimethyl:2H(4)); K14(Dimethyl:2H(4))	1470.84	28911829	2.05217	1					High	48.92	0.00433684	0
NCLIV_012500	organism=Neospora_caninum | product=hypothetical protein, conserved | location=NCLIV_chrV:219678-222068(+) | length=275	14.91	1	2	4	7	3.22499e+07	2.05104	2	5.11214	99.8382	13.45	3	6	33.02	4	1	1	275	29.3569	8.93896
	Sequence	# PSMs	# Proteins	# Protein Groups	Protein Group Accessions	Modifications	MH+ [Da]	Area	Medium/Light	Medium/Light Count	Medium/Light Variability [%]	A4	IonScore A4	Exp Value A4	A9	IonScore A9	Exp Value A9	# Missed Cleavages
	AAAGASPGQIVTGK	2	1	1	NCLIV_012500	N-Term(Dimethyl:2H(4)); K14(Dimethyl:2H(4))	1291.78	1.59667e+07	1.98156	1		High	70.67	2.39971e-05				0
	TLGSSGGLAAEDDYIR	1	1	1	NCLIV_012500	N-Term(Dimethyl:2H(4))	1656.84	4.09905e+07	2.12294	1		High	53.63	0.00126368				0
	AAAGASPGQIVTGK	1	1	1	NCLIV_012500	N-Term(Dimethyl); K14(Dimethyl)	1283.73	9.10357e+06				Medium	41.32	0.024325				0
	GVDLTYR	2	1	1	NCLIV_012500	N-Term(Dimethyl)	851.462	3.97926e+07				Low	26.09	0.642033				0
	GVDLTYRDLLK	1	1	1	NCLIV_012500	N-Term(Dimethyl); K11(Dimethyl)	1348.78	1.17243e+07							Low	33.02	0.174086	1
NCLIV_018560	organism=Neospora_caninum | product=ras-GTPase-activating protein binding protein, putative | location=NCLIV_chrVI:2617424-2621768(-) | length=848	31.6	1	13	21	47	3.80515e+08	2.05034	16	28.8236	792.913	25.47	17	40	238.653	10.97	5	7	848	88.2571	9.30518
	Sequence	# PSMs	# Proteins	# Protein Groups	Protein Group Accessions	Modifications	MH+ [Da]	Area	Medium/Light	Medium/Light Count	Medium/Light Variability [%]	A4	IonScore A4	Exp Value A4	A9	IonScore A9	Exp Value A9	# Missed Cleavages
	SGAAQASPGAQGGEAGAEGPAR	1	1	1	NCLIV_018560	N-Term(Dimethyl:2H(4))	1928.94	8.57737e+06	2.33695	1		High	107.88	4.13189e-09				0
	KGPGGPGPAAGVQTGAAAGAGQGER	4	1	1	NCLIV_018560	N-Term(Dimethyl:2H(4)); K1(Dimethyl:2H(4))	2183.18	113792808	2.439	3	3.24471	High	96.77	6.85516e-08				1
	VVPLTPAVPTTAETQETGDEARK	3	1	1	NCLIV_018560	N-Term(Dimethyl:2H(4)); K23(Dimethyl:2H(4))	2474.36	2.40786e+07	2.52054	1		High	82.84	1.49759e-06				1
	SGAAQASPGAQGGEAGAEGPARGDGPPAGAK	4	1	1	NCLIV_018560	N-Term(Dimethyl); K31(Dimethyl)	2703.31	2.76707e+07	2.06416	1		High	64.73	8.02244e-05				1
	KGPGGPGPAAGVQTGAAAGAGQGER	1	1	1	NCLIV_018560	N-Term(Dimethyl); K1(Dimethyl)	2175.12	5.36717e+07				High	64.63	0.000115254				1
	SGAAQASPGAQGGEAGAEGPARGDGPPAGAK	6	1	1	NCLIV_018560	N-Term(Dimethyl:2H(4)); K31(Dimethyl:2H(4))	2711.36	5.05544e+07				High	64.2	0.000109419	Medium	43.28	0.0134037	1
	VSEAPTAGFQQAVR	1	1	1	NCLIV_018560	N-Term(Dimethyl:2H(4))	1492.8	2.55253e+07	1.58311	1		High	63.53	0.000163714				0
	QSAEYLMQQGLYVR	2	1	1	NCLIV_018560	N-Term(Dimethyl:2H(4)); M7(Oxidation)	1733.88	1.19072e+07	2.03661	1		High	54.64	0.00115281				0
	GPGGPGPAAGVQTGAAAGAGQGERR	1	1	1	NCLIV_018560	N-Term(Dimethyl:2H(4))	2179.12	6.44999e+07	2.79665	1		High	49.91	0.00347375				1
	EAALPSSPSAR	2	1	1	NCLIV_018560	N-Term(Dimethyl:2H(4))	1117.61	40305328	1.04438	1		Medium	44.36	0.0135967				0
	GDQGAFGEEESR	2	1	1	NCLIV_018560	N-Term(Dimethyl:2H(4))	1313.59	3.40357e+07	1.75161	2	5.35918	High	43.77	0.00315449				0
	AVADQLK	1	1	1	NCLIV_018560	N-Term(Dimethyl:2H(4)); K7(Dimethyl:2H(4))	808.537	5.32755e+06				Medium	40.04	0.0186821				0
	EDAPSPEASAPDANWPRPGETK	1	1	1	NCLIV_018560	N-Term(Dimethyl:2H(4)); K22(Dimethyl:2H(4))	2386.18	0				Medium	37.29	0.0538171				0
	FIDAQENK	2	1	1	NCLIV_018560	N-Term(Dimethyl); K8(Dimethyl)	1020.54	2.83553e+07				Low	36.49	0.0685618				0
	FNEGQAVEIR	1	1	1	NCLIV_018560	N-Term(Dimethyl:2H(4))	1194.64	4.66156e+07				Low	35.3	0.0949699				0
	EFAQTVFLAK	1	1	1	NCLIV_018560	N-Term(Dimethyl:2H(4)); K10(Dimethyl:2H(4))	1217.74	2.34784e+07				Low	27.33	0.585663				0
	VVPLTPAVPTTAETQETGDEARK	2	1	1	NCLIV_018560	N-Term(Dimethyl); K23(Dimethyl)	2466.31	5.13908e+08				Low	26.24	0.793152				1
	APNAVGSPR	1	1	1	NCLIV_018560	N-Term(Dimethyl:2H(4))	900.519	1.68525e+07				Low	25.77	0.888969				0
	FIDAQENK	3	1	1	NCLIV_018560	N-Term(Dimethyl:2H(4)); K8(Dimethyl:2H(4))	1028.58	3.3528e+07				Low	25.17	0.961832				0
	GFAVPATR	1	1	1	NCLIV_018560	N-Term(Dimethyl:2H(4))	850.508	7.96463e+06				Low	24.2	1.5736				0
	TFGWFIELDCR	1	1	1	NCLIV_018560	N-Term(Dimethyl:2H(4)); C10(Carbamidomethyl)	1475.73	1.34535e+06				Low	23.11	1.35968				0
	VEAHAATQTLAPEQSSPR	3	1	1	NCLIV_018560	N-Term(Dimethyl:2H(4))	1925	4.74885e+08	1.6623	3	3.30755				High	80.36	3.20685e-06	0
	EGETGADGGGQWIDAGKK	1	1	1	NCLIV_018560	N-Term(Dimethyl:2H(4)); K17(Dimethyl:2H(4)); K18(Dimethyl:2H(4))	1871.99	1.24181e+08	2.29328	1					High	72.7	1.88847e-05	1
	KFNEGQAVEIR	1	1	1	NCLIV_018560	N-Term(Dimethyl:2H(4)); K1(Dimethyl:2H(4))	1354.79	152752491							Low	32.76	0.159482	1
	ADAQQHAEQFNYDPK	1	1	1	NCLIV_018560	N-Term(Dimethyl); K15(Dimethyl)	1817.84	7.20275e+07							Low	24.96	0.51304	0
NCLIV_052320	organism=Neospora_caninum | product=RNA binding protein, putative | location=NCLIV_chrX:6467522-6468631(+) | length=369	3.52	1	1	1	4	3.19701e+06	2.04327	2	0.852977	169.051	3.52	1	4					369	40.7697	10.7407
	Sequence	# PSMs	# Proteins	# Protein Groups	Protein Group Accessions	Modifications	MH+ [Da]	Area	Medium/Light	Medium/Light Count	Medium/Light Variability [%]	A4	IonScore A4	Exp Value A4	A9	IonScore A9	Exp Value A9	# Missed Cleavages
	AASASASSETPNK	2	1	1	NCLIV_052320	N-Term(Dimethyl:2H(4)); K13(Dimethyl:2H(4))	1284.69	3.19701e+06	2.04327	2	0.852977	High	84.49	1.14656e-06				0
	AASASASSETPNK	2	1	1	NCLIV_052320	N-Term(Dimethyl); K13(Dimethyl)	1276.64	1.55475e+06				High	80.94	2.20915e-06				0
NCLIV_002470	organism=Neospora_caninum | product=hypothetical protein, conserved | location=NCLIV_chrIb:34695-39027(-) | length=1337	11.22	1	6	9	12	3.34142e+08	2.03831	4	4.12898	90.01	5.01	4	5	102.13	6.21	5	7	1337	137.725	6.84424
	Sequence	# PSMs	# Proteins	# Protein Groups	Protein Group Accessions	Modifications	MH+ [Da]	Area	Medium/Light	Medium/Light Count	Medium/Light Variability [%]	A4	IonScore A4	Exp Value A4	A9	IonScore A9	Exp Value A9	# Missed Cleavages
	HLQALEAAGSAAR	1	1	1	NCLIV_002470	N-Term(Dimethyl)	1322.72	3.97116e+07				High	52.32	0.00202042				0
	SLQQLQEK	1	1	1	NCLIV_002470	N-Term(Dimethyl:2H(4)); K8(Dimethyl:2H(4))	1037.64	1.37643e+07	2.07456	1		High	48.78	0.003485				0
	LAAAQGPQASGSGAHALGPAWGGVSR	1	1	1	NCLIV_002470	N-Term(Dimethyl:2H(4))	2406.26	4.10534e+08	1.96221	1		Medium	43.95	0.0132836				0
	ERDSVCALGSPLPGPSQGLR	2	1	1	NCLIV_002470	N-Term(Dimethyl:2H(4)); C6(Carbamidomethyl)	2128.11	7.34077e+07				Low	32.71	0.181528				1
	LAGTVAVAHSLAGSR	1	1	1	NCLIV_002470	N-Term(Dimethyl:2H(4))	1441.84	355315633	2.0027	1					High	57.59	0.000555201	0
	SAVKPPTPSFPASGATRPAPSCPSEAASPSVR	1	1	1	NCLIV_002470	N-Term(Dimethyl:2H(4)); K4(Dimethyl:2H(4)); C22(Carbamidomethyl)	3228.69	5308870							High	52.09	0.00151599	0
	EVSVPVVSAHAVR	3	1	1	NCLIV_002470	N-Term(Dimethyl:2H(4))	1381.81	236577256	3.22917	1					Medium	40.87	0.0249304	0
	QPSRDPFGVQR	1	1	1	NCLIV_002470	N-Term(Dimethyl:2H(4))	1318.72	72088834							Low	32.44	0.21213	1
	IRALEEENNLLK	1	1	1	NCLIV_002470	N-Term(Dimethyl:2H(4)); K12(Dimethyl:2H(4))	1505.91	114529086							Low	25.67	0.652343	1
NCLIV_048740	organism=Neospora_caninum | product=hypothetical protein, conserved | location=NCLIV_chrX:3393899-3400745(-) | length=1609	5.72	1	3	6	7	1.5587e+08	2.03618	2	17.4625	52.55	1.8	2	3	102.763	3.92	4	4	1609	170.842	6.91748
	Sequence	# PSMs	# Proteins	# Protein Groups	Protein Group Accessions	Modifications	MH+ [Da]	Area	Medium/Light	Medium/Light Count	Medium/Light Variability [%]	A4	IonScore A4	Exp Value A4	A9	IonScore A9	Exp Value A9	# Missed Cleavages
	VVQAFQHQAAAQLAAATVR	2	1	1	NCLIV_048740	N-Term(Dimethyl:2H(4))	2012.13	88377374				High	51.53	0.00208566				0
	LAQPNAACDR	1	1	1	NCLIV_048740	N-Term(Dimethyl:2H(4)); C8(Carbamidomethyl)	1147.58	3.69235e+06				Low	22.27	1.62402				0
	DEESEAVAASDDRQDSDTAR	1	1	1	NCLIV_048740	N-Term(Dimethyl:2H(4))	2198.96	2.40616e+07	1.81154	1					High	69.84	8.38323e-06	1
	HFTSEEVAQSLEELVR	1	1	1	NCLIV_048740	N-Term(Dimethyl:2H(4))	1905.99	41470899	2.28868	1					Medium	43.07	0.0173104	0
	TAQGAAGRGESPDANAEK	1	1	1	NCLIV_048740	N-Term(Dimethyl:2H(4)); K18(Dimethyl:2H(4))	1793.92	6.11126e+06							Low	32.52	0.187659	1
	NREGARVER	1	1	1	NCLIV_048740		1086.58	3.3776e+08							Low	20.42	2.70485	2
NCLIV_044340	organism=Neospora_caninum | product=hypothetical protein, conserved | location=NCLIV_chrIX:4980647-4989638(+) | length=2073	14.28	1	9	19	38	2.8201e+08	2.03416	16	27.2074	272.409	10.71	13	21	229.126	4.29	7	17	2073	217.246	5.50342
	Sequence	# PSMs	# Proteins	# Protein Groups	Protein Group Accessions	Modifications	MH+ [Da]	Area	Medium/Light	Medium/Light Count	Medium/Light Variability [%]	A4	IonScore A4	Exp Value A4	A9	IonScore A9	Exp Value A9	# Missed Cleavages
	GGANAGNVQNLR	3	1	1	NCLIV_044340	N-Term(Dimethyl:2H(4))	1202.65	3.79159e+07	1.88997	3	7.80299	High	75.05	1.174e-05				0
	AGEEPHASAPSGCTR	5	1	1	NCLIV_044340	N-Term(Dimethyl:2H(4)); C13(Carbamidomethyl)	1558.72	1.13557e+08	1.49419	3	6.63287	High	59.11	0.000171105	High	54.69	0.000461381	0
	GGQSGPCCPPPPPPQQPGPGGVAEGRPGGGK	1	1	1	NCLIV_044340	N-Term(Dimethyl); C7(Carbamidomethyl); C8(Carbamidomethyl); K31(Dimethyl)	2990.44	618927	3.83954	1		High	57.76	0.000370749				0
	GGQSGPCCPPPPPPQQPGPGGVAEGRPGGGK	1	1	1	NCLIV_044340	N-Term(Dimethyl:2H(4)); C7(Carbamidomethyl); C8(Carbamidomethyl); K31(Dimethyl:2H(4))	2998.49	0				High	51.46	0.00179089				0
	AAGAAGGGGFGR	3	1	1	NCLIV_044340	N-Term(Dimethyl:2H(4))	980.52	34696388	2.11011	1		High	44.78	0.00881714				0
	RQGAAGASGDSVSFPAPSGDPR	1	1	1	NCLIV_044340	N-Term(Dimethyl:2H(4))	2119.04	1.33444e+08				Low	34.21	0.106132				1
	YSIWQLGADTR	1	1	1	NCLIV_044340	N-Term(Dimethyl:2H(4))	1341.71	3.11777e+07				Low	32.65	0.170336				0
	KLEANVLGIDIEPAGPR	1	1	1	NCLIV_044340	N-Term(Dimethyl:2H(4)); K1(Dimethyl:2H(4))	1856.11	190586346				Low	32.36	0.111362				1
	QALSLGPSDGGADGR	2	1	1	NCLIV_044340	N-Term(Dimethyl:2H(4))	1432.73	9.16836e+06				Low	30.68	0.271826				0
	CTVQVLFAR	2	1	1	NCLIV_044340	N-Term(Dimethyl:2H(4)); C1(Carbamidomethyl)	1125.64	2.03754e+07				Low	29.53	0.334734				0
	IGEVDEVVSSR	1	1	1	NCLIV_044340	N-Term(Dimethyl:2H(4))	1221.66	1.63146e+07				Low	26.38	0.843248				0
	TLEFLNLPPNLTHVALQEALSR	1	1	1	NCLIV_044340	N-Term(Dimethyl:2H(4))	2508.41	2.38249e+08				Low	25.55	0.666162				0
	EGPPGDQAGEETQGEAGRETGNAGGR	1	1	1	NCLIV_044340	N-Term(Dimethyl:2H(4))	2559.16	6.82453e+07				Low	25.21	0.40299				1
	EVKVEEGEDSATNAFEALK	1	1	1	NCLIV_044340	N-Term(Dimethyl); K3(Dimethyl); K19(Dimethyl)	2150.09	4.79058e+07				Low	25.2	0.972575				1
	GSLDEGEAGERPNAGK	1	1	1	NCLIV_044340	N-Term(Dimethyl:2H(4)); K16(Dimethyl:2H(4))	1650.85	6.45491e+07	2.48844	1					High	66.25	8.03184e-05	0
	GDAASAAGPHAAR	2	1	1	NCLIV_044340	N-Term(Dimethyl:2H(4))	1183.61	1.28281e+07	3.22195	2	18.2141				High	53.45	0.00108626	0
	ALGEDEREGPK	4	1	1	NCLIV_044340	N-Term(Dimethyl:2H(4)); K11(Dimethyl:2H(4))	1264.7	7.4556e+07	2.011	3	16.7512				High	51.61	0.00269401	1
	SLFEHFGEVVR	2	1	1	NCLIV_044340	N-Term(Dimethyl:2H(4))	1351.73	4.17194e+08	1.60629	1					High	46.64	0.00766067	0
	GSLDEGEAGERPNAGK	1	1	1	NCLIV_044340	N-Term(Dimethyl); K16(Dimethyl)	1642.8	2.93067e+07							High	46.21	0.00537898	0
	GPGDHAVGASGSAR	1	1	1	NCLIV_044340	N-Term(Dimethyl:2H(4))	1270.64	9.52602e+06	2.09697	1					Medium	38.59	0.0310126	0
	ALGEDEREGPK	2	1	1	NCLIV_044340	N-Term(Dimethyl); K11(Dimethyl)	1256.65	41382628							Low	35.14	0.077238	1
	LERPVSLWK	1	1	1	NCLIV_044340	N-Term(Dimethyl:2H(4)); K9(Dimethyl:2H(4))	1191.77	6.34393e+07							Low	28.99	0.228202	0
NCLIV_042170	organism=Neospora_caninum | product=PHD finger protein BR140/LIN-49, related | location=NCLIV_chrIX:3007150-3023541(-) | length=4543	2.86	1	4	8	14	5.08166e+07	2.03065	6	21.6747	162.57	1.76	5	9	128.825	1.76	4	5	4543	469.087	6.78564
	Sequence	# PSMs	# Proteins	# Protein Groups	Protein Group Accessions	Modifications	MH+ [Da]	Area	Medium/Light	Medium/Light Count	Medium/Light Variability [%]	A4	IonScore A4	Exp Value A4	A9	IonScore A9	Exp Value A9	# Missed Cleavages
	ESGGQTGAKPGDGESEETDQQLQPEK	2	1	1	NCLIV_042170	N-Term(Dimethyl); K9(Dimethyl); K26(Dimethyl)	2786.3	3.5377e+07	1.3903	2	2.19837	High	62.58	9.03751e-05				0
	ASPGKPPQPPASPSASASSSAASPGVVGEK	2	1	1	NCLIV_042170	N-Term(Dimethyl:2H(4)); K5(Dimethyl:2H(4)); K30(Dimethyl:2H(4))	2799.53	45284555	2.04705	2	5.27306	High	59.8	0.000256128	High	49.31	0.00293752	0
	ESGGQTGAKPGDGESEETDQQLQPEK	1	1	1	NCLIV_042170	N-Term(Dimethyl:2H(4)); K9(Dimethyl:2H(4)); K26(Dimethyl:2H(4))	2798.37	4.2893e+07				High	49.55	0.00280288				0
	SSGSLRSGGK	1	1	1	NCLIV_042170	K10(Dimethyl)	963.526	1.51802e+06				Low	28.7	0.493788				1
	GLFLPFR	1	1	1	NCLIV_042170	N-Term(Dimethyl)	877.53	8.1257e+06				Low	26.28	1.00761				0
	GLFLPFR	1	1	1	NCLIV_042170	N-Term(Dimethyl:2H(4))	881.554	5.74591e+06				Low	23.56	1.06746				0
	ASPGKPPQPPASPSASASSSAASPGVVGEK	1	1	1	NCLIV_042170	N-Term(Dimethyl); K5(Dimethyl); K30(Dimethyl)	2787.45	2.3566e+07				Low	22.75	1.55523				0
	EEPNERR	1	1	1	NCLIV_042170	N-Term(Dimethyl)	957.471	4.16424e+07				Low	20.62	0.944988				1
	GGAGQTEGKEETPTGAR	1	1	1	NCLIV_042170	N-Term(Dimethyl); K9(Dimethyl)	1701.84	6.01476e+06	2.59559	1					High	83.67	1.11508e-06	1
	DAVELHALASSDVSEPIEK	1	1	1	NCLIV_042170	N-Term(Dimethyl:2H(4)); K19(Dimethyl:2H(4))	2074.12	61884519	2.08728	1					High	45.87	0.00919333	0
	VSASPEVEAETERR	2	1	1	NCLIV_042170	N-Term(Dimethyl:2H(4))	1591.82	4.52807e+07							Low	34.09	0.134101	1
NCLIV_003130	organism=Neospora_caninum | product=GTP-binding protein, related | location=NCLIV_chrIb:679713-692553(-) | length=1843	1.03	1	1	1	2	1.39564e+07	2.02486	2	6.05867					90.76	1.03	1	2	1843	204.785	5.14795
	Sequence	# PSMs	# Proteins	# Protein Groups	Protein Group Accessions	Modifications	MH+ [Da]	Area	Medium/Light	Medium/Light Count	Medium/Light Variability [%]	A4	IonScore A4	Exp Value A4	A9	IonScore A9	Exp Value A9	# Missed Cleavages
	SGGGEPHAESGEGEEAPGR	2	1	1	NCLIV_003130	N-Term(Dimethyl:2H(4))	1841.82	1.39564e+07	2.02486	2	6.05867				High	59.46	0.000108937	0
NCLIV_004480	organism=Neospora_caninum | product=myb-like DNA-binding domain-containing protein, putative | location=NCLIV_chrIb:1737271-1751750(+) | length=4252	2.87	1	4	7	10	1.47213e+08	2.02476	4	26.8538	106.22	1.72	4	6	92.9267	1.15	3	4	4252	436.224	5.23682
	Sequence	# PSMs	# Proteins	# Protein Groups	Protein Group Accessions	Modifications	MH+ [Da]	Area	Medium/Light	Medium/Light Count	Medium/Light Variability [%]	A4	IonScore A4	Exp Value A4	A9	IonScore A9	Exp Value A9	# Missed Cleavages
	SGPAGPSGGAALAPGTDEDEGGKTEEEK	1	1	1	NCLIV_004480	N-Term(Dimethyl); K23(Dimethyl); K28(Dimethyl)	2698.27	5.12873e+07	1.70158	1		High	64.78	6.39704e-05				1
	AVETEGDSEREAAGSPDGGAPLSSR	1	1	1	NCLIV_004480	N-Term(Dimethyl:2H(4))	2477.17	7.79033e+06	2.42911	1		Medium	40.88	0.016744				1
	SGPAGPSGGAALAPGTDEDEGGKTEEEK	1	1	1	NCLIV_004480	N-Term(Dimethyl:2H(4)); K23(Dimethyl:2H(4)); K28(Dimethyl:2H(4))	2710.35	7.72429e+07				Low	31.57	0.183526				1
	SSAQPGAAPQR	2	1	1	NCLIV_004480	N-Term(Dimethyl:2H(4))	1101.6	470143				Low	31.56	0.242461				0
	AAMSAPGVR	1	1	1	NCLIV_004480	N-Term(Dimethyl)	887.475	1.12064e+07				Low	20.14	2.67874				0
	SVEAEAEPARPAPSPSDKEESGEK	1	1	1	NCLIV_004480	N-Term(Dimethyl:2H(4)); K18(Dimethyl:2H(4)); K24(Dimethyl:2H(4))	2593.34	4.43816e+07	2.40932	1					High	62.55	0.000171635	1
	IREGDVFSWGILPVR	1	1	1	NCLIV_004480	N-Term(Dimethyl:2H(4))	1776.01	16213027	0.71334	1					Medium	42.46	0.0183118	1
	SVEAEAEPARPAPSPSDKEESGEK	1	1	1	NCLIV_004480	N-Term(Dimethyl); K18(Dimethyl); K24(Dimethyl)	2581.26	2.08119e+07							Medium	41.25	0.0194748	1
	FLMYPKNFEK	1	1	1	NCLIV_004480	N-Term(Dimethyl); M3(Oxidation); K10(Dimethyl)	1388.73	320014503							Low	24.66	1.19727	1
NCLIV_046340	organism=Neospora_caninum | product=hypothetical protein, conserved | location=NCLIV_chrX:1283259-1301177(+) | length=4056	4.22	1	6	10	17	1.63347e+08	2.01359	6	5.58772	228.621	3.48	8	14	88.1024	0.74	2	3	4056	420.412	5.79541
	Sequence	# PSMs	# Proteins	# Protein Groups	Protein Group Accessions	Modifications	MH+ [Da]	Area	Medium/Light	Medium/Light Count	Medium/Light Variability [%]	A4	IonScore A4	Exp Value A4	A9	IonScore A9	Exp Value A9	# Missed Cleavages
	GAGASASDASDTQR	3	1	1	NCLIV_046340	N-Term(Dimethyl:2H(4))	1325.62	4.81766e+06	1.97879	3	4.41557	High	68.53	1.97937e-05				0
	AVAAGGEWGPNQPSGATHAK	2	1	1	NCLIV_046340	N-Term(Dimethyl:2H(4)); K20(Dimethyl:2H(4))	1970.03	1.3952e+08	2.34995	1		High	55.72	0.000952578				0
	DAGEDFVDVLEFPDHAVSLR	1	1	1	NCLIV_046340	N-Term(Dimethyl:2H(4))	2263.12	9.13861e+07	1.44993	1		High	49.01	0.00358534				0
	HVLLLGPGEK	1	1	1	NCLIV_046340	N-Term(Dimethyl); K10(Dimethyl)	1118.69	8.62237e+07				High	47.02	0.00581628				0
	HVLLLGPGEK	1	1	1	NCLIV_046340	N-Term(Dimethyl:2H(4)); K10(Dimethyl:2H(4))	1126.74	137313646				Medium	36.61	0.0344217				0
	IHPNVDFEGQSDPAPADCEIR	1	1	1	NCLIV_046340	N-Term(Dimethyl:2H(4)); C18(Carbamidomethyl)	2399.13	124236768				Low	32.86	0.0983194				0
	LASPLAPGASSAALPVLLGLHGLPGER	1	1	1	NCLIV_046340	N-Term(Dimethyl:2H(4))	2596.51	2.00025e+08				Low	29	0.180152				0
	AVAAGGEWGPNQPSGATHAK	1	1	1	NCLIV_046340	N-Term(Dimethyl); K20(Dimethyl)	1961.98	8.73108e+07				Low	22.79	1.67352				0
	SLLAVLK	2	1	1	NCLIV_046340	N-Term(Dimethyl:2H(4)); K7(Dimethyl:2H(4))	807.615	5715212				Low	22.29	0.265295				0
	RPPICGGGVTPLELAGAAAEAK	1	1	1	NCLIV_046340	N-Term(Dimethyl:2H(4)); C5(Carbamidomethyl); K22(Dimethyl:2H(4))	2199.24	1.50496e+08				Low	20.09	2.74796				0
	DARDDGTQFLAK	1	1	1	NCLIV_046340	N-Term(Dimethyl:2H(4)); K12(Dimethyl:2H(4))	1400.76	5.07488e+07	2.07101	1					High	54.82	0.00119582	1
	DGAAPDDDDDKNEVSSLR	1	1	1	NCLIV_046340	N-Term(Dimethyl:2H(4)); K11(Dimethyl:2H(4))	1982.94	15937192							High	51.19	0.00152978	1
	DARDDGTQFLAK	1	1	1	NCLIV_046340	N-Term(Dimethyl); K12(Dimethyl)	1392.71	2.76852e+07							High	46.03	0.00770206	1
NCLIV_013640	organism=Neospora_caninum | product=hypothetical protein | location=NCLIV_chrV:1273824-1274417(+) | length=197	14.21	1	1	1	2	7.43142e+07	2.01228	1		55.32	14.21	1	2					197	21.5355	11.2827
	Sequence	# PSMs	# Proteins	# Protein Groups	Protein Group Accessions	Modifications	MH+ [Da]	Area	Medium/Light	Medium/Light Count	Medium/Light Variability [%]	A4	IonScore A4	Exp Value A4	A9	IonScore A9	Exp Value A9	# Missed Cleavages
	LLLHEAAVPAPPASSLPEVGAAASTSGK	1	1	1	NCLIV_013640	N-Term(Dimethyl:2H(4)); K28(Dimethyl:2H(4))	2705.54	70480032	2.01228	1		High	46.73	0.00380592				0
	LLLHEAAVPAPPASSLPEVGAAASTSGK	1	1	1	NCLIV_013640	N-Term(Dimethyl); K28(Dimethyl)	2697.48	7.43142e+07				Low	28.59	0.341326				0
NCLIV_030400	organism=Neospora_caninum | product=SNF2 family helicase, putative | location=NCLIV_chrVIII:247399-254885(+) | length=1545	1.23	1	1	1	1	6.60872e+06	1.99796	1						51.41	1.23	1	1	1545	165.712	7.04932
	Sequence	# PSMs	# Proteins	# Protein Groups	Protein Group Accessions	Modifications	MH+ [Da]	Area	Medium/Light	Medium/Light Count	Medium/Light Variability [%]	A4	IonScore A4	Exp Value A4	A9	IonScore A9	Exp Value A9	# Missed Cleavages
	AASSSSEKPSGQGSLDAAK	1	1	1	NCLIV_030400	N-Term(Dimethyl); K8(Dimethyl); K19(Dimethyl)	1861.95	6.60872e+06	1.99796	1					High	51.41	0.0024473	0
NCLIV_055550	organism=Neospora_caninum | product=platelet binding protein GspB, putative | location=NCLIV_chrXI:2038124-2044738(+) | length=2204	9.57	1	11	12	20	2.12429e+08	1.99486	10	15.8746	224.39	6.67	8	11	199.996	2.9	4	9	2204	231.621	5.71924
	Sequence	# PSMs	# Proteins	# Protein Groups	Protein Group Accessions	Modifications	MH+ [Da]	Area	Medium/Light	Medium/Light Count	Medium/Light Variability [%]	A4	IonScore A4	Exp Value A4	A9	IonScore A9	Exp Value A9	# Missed Cleavages
	YATQEADPSPSQSSHLSR	2	1	1	NCLIV_055550	N-Term(Dimethyl:2H(4))	1992.95	2.47652e+08	2.01878	2	1.51985	High	66.59	4.91298e-05				0
	ADDVCASAPLSEGAREENAGK	2	1	1	NCLIV_055550	N-Term(Dimethyl:2H(4)); C5(Carbamidomethyl); K21(Dimethyl:2H(4))	2211.08	4.76646e+06				High	46.26	0.00630991				1
	NSSSGSSEPNGHQANPSVLSR	1	1	1	NCLIV_055550	N-Term(Dimethyl:2H(4))	2144.02	4.52912e+07	2.08546	1		High	45.92	0.00562121				0
	SSAWFNVASTDGGEER	1	1	1	NCLIV_055550	N-Term(Dimethyl:2H(4))	1744.81	6696891	2.36075	1		High	42.52	0.00862027				0
	ACAASATLSDK	1	1	1	NCLIV_055550	N-Term(Dimethyl:2H(4)); C2(Carbamidomethyl); K11(Dimethyl:2H(4))	1158.63	1.14848e+07	1.37416	1		Medium	41.57	0.0247337				0
	SEMPQENGQSSTPR	1	1	1	NCLIV_055550	N-Term(Dimethyl:2H(4)); M3(Oxidation)	1595.73	2.17286e+06	1.43297	1		Medium	39.75	0.0133148				0
	TDQPLYYHNLCPDSQEDVQPAAVR	2	1	1	NCLIV_055550	N-Term(Dimethyl:2H(4)); C11(Carbamidomethyl)	2848.36	151361932				Medium	38.72	0.0279295				0
	APESSLSHALVTAAPGAAFEQK	1	1	1	NCLIV_055550	N-Term(Dimethyl:2H(4)); K22(Dimethyl:2H(4))	2246.23	6.97634e+07				Low	20.18	3.03698				0
	TLPAQASAAAGVLQASHK	4	1	1	NCLIV_055550	N-Term(Dimethyl:2H(4)); K18(Dimethyl:2H(4))	1785.04	183641726	3.01168	1					High	68.57	3.70283e-05	0
	STASLPASHGVWVADEK	1	1	1	NCLIV_055550	N-Term(Dimethyl); K17(Dimethyl)	1810.93	5.3903e+07	1.99154	1					High	61.81	0.000221845	0
	QGHASVPSCPQSGTGR	1	1	1	NCLIV_055550	N-Term(Dimethyl:2H(4)); C9(Carbamidomethyl)	1657.8	6.18927e+07	1.95836	1					High	49.95	0.00212786	0
	QEASLVHPASPSR	2	1	1	NCLIV_055550	N-Term(Dimethyl:2H(4))	1410.76	205994399	1.49781	1					Medium	41.7	0.0232978	0
	STASLPASHGVWVADEK	1	1	1	NCLIV_055550	N-Term(Dimethyl:2H(4)); K17(Dimethyl:2H(4))	1818.98	0							Low	22.57	2.01613	0
NCLIV_032350	organism=Neospora_caninum | product=CW-type zinc finger domain-containing protein, putative | location=NCLIV_chrVIII:1924930-1929365(-) | length=1338	3.81	1	3	3	5	4.99507e+07	1.98987	2	4.30687	75.41	1.57	1	2	120.74	2.24	2	3	1338	136.08	6.56592
	Sequence	# PSMs	# Proteins	# Protein Groups	Protein Group Accessions	Modifications	MH+ [Da]	Area	Medium/Light	Medium/Light Count	Medium/Light Variability [%]	A4	IonScore A4	Exp Value A4	A9	IonScore A9	Exp Value A9	# Missed Cleavages
	GDGTALAHSAPSLDADQADTR	2	1	1	NCLIV_032350	N-Term(Dimethyl:2H(4))	2101.01	110902233	1.93293	1		High	50.04	0.00231805				0
	AVAGETNCHVEAER	1	1	1	NCLIV_032350	N-Term(Dimethyl:2H(4)); C8(Carbamidomethyl)	1574.75	3.69133e+07	2.0485	1					High	81.52	1.41115e-06	0
	GSSSGAHPSGGEPAEK	2	1	1	NCLIV_032350	N-Term(Dimethyl:2H(4)); K16(Dimethyl:2H(4))	1518.76	2.0366e+06							High	48.74	0.00401914	0
NCLIV_056060	organism=Neospora_caninum | product=hypothetical protein | location=NCLIV_chrXI:2507406-2509600(+) | length=642	5.3	1	1	4	10	7.80231e+07	1.98579	1		48.01	5.3	4	8	41.78	2.02	1	2	642	70.186	8.29443
	Sequence	# PSMs	# Proteins	# Protein Groups	Protein Group Accessions	Modifications	MH+ [Da]	Area	Medium/Light	Medium/Light Count	Medium/Light Variability [%]	A4	IonScore A4	Exp Value A4	A9	IonScore A9	Exp Value A9	# Missed Cleavages
	NVDGNVWIR	4	1	1	NCLIV_056060	N-Term(Dimethyl:2H(4))	1104.61	7.19877e+07				Low	36.46	0.084051				0
	HIYEFFSANAGK	1	1	1	NCLIV_056060	N-Term(Dimethyl); K12(Dimethyl)	1439.73	112911878				Low	34.03	0.112877				0
	QGAQPLGAAEEK	2	1	1	NCLIV_056060	N-Term(Dimethyl:2H(4)); K12(Dimethyl:2H(4))	1262.72	8.8103e+06				Low	26.12	0.947196				0
	QGAQPLGAAEEKK	3	1	1	NCLIV_056060	N-Term(Dimethyl:2H(4)); K12(Dimethyl:2H(4)); K13(Dimethyl:2H(4))	1422.87	4.91698e+07	1.98579	1		Low	22.98	1.15	Medium	41.78	0.0151333	1
NCLIV_051990	organism=Neospora_caninum | product=hypothetical protein, conserved | location=NCLIV_chrX:6153257-6166245(+) | length=3787	3.54	1	2	7	8	2.78048e+08	1.98351	2	8.0617	58.5	2.24	4	5	38.58	1.29	3	3	3787	392.174	7.32764
	Sequence	# PSMs	# Proteins	# Protein Groups	Protein Group Accessions	Modifications	MH+ [Da]	Area	Medium/Light	Medium/Light Count	Medium/Light Variability [%]	A4	IonScore A4	Exp Value A4	A9	IonScore A9	Exp Value A9	# Missed Cleavages
	GSEAEAGGNEEPALRPESSDAR	2	1	1	NCLIV_051990	N-Term(Dimethyl:2H(4))	2261.06	4.61292e+07	1.8787	1		Medium	35.74	0.0522438				0
	TEPSGASNAESGTVR	1	1	1	NCLIV_051990	N-Term(Dimethyl:2H(4))	1494.73	3.03151e+06				Low	32.33	0.143566				0
	EAAEERPGDTPSGTAGAAQGAEATETGSR	1	1	1	NCLIV_051990	N-Term(Dimethyl:2H(4))	2806.3	1.74646e+07				Low	29.82	0.175995				0
	TVSLLCVAAAGGQDRDEAK	1	1	1	NCLIV_051990	N-Term(Dimethyl); C6(Carbamidomethyl); K19(Dimethyl)	2017.04	48773509				Low	27.25	0.64336				1
	AVSSPTPQGTSPGHGVPSAR	1	1	1	NCLIV_051990	N-Term(Dimethyl:2H(4))	1922	5.95864e+07	2.09416	1					Medium	38.58	0.048162	0
	ALSPSSLADGGKREEGAR	1	1	1	NCLIV_051990	N-Term(Dimethyl)	1828.95	725784503							Low	22.68	1.88316	2
	VLQPHSAPQAR	1	1	1	NCLIV_051990	N-Term(Dimethyl:2H(4))	1235.72	1.05571e+07							Low	22.04	2.17435	0
NCLIV_062780	organism=Neospora_caninum | product=dipeptidyl peptidase IV domain-containing protein, putative | location=NCLIV_chrXII:2016718-2026816(-) | length=1803	10.37	1	7	11	17	1.32832e+08	1.98024	9	6.37335	283.614	8.15	8	14	41.4246	2.22	3	3	1803	195.314	6.75635
	Sequence	# PSMs	# Proteins	# Protein Groups	Protein Group Accessions	Modifications	MH+ [Da]	Area	Medium/Light	Medium/Light Count	Medium/Light Variability [%]	A4	IonScore A4	Exp Value A4	A9	IonScore A9	Exp Value A9	# Missed Cleavages
	MNAEGGAGGCSSPTGSGNEADSHTNSAESSVPGR	1	1	1	NCLIV_062780	N-Term(Dimethyl:2H(4)); C10(Carbamidomethyl)	3267.39	1.44837e+07	7.05051	1		High	72.15	2.23091e-06				0
	RLPEGDTVQTGPATSDEVSGAK	2	1	1	NCLIV_062780	N-Term(Dimethyl:2H(4)); K22(Dimethyl:2H(4))	2279.2	154967189	1.96224	2	3.32445	High	60.54	0.000289429				1
	EAAAPQGNAGAR	1	1	1	NCLIV_062780	N-Term(Dimethyl:2H(4))	1144.6	1.09948e+06	2.67974	1		High	58.13	0.000486211				0
	AQAEQSCAETGTGEK	2	1	1	NCLIV_062780	N-Term(Dimethyl:2H(4)); C7(Carbamidomethyl); K15(Dimethyl:2H(4))	1630.79	2.8677e+06	1.99725	2	5.10207	High	57.54	0.000393273				0
	SLWYLWTAER	1	1	1	NCLIV_062780	N-Term(Dimethyl)	1352.7	6.08231e+06	1.37296	1		High	49.27	0.00361183				0
	QAEIAWSSAQR	2	1	1	NCLIV_062780	N-Term(Dimethyl:2H(4))	1278.67	4.62359e+06				Medium	44.09	0.0139307				0
	SLWYLWTAER	1	1	1	NCLIV_062780	N-Term(Dimethyl:2H(4))	1356.73	8.79213e+06	1.4109	1		Medium	43.19	0.0166539				0
	RLPEGDTVQTGPATSDEVSGAK	1	1	1	NCLIV_062780	N-Term(Dimethyl); K22(Dimethyl)	2271.14	9.12489e+07				Low	35.77	0.0796272				1
	TPAEVPFDEVAETGQENERDGR	1	1	1	NCLIV_062780	N-Term(Dimethyl:2H(4))	2478.17	87929536				Low	31.69	0.138747				1
	QAEIAWSSAQR	1	1	1	NCLIV_062780	N-Term(Dimethyl)	1274.65	3.23816e+06				Low	24.38	1.11487				0
	DAGILATADAASLPSPSHSMR	1	1	1	NCLIV_062780	N-Term(Dimethyl:2H(4))	2100.07	1.1212e+07				Low	20.43	2.87208				0
	FIDLPVHDWNK	1	1	1	NCLIV_062780	N-Term(Dimethyl:2H(4)); K11(Dimethyl:2H(4))	1447.82	3.96993e+07	1.98024	1					Medium	44.12	0.0144563	0
	VGILQVPSASELRR	1	1	1	NCLIV_062780	N-Term(Dimethyl:2H(4))	1556.94	1.55599e+08							Low	29.67	0.257652	1
	LLTREEVEIMQAGIR	1	1	1	NCLIV_062780	N-Term(Dimethyl:2H(4))	1790.01	52686629							Low	20.77	2.79693	1
NCLIV_013160	organism=Neospora_caninum | product=hypothetical protein, conserved | location=NCLIV_chrV:865769-874619(+) | length=1907	3.09	1	3	3	3	2.20515e+07	1.97939	3	40.717	48.75	1.31	1	1	88.49	1.78	2	2	1907	204.527	8.57275
	Sequence	# PSMs	# Proteins	# Protein Groups	Protein Group Accessions	Modifications	MH+ [Da]	Area	Medium/Light	Medium/Light Count	Medium/Light Variability [%]	A4	IonScore A4	Exp Value A4	A9	IonScore A9	Exp Value A9	# Missed Cleavages
	AAALGTEVGCSPSPDRADEAATPAR	1	1	1	NCLIV_013160	N-Term(Dimethyl:2H(4)); C10(Carbamidomethyl)	2502.22	1.9852e+07	2.57786	1		High	48.75	0.00329113				1
	VSESPLKPSSLDSQAK	1	1	1	NCLIV_013160	N-Term(Dimethyl); K7(Dimethyl); K16(Dimethyl)	1756.97	3.57683e+07	1.97939	1					High	58.55	0.000505416	0
	QTGDGDESAGREPATGAR	1	1	1	NCLIV_013160	N-Term(Dimethyl:2H(4))	1806.85	1.05344e+07	1.04164	1					High	56.94	0.000399951	1
NCLIV_044930	organism=Neospora_caninum | product=Sec7 domain containing protein, related | location=NCLIV_chrX:132078-148491(-) | length=3713	2.45	1	1	8	11	1.04068e+08	1.97783	1		57.24	2.45	8	11					3713	399.686	6.44287
	Sequence	# PSMs	# Proteins	# Protein Groups	Protein Group Accessions	Modifications	MH+ [Da]	Area	Medium/Light	Medium/Light Count	Medium/Light Variability [%]	A4	IonScore A4	Exp Value A4	A9	IonScore A9	Exp Value A9	# Missed Cleavages
	GGQPGVGETGER	1	1	1	NCLIV_044930	N-Term(Dimethyl:2H(4))	1175.6	4.66596e+06	1.97783	1		Medium	38.01	0.0439903				0
	ASISSACSSASSAASKPSER	1	1	1	NCLIV_044930	N-Term(Dimethyl:2H(4)); C7(Carbamidomethyl); K16(Dimethyl:2H(4))	2005.01	4.28579e+07				Low	36.71	0.0657298				0
	GGQATDTERNPASPFSPSR	2	1	1	NCLIV_044930	N-Term(Dimethyl:2H(4))	2006.98	62062784				Low	27.13	0.515863				1
	ERAQREPR	1	1	1	NCLIV_044930	N-Term(Dimethyl)	1069.59	3486046				Low	26.28	0.6182				2
	HLELTESER	1	1	1	NCLIV_044930	N-Term(Dimethyl)	1141.58	1.08441e+07				Low	25.11	0.637141				0
	GGQATDTERNPASPFSPSR	1	1	1	NCLIV_044930	N-Term(Dimethyl)	2002.96	4.94924e+07				Low	25.09	0.710703				1
	TFLQLFR	2	1	1	NCLIV_044930	N-Term(Dimethyl:2H(4))	956.584	13120840				Low	23.19	1.37372				0
	GESASGDKR	1	1	1	NCLIV_044930		906.426	2.07283e+08				Low	22.06	0.75485				1
	MLPGLSR	1	1	1	NCLIV_044930	N-Term(Dimethyl); M1(Oxidation)	817.457	1.31272e+07				Low	20.55	3.37662				0
NCLIV_015670	organism=Neospora_caninum | product=hypothetical protein, conserved | location=NCLIV_chrVI:189611-197546(+) | length=2192	1.09	1	2	2	4	2.05572e+07	1.97481	2	162.38	56.165	0.5	1	3	60.03	0.59	1	1	2192	237.826	9.81787
	Sequence	# PSMs	# Proteins	# Protein Groups	Protein Group Accessions	Modifications	MH+ [Da]	Area	Medium/Light	Medium/Light Count	Medium/Light Variability [%]	A4	IonScore A4	Exp Value A4	A9	IonScore A9	Exp Value A9	# Missed Cleavages
	SASQVSQTTNR	1	1	1	NCLIV_015670	N-Term(Dimethyl:2H(4))	1210.63	1.40476e+06	0.917662	1		High	55.29	0.000792452				0
	SASQVSQTTNR	2	1	1	NCLIV_015670	N-Term(Dimethyl)	1206.61	1.94096e+06				Low	32.02	0.168853				0
	AAAPLVAEATVHK	1	1	1	NCLIV_015670	N-Term(Dimethyl:2H(4)); K13(Dimethyl:2H(4))	1341.83	39173354	4.24979	1					High	60.03	0.00021496	0
NCLIV_035750	organism=Neospora_caninum | product=vacuolar protein sorting-associated protein, putative | location=NCLIV_chrVIII:4539461-4545692(-) | length=658	3.19	1	2	2	2	3.33411e+07	1.96877	1						48.35	3.19	2	2	658	73.3743	6.84424
	Sequence	# PSMs	# Proteins	# Protein Groups	Protein Group Accessions	Modifications	MH+ [Da]	Area	Medium/Light	Medium/Light Count	Medium/Light Variability [%]	A4	IonScore A4	Exp Value A4	A9	IonScore A9	Exp Value A9	# Missed Cleavages
	SDHFAQVADVIR	1	1	1	NCLIV_035750	N-Term(Dimethyl:2H(4))	1389.74	48486240							Medium	42.12	0.0233352	0
	LILLIVDRR	1	1	1	NCLIV_035750	N-Term(Dimethyl:2H(4))	1142.79	1.8196e+07	1.96877	1					Medium	32.73	0.0336801	1
NCLIV_048820	organism=Neospora_caninum | product=50S ribosomal protein L4, putative | location=NCLIV_chrX:3462019-3468417(+) | length=766	4.83	1	1	2	4	5.32347e+07	1.96579	2	11.2039	100.809	3	1	3	0	1.83	1	1	766	86.2298	9.99365
	Sequence	# PSMs	# Proteins	# Protein Groups	Protein Group Accessions	Modifications	MH+ [Da]	Area	Medium/Light	Medium/Light Count	Medium/Light Variability [%]	A4	IonScore A4	Exp Value A4	A9	IonScore A9	Exp Value A9	# Missed Cleavages
	GVVDSGATDNEHIDSVEENDEGK	1	1	1	NCLIV_048820	N-Term(Dimethyl); K23(Dimethyl)	2472.1	3.6243e+07	1.82314	1		High	58.09	0.000176662				0
	GVVDSGATDNEHIDSVEENDEGK	2	1	1	NCLIV_048820	N-Term(Dimethyl:2H(4)); K23(Dimethyl:2H(4))	2480.15	5.84844e+07	2.1196	1		High	49.85	0.00179545				0
	YATPDGRPAPVPEK	1	1	1	NCLIV_048820	N-Term(Dimethyl); K14(Dimethyl)	1553.83	4.7985e+07							Low	20.56	3.01637	0
NCLIV_019390	organism=Neospora_caninum | product=SNF2 family N-terminal domain-containing protein, putative | location=NCLIV_chrVIIa:49286-64354(-) | length=2973	1.82	1	1	3	3	7.31622e+07	1.95296	1		0	0.84	1	1	58.56	0.98	2	2	2973	324.721	5.43994
	Sequence	# PSMs	# Proteins	# Protein Groups	Protein Group Accessions	Modifications	MH+ [Da]	Area	Medium/Light	Medium/Light Count	Medium/Light Variability [%]	A4	IonScore A4	Exp Value A4	A9	IonScore A9	Exp Value A9	# Missed Cleavages
	AGCATAAAGSDRPQDAWTAGPQEER	1	1	1	NCLIV_019390	N-Term(Dimethyl:2H(4)); C3(Carbamidomethyl)	2605.19	1.1726e+07				Low	20.56	1.25349				0
	AGDREDASGASLGFR	1	1	1	NCLIV_019390	N-Term(Dimethyl:2H(4))	1540.76	3.88523e+07	1.95296	1					High	58.56	0.000343552	1
	RNAGHQTCGRDWTK	1	1	1	NCLIV_019390	C8(Carbamidomethyl); K14(Dimethyl)	1714.81	168908384							Low	23.84	0.766203	2
NCLIV_044830	organism=Neospora_caninum | product=RNA pseudouridine synthase domain containing protein, putative | location=NCLIV_chrIX:5451716-5471257(-) | length=6415	1.79	1	3	8	9	5.87284e+07	1.95095	2	42.9548	0	0.48	2	2	161.371	1.31	6	7	6415	662.306	6.63916
	Sequence	# PSMs	# Proteins	# Protein Groups	Protein Group Accessions	Modifications	MH+ [Da]	Area	Medium/Light	Medium/Light Count	Medium/Light Variability [%]	A4	IonScore A4	Exp Value A4	A9	IonScore A9	Exp Value A9	# Missed Cleavages
	VATPQELDEALAHITLEDLISSGK	1	1	1	NCLIV_044830	N-Term(Dimethyl); K24(Dimethyl)	2606.39	1.6549e+07				Low	35.65	0.080837				0
	AFLDFYR	1	1	1	NCLIV_044830	N-Term(Dimethyl:2H(4))	963.523	9.46985e+06				Low	30.12	0.348341				0
	SPDESTGVESSHAALAK	1	1	1	NCLIV_044830	N-Term(Dimethyl:2H(4)); K17(Dimethyl:2H(4))	1749.91	7.56524e+07	2.57505	1					High	77.41	6.39152e-06	0
	SPDESTGVESSHAALAK	1	1	1	NCLIV_044830	N-Term(Dimethyl); K17(Dimethyl)	1741.86	3.31926e+07							Medium	43.19	0.0123579	0
	ISQTAQGPQQVAHAR	1	1	1	NCLIV_044830	N-Term(Dimethyl:2H(4))	1623.88	44178465	1.47811	1					Medium	41.3	0.0264166	0
	ESIFEQFRK	1	1	1	NCLIV_044830	N-Term(Dimethyl:2H(4)); K9(Dimethyl:2H(4))	1247.72	3.48161e+07							Medium	39.93	0.038089	1
	GSGSTTGVVDREK	1	1	1	NCLIV_044830	N-Term(Dimethyl:2H(4)); K13(Dimethyl:2H(4))	1356.76	6.58927e+06							Low	36.81	0.0776681	1
	IQGRPATPGAK	1	1	1	NCLIV_044830	N-Term(Dimethyl:2H(4)); K11(Dimethyl:2H(4))	1159.74	7351440							Low	35.2	0.0654575	0
	SGDGAVDGRPLLQAAPDPR	1	1	1	NCLIV_044830	N-Term(Dimethyl:2H(4))	1924.02	5.63544e+07							Low	34.96	0.113076	0
NCLIV_046990	organism=Neospora_caninum | product=hypothetical protein, conserved | location=NCLIV_chrX:1826518-1829528(+) | length=698	6.02	1	1	2	2	2.45213e+07	1.94904	1		53.34	4.01	1	1	34.78	2.01	1	1	698	74.0853	4.86865
	Sequence	# PSMs	# Proteins	# Protein Groups	Protein Group Accessions	Modifications	MH+ [Da]	Area	Medium/Light	Medium/Light Count	Medium/Light Variability [%]	A4	IonScore A4	Exp Value A4	A9	IonScore A9	Exp Value A9	# Missed Cleavages
	SAASAASGQEGHASGAGAPTASSGPPSR	1	1	1	NCLIV_046990	N-Term(Dimethyl:2H(4))	2456.18	1.21362e+07	1.94904	1		High	53.34	0.00104183				0
	QNSHTQPLEVTLAR	1	1	1	NCLIV_046990	N-Term(Dimethyl:2H(4))	1625.89	36906394							Low	34.78	0.115849	0
NCLIV_036550	organism=Neospora_caninum | product=hypothetical protein, conserved | location=NCLIV_chrVIII:5199384-5201276(-) | length=630	5.4	1	1	2	2	6.01782e+07	1.94857	1		36.76	5.4	2	2					630	65.6756	9.17334
	Sequence	# PSMs	# Proteins	# Protein Groups	Protein Group Accessions	Modifications	MH+ [Da]	Area	Medium/Light	Medium/Light Count	Medium/Light Variability [%]	A4	IonScore A4	Exp Value A4	A9	IonScore A9	Exp Value A9	# Missed Cleavages
	SEVTCDSANEQSGR	1	1	1	NCLIV_036550	N-Term(Dimethyl:2H(4)); C5(Carbamidomethyl)	1571.69	934680	1.94857	1		Medium	36.76	0.01514				0
	TSDDVELVSSGDRLDNAATR	1	1	1	NCLIV_036550	N-Term(Dimethyl:2H(4))	2153.06	1.19422e+08				Low	20.31	2.56893				1
NCLIV_016490	organism=Neospora_caninum | product=hypothetical protein, conserved | location=NCLIV_chrVI:907435-915835(+) | length=1547	6.59	1	3	4	5	1.28483e+08	1.94434	3	18.9948	75.1808	5.56	3	3	107.75	1.87	2	2	1547	166.776	5.17334
	Sequence	# PSMs	# Proteins	# Protein Groups	Protein Group Accessions	Modifications	MH+ [Da]	Area	Medium/Light	Medium/Light Count	Medium/Light Variability [%]	A4	IonScore A4	Exp Value A4	A9	IonScore A9	Exp Value A9	# Missed Cleavages
	LEVAGSCGAPK	1	1	1	NCLIV_016490	N-Term(Dimethyl:2H(4)); C7(Carbamidomethyl); K11(Dimethyl:2H(4))	1152.65	1.27277e+07				High	58.33	0.000476226				0
	VRDCEEAAQTAAR	2	1	1	NCLIV_016490	N-Term(Dimethyl:2H(4)); C4(Carbamidomethyl)	1508.74	1.87271e+07	1.82473	2	9.43428	High	51.91	0.00161654	High	67.31	4.66588e-05	1
	RLLIEER	1	1	1	NCLIV_016490		928.556	3.53995e+08				Low	24.95	0.980941				1
	DVDAETTHSAEGETQK	1	1	1	NCLIV_016490	N-Term(Dimethyl:2H(4)); K16(Dimethyl:2H(4))	1781.86	6.09584e+06	3.19008	1					High	67.44	4.25602e-05	0
NCLIV_010960	organism=Neospora_caninum | product=phosphoglucomutase, putative | location=NCLIV_chrIV:1148045-1152799(-) | length=647	14.22	1	5	9	14	7.51884e+07	1.94192	4	16.778	163.449	9.89	7	10	71.65	4.33	2	4	647	71.4655	5.40186
	Sequence	# PSMs	# Proteins	# Protein Groups	Protein Group Accessions	Modifications	MH+ [Da]	Area	Medium/Light	Medium/Light Count	Medium/Light Variability [%]	A4	IonScore A4	Exp Value A4	A9	IonScore A9	Exp Value A9	# Missed Cleavages
	SNMALICSAVSSR	2	1	1	NCLIV_010960	N-Term(Dimethyl:2H(4)); M3(Oxidation); C7(Carbamidomethyl)	1443.72	3.09005e+07	0.754206	1		High	88.26	3.93351e-07				0
	GVVIGFDAR	1	1	1	NCLIV_010960	N-Term(Dimethyl:2H(4))	965.572	1.47346e+07	2.16746	1		High	47.03	0.00639439				0
	SNMALICSAVSSR	1	1	1	NCLIV_010960	N-Term(Dimethyl); M3(Oxidation); C7(Carbamidomethyl)	1439.7	22614541				High	43.52	0.00917719				0
	LEFGTAGLR	1	1	1	NCLIV_010960	N-Term(Dimethyl:2H(4))	995.58	29349796				Medium	39.85	0.0308628				0
	DNLLTGKAR	1	1	1	NCLIV_010960	N-Term(Dimethyl)	1015.59	2.34997e+07				Low	36.75	0.0834405				1
	NLSEDELAK	1	1	1	NCLIV_010960	N-Term(Dimethyl:2H(4)); K9(Dimethyl:2H(4))	1082.62	3.8278e+07				Low	29.71	0.340815				0
	NLSEDELAK	1	1	1	NCLIV_010960	N-Term(Dimethyl); K9(Dimethyl)	1074.57	2.13275e+07				Low	27.03	0.685014				0
	MIAAFGFK	1	1	1	NCLIV_010960	N-Term(Dimethyl:2H(4)); K8(Dimethyl:2H(4))	948.583	2.14073e+07				Low	22.43	2.13733				0
	MSGVAER	1	1	1	NCLIV_010960	N-Term(Dimethyl)	777.392	6.84178e+06				Low	20.89	1.47502				0
	FMYTAMHGVGEPMVK	2	1	1	NCLIV_010960	N-Term(Dimethyl); K15(Dimethyl)	1753.85	1.56387e+08	1.73985	1					High	52.81	0.00119355	0
	GQTVMDFLMSLRK	2	1	1	NCLIV_010960	N-Term(Dimethyl); K13(Dimethyl)	1581.85	2.05435e+07	2.17834	1					Medium	40.84	0.0289396	1
NCLIV_049430	organism=Neospora_caninum | product=hypothetical protein | location=NCLIV_chrX:3966536-3982480(-) | length=4574	5.31	1	7	16	24	1.53997e+08	1.9404	9	29.1956	128.183	2.93	9	12	271.738	2.38	7	12	4574	481.868	5.59229
	Sequence	# PSMs	# Proteins	# Protein Groups	Protein Group Accessions	Modifications	MH+ [Da]	Area	Medium/Light	Medium/Light Count	Medium/Light Variability [%]	A4	IonScore A4	Exp Value A4	A9	IonScore A9	Exp Value A9	# Missed Cleavages
	GYAEGASNACGPR	1	1	1	NCLIV_049430	N-Term(Dimethyl:2H(4)); C10(Carbamidomethyl)	1341.61	3.24113e+06	1.65639	1		High	72	5.99725e-06				0
	EDVCGAGEGEDANAPDDPEKTPDGK	1	1	1	NCLIV_049430	N-Term(Dimethyl:2H(4)); C4(Carbamidomethyl); K20(Dimethyl:2H(4)); K25(Dimethyl:2H(4))	2669.23	9.58391e+06	2.35685	1		High	53.03	0.000770497				1
	NSVDASGDTERLEGDPDETPETK	1	1	1	NCLIV_049430	N-Term(Dimethyl); K23(Dimethyl)	2518.14	3.11549e+06				Low	32.95	0.0670242				1
	WVWVIPR	1	1	1	NCLIV_049430	N-Term(Dimethyl:2H(4))	987.607	1.03563e+07				Low	25.98	0.838174				0
	QNVADPEKDESSAAATQTR	1	1	1	NCLIV_049430	N-Term(Dimethyl:2H(4)); K8(Dimethyl:2H(4))	2082.05	8.14001e+06				Low	24.57	1.06418				1
	WVWVIPR	1	1	1	NCLIV_049430	N-Term(Dimethyl)	983.581	5.92648e+06				Low	23.94	1.22264				0
	TGSPGEAKPIGQSAVAR	1	1	1	NCLIV_049430	N-Term(Dimethyl); K8(Dimethyl:2H(4))	1685.94	150424267				Low	23.51	1.53484				0
	NSVDASGDTERLEGDPDETPETK	1	1	1	NCLIV_049430	N-Term(Dimethyl:2H(4)); K23(Dimethyl:2H(4))	2526.2	1.06631e+07				Low	23.36	0.956081				1
	RQNVADPEK	2	1	1	NCLIV_049430	K9(Dimethyl)	1084.58	31186833				Low	22.45	1.27451				1
	LAVMASLR	1	1	1	NCLIV_049430	N-Term(Dimethyl); M4(Oxidation)	904.525	1.52074e+07				Low	21.44	2.37913				0
	NETCMQDAAGSHGSGDLGATR	1	1	1	NCLIV_049430	N-Term(Dimethyl:2H(4)); C4(Carbamidomethyl)	2166.94	11391060				Low	21.44	0.532244				0
	LGEEERVDEQLGK	2	1	1	NCLIV_049430	N-Term(Dimethyl:2H(4)); K13(Dimethyl:2H(4))	1565.86	78821342	2.01927	2	5.91237				High	80.25	3.47084e-06	1
	AGFPAVARPDEEELAPSR	1	1	1	NCLIV_049430	N-Term(Dimethyl:2H(4))	1944.01	1.60491e+08	1.29783	1					High	71.9	2.30499e-05	0
	EAEAQGEAAKDEAR	1	1	1	NCLIV_049430	N-Term(Dimethyl:2H(4)); K10(Dimethyl:2H(4))	1538.79	1.09066e+07	2.2066	1					High	59.58	0.000342524	1
	RDEETAGGDGVGSNQEK	2	1	1	NCLIV_049430	N-Term(Dimethyl:2H(4)); K17(Dimethyl:2H(4))	1812.88	6.43673e+06	1.50027	2	0.334749				High	59.09	0.000291691	1
	SLLSAGDCHLSSDAR	2	1	1	NCLIV_049430	N-Term(Dimethyl:2H(4)); C8(Carbamidomethyl)	1620.79	1.51076e+08	2.35326	1					High	56.8	0.000540501	0
	RDEETAGGDGVGSNQEK	1	1	1	NCLIV_049430	N-Term(Dimethyl); K17(Dimethyl)	1804.83	4.23819e+06							Medium	36.78	0.0317255	1
	ATEENTENDGKQDPK	1	1	1	NCLIV_049430	N-Term(Dimethyl); K11(Dimethyl); K15(Dimethyl)	1759.83	529558							Low	33.02	0.0937404	1
	TRESSLVSFSPAPGQLR	1	1	1	NCLIV_049430	N-Term(Dimethyl:2H(4))	1864.02	30629857							Low	32.22	0.213526	1
	LGEEERVDEQLGK	1	1	1	NCLIV_049430	N-Term(Dimethyl); K13(Dimethyl)	1557.81	4.90938e+07							Low	32.14	0.196296	1
NCLIV_049870	organism=Neospora_caninum | product=GH22120, related | location=NCLIV_chrX:4449083-4463066(-) | length=4170	2.09	1	2	7	9	1.45878e+08	1.93285	2	45.9839	41.2	1.65	6	7	53.697	0.43	1	2	4170	428.158	8.26514
	Sequence	# PSMs	# Proteins	# Protein Groups	Protein Group Accessions	Modifications	MH+ [Da]	Area	Medium/Light	Medium/Light Count	Medium/Light Variability [%]	A4	IonScore A4	Exp Value A4	A9	IonScore A9	Exp Value A9	# Missed Cleavages
	LPGAEASVSAHATGASPTPQVSGR	1	1	1	NCLIV_049870	N-Term(Dimethyl:2H(4))	2280.19	1.53324e+07	2.59712	1		Medium	41.2	0.0253061				0
	DLGMAGGAR	1	1	1	NCLIV_049870	N-Term(Dimethyl:2H(4)); M4(Oxidation)	895.461	1.30011e+07				Low	26.7	0.391888				0
	LLSLLASVER	2	1	1	NCLIV_049870	N-Term(Dimethyl)	1128.7	6.65197e+07				Low	22.99	1.40103				0
	GAARLSMGR	1	1	1	NCLIV_049870	N-Term(Dimethyl)	946.528	6.91513e+06				Low	22.55	2.02933				1
	KMVTQPR	1	1	1	NCLIV_049870		859.482	308925977				Low	21.81	2.55397				1
	EARGAENAEK	1	1	1	NCLIV_049870	N-Term(Dimethyl); K10(Dimethyl)	1130.58	6.21877e+07				Low	21	2.22571				1
	DGEGGGKGDASGGSVGQK	1	1	1	NCLIV_049870	N-Term(Dimethyl); K7(Dimethyl); K18(Dimethyl)	1646.8	505581	1.43848	1					High	48.17	0.00363563	1
	DGEGGGKGDASGGSVGQK	1	1	1	NCLIV_049870	N-Term(Dimethyl:2H(4)); K7(Dimethyl:2H(4)); K18(Dimethyl:2H(4))	1658.87	643711							Low	35.92	0.0912776	1
NCLIV_035470	organism=Neospora_caninum | product=hypothetical protein, conserved | location=NCLIV_chrVIII:4302207-4307979(-) | length=504	10.91	1	1	5	10	8.49594e+07	1.92691	1		81.92	7.94	4	9	31.77	2.98	1	1	504	56.3185	7.50342
	Sequence	# PSMs	# Proteins	# Protein Groups	Protein Group Accessions	Modifications	MH+ [Da]	Area	Medium/Light	Medium/Light Count	Medium/Light Variability [%]	A4	IonScore A4	Exp Value A4	A9	IonScore A9	Exp Value A9	# Missed Cleavages
	NASSPSSSSSSAPR	2	1	1	NCLIV_035470	N-Term(Dimethyl:2H(4))	1353.66	5.84295e+06	1.92691	1		High	66.68	4.1131e-05				0
	FDASWFIVR	1	1	1	NCLIV_035470	N-Term(Dimethyl)	1168.61	1.01346e+07				Low	29.05	0.317289				0
	SFFCSSTFPR	1	1	1	NCLIV_035470	N-Term(Dimethyl); C4(Carbamidomethyl)	1263.58	2.28256e+07				Low	28.06	0.205632				0
	SFDAFLR	2	1	1	NCLIV_035470	N-Term(Dimethyl)	883.467	1.94631e+07				Low	28.05	0.265564				0
	FDASWFIVR	1	1	1	NCLIV_035470	N-Term(Dimethyl:2H(4))	1172.64	9.53141e+06				Low	27.58	0.615926				0
	SFDAFLR	1	1	1	NCLIV_035470	N-Term(Dimethyl:2H(4))	887.492	1.53597e+07				Low	24.88	1.1799				0
	SFFCSSTFPR	1	1	1	NCLIV_035470	N-Term(Dimethyl:2H(4)); C4(Carbamidomethyl)	1267.61	1.39014e+07				Low	23.9	0.668307				0
	IEVSPTASLAQVHER	1	1	1	NCLIV_035470	N-Term(Dimethyl:2H(4))	1668.92	212589525							Low	31.77	0.242492	0
NCLIV_051260	organism=Neospora_caninum | product=hypothetical protein, conserved | location=NCLIV_chrX:5525225-5528872(-) | length=1215	13.33	1	7	8	13	1.17644e+08	1.92553	9	38.7538	138.22	8.4	4	5	242.233	4.94	4	8	1215	121.151	8.1333
	Sequence	# PSMs	# Proteins	# Protein Groups	Protein Group Accessions	Modifications	MH+ [Da]	Area	Medium/Light	Medium/Light Count	Medium/Light Variability [%]	A4	IonScore A4	Exp Value A4	A9	IonScore A9	Exp Value A9	# Missed Cleavages
	WQSLHQQTVQQELVAAVNSTK	1	1	1	NCLIV_051260	N-Term(Dimethyl:2H(4)); K21(Dimethyl:2H(4))	2459.35	182904718	1.44716	1		High	55.69	0.000764404				0
	WQSLHQQTVQQELVAAVNSTK	1	1	1	NCLIV_051260	N-Term(Dimethyl); K21(Dimethyl)	2451.3	1.42794e+08				High	51.83	0.0021118				0
	STAAGVFGGTHGMGGGGGTGGDSGR	1	1	1	NCLIV_051260	N-Term(Dimethyl:2H(4))	2139.97	73683587	1.04209	1		High	45.64	0.00356677				0
	SATTPASGASSAVSSLDSSLHETSPSR	1	1	1	NCLIV_051260	N-Term(Dimethyl:2H(4))	2622.28	69162112	15.1339	1		Medium	41.99	0.0161739				0
	EPSSPGEADLVSQSYVGSASAPPDGEKPK	1	1	1	NCLIV_051260	N-Term(Dimethyl:2H(4)); K27(Dimethyl:2H(4)); K29(Dimethyl:2H(4))	2982.54	4.28031e+07				Low	21.47	1.92185				0
	QSPSATSTSPSSAHLGATK	1	1	1	NCLIV_051260	N-Term(Dimethyl:2H(4)); K19(Dimethyl:2H(4))	1879	9.63423e+07	1.92553	1					High	85.31	1.04188e-06	0
	EQEDGRPQATTNR	2	1	1	NCLIV_051260	N-Term(Dimethyl:2H(4))	1533.76	1.79885e+07	2.43764	2	2.44307				High	83.93	1.08244e-06	0
	AEAACSHTSAPASER	2	1	1	NCLIV_051260	N-Term(Dimethyl:2H(4)); C5(Carbamidomethyl)	1576.73	1.93991e+07	1.90763	2	4.06806				High	74.02	6.07891e-06	0
	LTPLELLTSPLRK	1	1	1	NCLIV_051260	N-Term(Dimethyl); K13(Dimethyl)	1536.97	2.08629e+06	0.973856	1					High	42.73	0.00708802	1
	QSPSATSTSPSSAHLGATK	1	1	1	NCLIV_051260	N-Term(Dimethyl); K19(Dimethyl)	1870.95	56340508							Low	32.83	0.167043	0
	LTPLELLTSPLRK	1	1	1	NCLIV_051260	N-Term(Dimethyl:2H(4)); K13(Dimethyl:2H(4))	1545.02	1.79831e+06							Low	24.02	0.225284	1
NCLIV_061420	organism=Neospora_caninum | product=hypothetical protein, conserved | location=NCLIV_chrXII:914162-924346(-) | length=2396	6.59	1	7	11	24	5.76057e+07	1.92379	7	35.0945	184.526	2.96	5	14	272.632	3.63	6	10	2396	259.306	6.0874
	Sequence	# PSMs	# Proteins	# Protein Groups	Protein Group Accessions	Modifications	MH+ [Da]	Area	Medium/Light	Medium/Light Count	Medium/Light Variability [%]	A4	IonScore A4	Exp Value A4	A9	IonScore A9	Exp Value A9	# Missed Cleavages
	EHFWNSPSSCETPAWEQESGETPK	1	1	1	NCLIV_061420	N-Term(Dimethyl:2H(4)); C10(Carbamidomethyl); K24(Dimethyl:2H(4))	2884.3	40463603	1.78457	1		High	66.03	3.04465e-05				0
	GAETLFWSR	4	1	1	NCLIV_061420	N-Term(Dimethyl:2H(4))	1098.59	1.22896e+07	1.73839	2	15.1088	High	63.19	0.000119598				0
	SSGAFSAPFR	3	1	1	NCLIV_061420	N-Term(Dimethyl)	1054.53	4.04506e+07	1.02891	1		Medium	35.24	0.0529182				0
	ELQSEEAEDEDGRAFASLPK	1	1	1	NCLIV_061420	N-Term(Dimethyl:2H(4)); K20(Dimethyl:2H(4))	2285.14	0				Low	32.25	0.175125				1
	SSGAFSAPFR	2	1	1	NCLIV_061420	N-Term(Dimethyl:2H(4))	1058.56	4.02356e+07				Low	30.64	0.238786				0
	EAYQLWYR	2	1	1	NCLIV_061420	N-Term(Dimethyl)	1156.58	30604846				Low	23.08	0.84557				0
	EAYQLWYR	1	1	1	NCLIV_061420	N-Term(Dimethyl:2H(4))	1160.6	3.35312e+07				Low	22.28	1.93322				0
	TSSATTASGDTPEKPK	1	1	1	NCLIV_061420	N-Term(Dimethyl:2H(4)); K14(Dimethyl:2H(4)); K16(Dimethyl:2H(4))	1673.93	4.80198e+07	3.29796	1					High	98.31	5.33911e-08	0
	TSSATTASGDTPEKPK	1	1	1	NCLIV_061420	N-Term(Dimethyl); K14(Dimethyl); K16(Dimethyl)	1661.86	1.64139e+07							High	75.71	9.32754e-06	0
	EEGGQRGDAAEAASR	2	1	1	NCLIV_061420	N-Term(Dimethyl:2H(4))	1535.73	1.84561e+07							High	75.19	6.36409e-06	1
	SSRPLNAADLLAVSSSSR	2	1	1	NCLIV_061420	N-Term(Dimethyl:2H(4))	1863.02	84333574	2.47614	1					Medium	43.01	0.0174962	0
	DAHALSPADSR	2	1	1	NCLIV_061420	N-Term(Dimethyl:2H(4))	1171.6	1.77657e+07	2.42096	1					Medium	38.84	0.0303228	0
	QGETEETKPDLQEFGK	1	1	1	NCLIV_061420	N-Term(Dimethyl:2H(4)); K8(Dimethyl:2H(4)); K16(Dimethyl:2H(4))	1932.03	10051278							Low	37.55	0.0653596	0
	AWLATWHDGVR	1	1	1	NCLIV_061420	N-Term(Dimethyl)	1339.69	19175695							Low	26.06	0.688847	0
NCLIV_043260	organism=Neospora_caninum | product=Salivary proline-rich protein, related | location=NCLIV_chrIX:4009180-4015101(+) | length=739	6.77	1	2	3	7	4.63548e+07	1.91066	1		70.72	6.77	3	7					739	74.9049	9.61279
	Sequence	# PSMs	# Proteins	# Protein Groups	Protein Group Accessions	Modifications	MH+ [Da]	Area	Medium/Light	Medium/Light Count	Medium/Light Variability [%]	A4	IonScore A4	Exp Value A4	A9	IonScore A9	Exp Value A9	# Missed Cleavages
	ISLSPADIATCANTGEVASTTQAMATDGESRK	1	1	1	NCLIV_043260	N-Term(Dimethyl); C11(Carbamidomethyl); K32(Dimethyl)	3309.6	3.49e+07	1.91066	1		High	52.83	0.00108956				1
	WVSIAVDDR	1	1	1	NCLIV_043260	N-Term(Dimethyl:2H(4))	1092.6	33547532				Medium	38.11	0.0583565				0
	WNATPMQLR	2	1	1	NCLIV_043260	N-Term(Dimethyl)	1144.59	45576259				Low	28.04	0.450616				0
	WNATPMQLR	1	1	1	NCLIV_043260	N-Term(Dimethyl:2H(4))	1148.62	3.72819e+07				Low	25.99	0.909637				0
	WVSIAVDDR	1	1	1	NCLIV_043260	N-Term(Dimethyl)	1088.57	1.32755e+07				Low	24.62	1.12948				0
	ISLSPADIATCANTGEVASTTQAMATDGESRK	1	1	1	NCLIV_043260	N-Term(Dimethyl:2H(4)); C11(Carbamidomethyl); K32(Dimethyl:2H(4))	3317.65	5.99407e+07				Low	23.74	0.959035				1
NCLIV_053590	organism=Neospora_caninum | product=WD-40 repeat protein, related | location=NCLIV_chrXI:367182-372970(+) | length=802	10.97	1	2	4	8	8.31877e+07	1.91048	1		69.75	9.35	3	5	42.1358	1.62	1	3	802	85.5055	5.17334
	Sequence	# PSMs	# Proteins	# Protein Groups	Protein Group Accessions	Modifications	MH+ [Da]	Area	Medium/Light	Medium/Light Count	Medium/Light Variability [%]	A4	IonScore A4	Exp Value A4	A9	IonScore A9	Exp Value A9	# Missed Cleavages
	GATAGDGPGSGELPDALTGSVQNAGGLVEEEDRK	1	1	1	NCLIV_053590	N-Term(Dimethyl:2H(4)); K34(Dimethyl:2H(4))	3318.66	9.30694e+07	1.91048	1		High	53.12	0.00105306				1
	DSGEALAVFPEKPAPAELEAK	1	1	1	NCLIV_053590	N-Term(Dimethyl); K12(Dimethyl); K21(Dimethyl)	2253.2	1.79868e+07				Low	29.08	0.416082				0
	DSGEALAVFPEKPAPAELEAK	1	1	1	NCLIV_053590	N-Term(Dimethyl:2H(4)); K12(Dimethyl:2H(4)); K21(Dimethyl:2H(4))	2265.28	2.16613e+07				Low	28.08	0.41272				0
	NETGEDTIFEGPPAHACEEK	1	1	1	NCLIV_053590	N-Term(Dimethyl:2H(4)); C17(Carbamidomethyl); K20(Dimethyl:2H(4))	2295.07	89263118				Low	22.17	1.10972				0
	NETGEDTIFEGPPAHACEEK	1	1	1	NCLIV_053590	N-Term(Dimethyl); C17(Carbamidomethyl); K20(Dimethyl)	2287.02	9.64076e+07				Low	21.3	0.8147				0
	NAPAAASPSHLAK	2	1	1	NCLIV_053590	N-Term(Dimethyl:2H(4)); K13(Dimethyl:2H(4))	1298.76	6.00861e+07							High	47	0.00633596	0
	NAPAAASPSHLAK	1	1	1	NCLIV_053590	N-Term(Dimethyl); K13(Dimethyl)	1290.71	2.77599e+07							Low	24.3	1.45047	0
NCLIV_017610	organism=Neospora_caninum | product=iron only hydrogenase large subunit, C-terminal domain-containing protein, putative | location=NCLIV_chrVI:1807184-1810108(-) | length=974	4.41	1	2	3	4	1.81014e+07	1.90867	2	28.0808	38.28	2.67	2	2	126.03	1.75	1	2	974	106.437	6.63916
	Sequence	# PSMs	# Proteins	# Protein Groups	Protein Group Accessions	Modifications	MH+ [Da]	Area	Medium/Light	Medium/Light Count	Medium/Light Variability [%]	A4	IonScore A4	Exp Value A4	A9	IonScore A9	Exp Value A9	# Missed Cleavages
	FAIAYGFR	1	1	1	NCLIV_017610	N-Term(Dimethyl)	972.53	5.62242e+06				Medium	39.49	0.0346097				0
	TTDEGSREQQGNLSSAPR	1	1	1	NCLIV_017610	N-Term(Dimethyl:2H(4))	1964.96	2.56373e+07				Low	22.79	1.36107				1
	ATASVGADHGTLAGGNR	2	1	1	NCLIV_017610	N-Term(Dimethyl:2H(4))	1586.81	2.30446e+07	1.90867	2	28.0808				High	75.77	8.39575e-06	0
NCLIV_045060	organism=Neospora_caninum | product=hypothetical protein, conserved | location=NCLIV_chrX:212108-219322(-) | length=607	3.13	1	1	2	3	1.67018e+07	1.90553	1		43.4669	3.13	2	3					607	66.8015	5.68115
	Sequence	# PSMs	# Proteins	# Protein Groups	Protein Group Accessions	Modifications	MH+ [Da]	Area	Medium/Light	Medium/Light Count	Medium/Light Variability [%]	A4	IonScore A4	Exp Value A4	A9	IonScore A9	Exp Value A9	# Missed Cleavages
	GGGESVSGWR	2	1	1	NCLIV_045060	N-Term(Dimethyl:2H(4))	1023.51	2.82715e+07	1.90553	1		High	43.63	0.00852282				0
	YSQFAQLYR	1	1	1	NCLIV_045060	N-Term(Dimethyl:2H(4))	1207.64	5.13217e+06				Low	29.31	0.391513				0
NCLIV_030230	organism=Neospora_caninum | product=hypothetical protein, conserved | location=NCLIV_chrVIII:122591-140586(+) | length=4306	2.3	1	4	5	8	2.86776e+07	1.90316	3	9.66776	164.82	1.88	4	6	71.66	0.86	2	2	4306	457.429	7.06396
	Sequence	# PSMs	# Proteins	# Protein Groups	Protein Group Accessions	Modifications	MH+ [Da]	Area	Medium/Light	Medium/Light Count	Medium/Light Variability [%]	A4	IonScore A4	Exp Value A4	A9	IonScore A9	Exp Value A9	# Missed Cleavages
	GAGEEASGTGTAER	1	1	1	NCLIV_030230	N-Term(Dimethyl:2H(4))	1324.63	536840				High	66.5	3.4689e-05				0
	GSAGGETEDATGDSREETVATQR	3	1	1	NCLIV_030230	N-Term(Dimethyl:2H(4))	2356.08	3.61831e+07	1.78858	2	9.22484	High	51.48	0.00104584				1
	AGESATEGKGEEATDDASK	1	1	1	NCLIV_030230	N-Term(Dimethyl:2H(4)); K9(Dimethyl:2H(4)); K19(Dimethyl:2H(4))	1948.97	1.15826e+07				High	48.71	0.00408536				1
	SNTASLPSSASDAGHGEGEGDSGDR	1	1	1	NCLIV_030230	N-Term(Dimethyl:2H(4))	2393.04	1.87332e+06				Medium	35.08	0.025209				0
	AGESATEGKGEEATDDASK	1	1	1	NCLIV_030230	N-Term(Dimethyl); K9(Dimethyl); K19(Dimethyl)	1936.9	6.39696e+06	2.03108	1					High	76.47	3.67779e-06	1
	TVPATGASHASQDVSPTR	1	1	1	NCLIV_030230	N-Term(Dimethyl:2H(4))	1813.93	3.8267e+07							Low	23.19	1.586	0
NCLIV_008160	organism=Neospora_caninum | product=hypothetical protein, conserved | location=NCLIV_chrIII:1064157-1071615(-) | length=1276	4.47	1	1	3	3	5.75787e+07	1.90299	1		28.51	3.29	2	2	42.72	1.18	1	1	1276	134.62	6.15088
	Sequence	# PSMs	# Proteins	# Protein Groups	Protein Group Accessions	Modifications	MH+ [Da]	Area	Medium/Light	Medium/Light Count	Medium/Light Variability [%]	A4	IonScore A4	Exp Value A4	A9	IonScore A9	Exp Value A9	# Missed Cleavages
	SPHQSASSQPSAAGWGGAPR	1	1	1	NCLIV_008160	N-Term(Dimethyl:2H(4))	1967.96	19032804				Low	27.04	0.536648				0
	YLLPASAPESGDAEGDRQQEGR	1	1	1	NCLIV_008160	N-Term(Dimethyl:2H(4))	2378.15	1.07325e+08				Low	22.97	1.32903				1
	AAAFWRPQLTSLLTR	1	1	1	NCLIV_008160	N-Term(Dimethyl:2H(4))	1763.02	4.63787e+07	1.90299	1					Medium	42.72	0.0156146	0
NCLIV_070180	organism=Neospora_caninum | product=hypothetical protein, conserved | location=unknown:3400364-3405760(-) | length=1682	1.43	1	1	2	2	6.32374e+07	1.89899	1		0	0.59	1	1	46.99	0.83	1	1	1682	168.778	7.26904
	Sequence	# PSMs	# Proteins	# Protein Groups	Protein Group Accessions	Modifications	MH+ [Da]	Area	Medium/Light	Medium/Light Count	Medium/Light Variability [%]	A4	IonScore A4	Exp Value A4	A9	IonScore A9	Exp Value A9	# Missed Cleavages
	SEQLACAGNR	1	1	1	NCLIV_070180	N-Term(Dimethyl:2H(4)); C6(Carbamidomethyl)	1137.56	4.46607e+06				Low	26.41	0.492547				0
	VRVENEQQQILQLR	1	1	1	NCLIV_070180	N-Term(Dimethyl:2H(4))	1785.03	122008638	1.89899	1					High	46.99	0.00601258	1
NCLIV_023250	organism=Neospora_caninum | product=hypothetical protein | location=NCLIV_chrVIIa:3486993-3493727(+) | length=1030	2.43	1	1	2	2	1.94524e+08	1.89285	1		32.46	2.43	2	2					1030	111.909	7.89893
	Sequence	# PSMs	# Proteins	# Protein Groups	Protein Group Accessions	Modifications	MH+ [Da]	Area	Medium/Light	Medium/Light Count	Medium/Light Variability [%]	A4	IonScore A4	Exp Value A4	A9	IonScore A9	Exp Value A9	# Missed Cleavages
	QFDGESWR	1	1	1	NCLIV_023250	N-Term(Dimethyl:2H(4))	1056.5	3.86596e+07	1.89285	1		Medium	32.46	0.0503128				0
	TIQFTPVSQTNRDEPAR	1	1	1	NCLIV_023250	N-Term(Dimethyl:2H(4))	1992.04	350388819				Low	22.08	2.24485				1
NCLIV_016060	organism=Neospora_caninum | product=protein kinase, putative | location=NCLIV_chrVI:588676-596032(-) | length=1803	1.16	1	1	1	1	4.93524e+06	1.89264	1		42.26	1.16	1	1					1803	185.803	6.99072
	Sequence	# PSMs	# Proteins	# Protein Groups	Protein Group Accessions	Modifications	MH+ [Da]	Area	Medium/Light	Medium/Light Count	Medium/Light Variability [%]	A4	IonScore A4	Exp Value A4	A9	IonScore A9	Exp Value A9	# Missed Cleavages
	EAAPQAAGQDGAAQSASHASR	1	1	1	NCLIV_016060	N-Term(Dimethyl:2H(4))	2012.96	4.93524e+06	1.89264	1		Medium	42.26	0.0129645				0
NCLIV_038370	organism=Neospora_caninum | product=hypothetical protein, conserved | location=NCLIV_chrIX:39061-40395(+) | length=337	5.93	1	1	1	1	8.85443e+07	1.89128	1		78.39	5.93	1	1					337	36.0424	7.28369
	Sequence	# PSMs	# Proteins	# Protein Groups	Protein Group Accessions	Modifications	MH+ [Da]	Area	Medium/Light	Medium/Light Count	Medium/Light Variability [%]	A4	IonScore A4	Exp Value A4	A9	IonScore A9	Exp Value A9	# Missed Cleavages
	STDASAPAGVNQSVGVSQHR	1	1	1	NCLIV_038370	N-Term(Dimethyl:2H(4))	2000.01	8.85443e+07	1.89128	1		High	78.39	4.56218e-06				0
NCLIV_054920	organism=Neospora_caninum | product=hypothetical protein, conserved | location=NCLIV_chrXI:1424159-1431615(-) | length=2135	6.37	1	6	10	12	7.52692e+07	1.88789	5	31.8509	87.3096	3	5	5	143.426	3.37	5	7	2135	219.182	7.03467
	Sequence	# PSMs	# Proteins	# Protein Groups	Protein Group Accessions	Modifications	MH+ [Da]	Area	Medium/Light	Medium/Light Count	Medium/Light Variability [%]	A4	IonScore A4	Exp Value A4	A9	IonScore A9	Exp Value A9	# Missed Cleavages
	SSDFFNAAQFR	1	1	1	NCLIV_054920	N-Term(Dimethyl:2H(4))	1321.65	2.84939e+07	1.63229	1		High	63.31	0.000109922				0
	GESGAPGSLGSSR	1	1	1	NCLIV_054920	N-Term(Dimethyl:2H(4))	1193.61	4.96057e+06				High	48.79	0.0036144				0
	SSAEAVELLR	1	1	1	NCLIV_054920	N-Term(Dimethyl)	1102.61	7.49304e+06				Low	34.91	0.122715				0
	TGAGAEGGDSEKEESLSSSVR	1	1	1	NCLIV_054920	N-Term(Dimethyl:2H(4)); K12(Dimethyl:2H(4))	2117.04	2.48488e+07				Low	28.13	0.415456				1
	GGGGLSGPR	1	1	1	NCLIV_054920	N-Term(Dimethyl:2H(4))	789.455	3.18287e+07				Low	22.51	1.74065				0
	TGSALSSFSVHEENQAR	1	1	1	NCLIV_054920	N-Term(Dimethyl:2H(4))	1851.91	1.03496e+08	2.7674	1					High	73.28	1.22337e-05	0
	APRPGGGFALNLR	1	1	1	NCLIV_054920	N-Term(Dimethyl:2H(4))	1357.8	6.92269e+07	4.4479	1					High	60.76	0.000274461	0
	GALSSRPNGDGDSEK	1	1	1	NCLIV_054920	N-Term(Dimethyl); K15(Dimethyl)	1545.75	1.49926e+07	1.53081	1					High	52.92	0.00115042	0
	GALSSRPNGDGDSEK	1	1	1	NCLIV_054920	N-Term(Dimethyl:2H(4)); K15(Dimethyl:2H(4))	1553.8	18718679							High	45.76	0.00797045	0
	SAPTGESERPER	2	1	1	NCLIV_054920	N-Term(Dimethyl:2H(4))	1347.68	2.61933e+07	1.88789	1					Medium	42.83	0.0153492	0
	EQSSSSGDRTAGAKR	1	1	1	NCLIV_054920	N-Term(Dimethyl); K14(Dimethyl)	1592.8	5.30845e+07							Low	23.83	1.22213	2
NCLIV_003520	organism=Neospora_caninum | product=mRNA decapping enzyme, putative | location=NCLIV_chrIb:998338-1001459(-) | length=577	7.8	1	2	3	10	4.17993e+07	1.88009	4	7.27821	144.509	7.8	3	9	21.85	3.12	1	1	577	59.8247	8.39697
	Sequence	# PSMs	# Proteins	# Protein Groups	Protein Group Accessions	Modifications	MH+ [Da]	Area	Medium/Light	Medium/Light Count	Medium/Light Variability [%]	A4	IonScore A4	Exp Value A4	A9	IonScore A9	Exp Value A9	# Missed Cleavages
	GAQPGGGNPGGAGAQK	3	1	1	NCLIV_003520	N-Term(Dimethyl:2H(4)); K16(Dimethyl:2H(4))	1387.75	4.83468e+06	1.85468	3	4.03635	High	66.47	8.50524e-05				0
	GAQPGGGNPGGAGAQK	3	1	1	NCLIV_003520	N-Term(Dimethyl); K16(Dimethyl)	1379.7	2.86605e+06				High	44.59	0.0102905				0
	TGAGGPTHPTPSPTSGGR	2	1	1	NCLIV_003520	N-Term(Dimethyl:2H(4))	1666.85	116259706	2.06827	1		Medium	40.02	0.0315643	Low	21.85	2.00642	0
	GEQLGENAEAK	2	1	1	NCLIV_003520	N-Term(Dimethyl:2H(4)); K11(Dimethyl:2H(4))	1209.66	4.30362e+06				Low	36.56	0.0710867				0
NCLIV_023510	organism=Neospora_caninum | product=hypothetical protein, conserved | location=NCLIV_chrVIIa:3675235-3680680(-) | length=494	3.44	1	1	1	1	5.73166e+07	1.87315	1						51.55	3.44	1	1	494	54.1522	7.47412
	Sequence	# PSMs	# Proteins	# Protein Groups	Protein Group Accessions	Modifications	MH+ [Da]	Area	Medium/Light	Medium/Light Count	Medium/Light Variability [%]	A4	IonScore A4	Exp Value A4	A9	IonScore A9	Exp Value A9	# Missed Cleavages
	LLMAAASSASLPSSHGK	1	1	1	NCLIV_023510	N-Term(Dimethyl); K17(Dimethyl)	1683.91	5.73166e+07	1.87315	1					High	51.55	0.00242635	0
NCLIV_054720	organism=Neospora_caninum | product=hypothetical protein | location=NCLIV_chrXI:1304224-1308262(+) | length=925	30.27	1	12	24	64	1.13419e+09	1.87014	21	19.807	433.761	24	20	46	380.035	8.76	6	18	925	106.524	6.90283
	Sequence	# PSMs	# Proteins	# Protein Groups	Protein Group Accessions	Modifications	MH+ [Da]	Area	Medium/Light	Medium/Light Count	Medium/Light Variability [%]	A4	IonScore A4	Exp Value A4	A9	IonScore A9	Exp Value A9	# Missed Cleavages
	SVVNHVEYTCAR	3	1	1	NCLIV_054720	N-Term(Dimethyl:2H(4)); C10(Carbamidomethyl)	1466.74	715764473	1.56247	3	3.6527	High	86.7	5.66346e-07	High	49.56	0.00290101	0
	AFQNALVNLDIENNYKK	4	1	1	NCLIV_054720	N-Term(Dimethyl:2H(4)); K16(Dimethyl:2H(4)); K17(Dimethyl:2H(4))	2090.21	655270284	2.19775	2	14.5552	High	64.06	9.3901e-05				1
	AQQVVDETYK	4	1	1	NCLIV_054720	N-Term(Dimethyl:2H(4)); K10(Dimethyl:2H(4))	1244.7	9.13439e+07	1.79438	1		High	61.35	0.000277228				0
	EFDFHLFNVGR	3	1	1	NCLIV_054720	N-Term(Dimethyl:2H(4))	1412.72	1073266234	1.82578	3	4.07119	High	53.18	0.00140213	High	62.67	0.00015179	0
	QRAESISAVLYPNDNTMEGK	2	1	1	NCLIV_054720	N-Term(Dimethyl); K20(Dimethyl)	2279.13	302895054	1.87014	1		High	51.15	0.00218698				1
	AQQVVDETYK	3	1	1	NCLIV_054720	N-Term(Dimethyl); K10(Dimethyl)	1236.65	5.74145e+07	1.85093	1		High	50.52	0.00289346				0
	QRAESISAVLYPNDNTMEGK	1	1	1	NCLIV_054720	N-Term(Dimethyl:2H(4)); K20(Dimethyl:2H(4))	2287.18	540536464				High	50.44	0.0029346				1
	DLFPEFVEFYSR	2	1	1	NCLIV_054720	N-Term(Dimethyl)	1576.77	2.94135e+07	1.89516	1		High	47.04	0.00507884				0
	DLFPEFVEFYSR	2	1	1	NCLIV_054720	N-Term(Dimethyl:2H(4))	1580.79	4.97498e+07	1.7733	1		Medium	39.15	0.0357498				0
	GVFGDDWNK	3	1	1	NCLIV_054720	N-Term(Dimethyl:2H(4)); K9(Dimethyl:2H(4))	1101.58	5.7915e+07				Medium	38.42	0.0446963				0
	AAAFSVR	4	1	1	NCLIV_054720	N-Term(Dimethyl:2H(4))	753.455	248762324	3.47014	1		Medium	36.26	0.0541559				0
	GVFGDDWNK	1	1	1	NCLIV_054720	N-Term(Dimethyl); K9(Dimethyl)	1093.53	38301268				Low	34.49	0.0626445				0
	MSIYEEGEEK	1	1	1	NCLIV_054720	N-Term(Dimethyl:2H(4)); M1(Oxidation); K10(Dimethyl:2H(4))	1294.63	1.75769e+07				Low	34.17	0.0833601				0
	YTYGIFEQK	1	1	1	NCLIV_054720	N-Term(Dimethyl:2H(4)); K9(Dimethyl:2H(4))	1212.68	8.23915e+07				Low	33.84	0.134612				0
	SFANDTPNK	2	1	1	NCLIV_054720	N-Term(Dimethyl:2H(4)); K9(Dimethyl:2H(4))	1057.58	18378000				Low	32.98	0.150471				0
	AFQNALVNLDIENNYKK	1	1	1	NCLIV_054720	N-Term(Dimethyl); K16(Dimethyl); K17(Dimethyl)	2078.13	319105240				Low	30.99	0.267828				1
	WSAELIGK	2	1	1	NCLIV_054720	N-Term(Dimethyl); K8(Dimethyl)	959.555	2.53582e+07				Low	30.91	0.306989				0
	LAAWVEQR	1	1	1	NCLIV_054720	N-Term(Dimethyl:2H(4))	1004.58	1.44099e+08				Low	30.19	0.36651				0
	WIYCANR	1	1	1	NCLIV_054720	N-Term(Dimethyl); C4(Carbamidomethyl)	1010.49	180993627				Low	29.59	0.136002				0
	FNCDPESCYR	1	1	1	NCLIV_054720	N-Term(Dimethyl:2H(4)); C3(Carbamidomethyl); C8(Carbamidomethyl)	1379.57	31708139				Low	26.81	0.0574277				0
	EIFNYTNHTVLPEALEK	1	1	1	NCLIV_054720	N-Term(Dimethyl); K17(Dimethyl)	2074.08	980720040				Low	26.75	0.749021				0
	EVFDFMR	1	1	1	NCLIV_054720	N-Term(Dimethyl:2H(4)); M6(Oxidation)	991.485	1.96418e+07				Low	26.74	0.384165				0
	FLNVTNGVTPR	1	1	1	NCLIV_054720	N-Term(Dimethyl)	1245.69	2.32567e+06				Low	25.24	1.13811				0
	WSAELIGK	1	1	1	NCLIV_054720	N-Term(Dimethyl:2H(4)); K8(Dimethyl:2H(4))	967.606	3.27711e+07				Low	24.05	1.02992				0
	FNCDPESCYR	1	1	1	NCLIV_054720	N-Term(Dimethyl); C3(Carbamidomethyl); C8(Carbamidomethyl)	1375.54	4.142e+07	1.35336	1		Medium	23.29	0.0372707				0
	VQMQLNDTHPTIAIPELMR	1	1	1	NCLIV_054720	N-Term(Dimethyl:2H(4))	2239.19	1348578108				Low	22.61	1.81562				0
	NGNYPIDGR	1	1	1	NCLIV_054720	N-Term(Dimethyl:2H(4))	1037.53	84741785				Low	21.87	1.52585				0
	FLNVTNGVTPR	1	1	1	NCLIV_054720	N-Term(Dimethyl:2H(4))	1249.72	1.14694e+07				Low	20.57	3.13265				0
	LIETLNDTNAYFHEK	4	1	1	NCLIV_054720	N-Term(Dimethyl); K15(Dimethyl)	1863.95	6.11102e+08	1.70018	1					High	79.13	3.99712e-06	0
	LIETLNDTNAYFHEK	1	1	1	NCLIV_054720	N-Term(Dimethyl:2H(4)); K15(Dimethyl:2H(4))	1872	6.83665e+08							High	69.27	4.21991e-05	0
	LMETYISSDIHSIQR	4	1	1	NCLIV_054720	N-Term(Dimethyl:2H(4))	1824.94	914774920	2.26557	4	7.34321				High	55.07	0.00106265	0
	AFPGMYNEEDPHADVK	1	1	1	NCLIV_054720	N-Term(Dimethyl:2H(4)); K16(Dimethyl:2H(4))	1883.91	134218410	1.87426	1					Medium	38.74	0.0286499	0
	VSNRDWNDLPSK	3	1	1	NCLIV_054720	N-Term(Dimethyl:2H(4)); K12(Dimethyl:2H(4))	1494.81	379950320							Low	34.55	0.123728	1
	VSNRDWNDLPSK	1	1	1	NCLIV_054720	N-Term(Dimethyl); K12(Dimethyl)	1486.76	220358962							Low	20.49	2.78756	1
NCLIV_020530	organism=Neospora_caninum | product=hypothetical protein | location=NCLIV_chrVIIa:1104845-1122629(+) | length=3994	2	1	2	4	5	3.22338e+07	1.86851	3	5.61544	78.87	0.65	1	1	167.753	1.35	3	4	3994	422.755	6.27783
	Sequence	# PSMs	# Proteins	# Protein Groups	Protein Group Accessions	Modifications	MH+ [Da]	Area	Medium/Light	Medium/Light Count	Medium/Light Variability [%]	A4	IonScore A4	Exp Value A4	A9	IonScore A9	Exp Value A9	# Missed Cleavages
	SQEEQSPQRDEGNAAGGAEGEEDESK	1	1	1	NCLIV_020530	N-Term(Dimethyl); K26(Dimethyl)	2790.2	8.71821e+06	1.56975	1		High	78.87	7.16692e-07				1
	LPEAAGAPHASGSTAPR	2	1	1	NCLIV_020530	N-Term(Dimethyl:2H(4))	1621.86	78305441	1.90421	2	2.80606				High	112.38	2.10947e-09	0
	DAVGKTDDGAEGTEAVGPR	1	1	1	NCLIV_020530	N-Term(Dimethyl:2H(4)); K5(Dimethyl:2H(4))	1908.97	6.39238e+06							Low	32.8	0.17072	1
	GQGEETGDRQESGPTPVK	1	1	1	NCLIV_020530	N-Term(Dimethyl:2H(4)); K18(Dimethyl:2H(4))	1935.98	9.67786e+06							Low	31.8	0.226288	1
NCLIV_021630	organism=Neospora_caninum | product=Large protein with a UBR1-like ring finger related treble clef, related | location=NCLIV_chrVIIa:2080427-2103121(-) | length=5461	0.44	1	1	2	3	9.86254e+06	1.86738	2	7.32561	0	0.16	1	1	92.17	0.27	1	2	5461	584.455	5.92236
	Sequence	# PSMs	# Proteins	# Protein Groups	Protein Group Accessions	Modifications	MH+ [Da]	Area	Medium/Light	Medium/Light Count	Medium/Light Variability [%]	A4	IonScore A4	Exp Value A4	A9	IonScore A9	Exp Value A9	# Missed Cleavages
	EQLGVAAWR	1	1	1	NCLIV_021630	N-Term(Dimethyl)	1057.58	7.65178e+06				Low	31.12	0.236054				0
	GEGTTEQGEEGATRR	2	1	1	NCLIV_021630	N-Term(Dimethyl:2H(4))	1609.77	1.20733e+07	1.86738	2	7.32561				High	75.06	6.0179e-06	1
NCLIV_063010	organism=Neospora_caninum | product=hypothetical protein, conserved | location=NCLIV_chrXII:2243859-2247180(-) | length=642	4.05	1	1	1	2	2.01354e+07	1.86102	1		58.91	4.05	1	2					642	65.2523	4.81787
	Sequence	# PSMs	# Proteins	# Protein Groups	Protein Group Accessions	Modifications	MH+ [Da]	Area	Medium/Light	Medium/Light Count	Medium/Light Variability [%]	A4	IonScore A4	Exp Value A4	A9	IonScore A9	Exp Value A9	# Missed Cleavages
	SPLGGEAGPGTDPESTPAVHSGAASK	1	1	1	NCLIV_063010	N-Term(Dimethyl); K26(Dimethyl)	2433.19	1.21373e+07	1.86102	1		High	52.13	0.00161599				0
	SPLGGEAGPGTDPESTPAVHSGAASK	1	1	1	NCLIV_063010	N-Term(Dimethyl:2H(4)); K26(Dimethyl:2H(4))	2441.24	2.01354e+07				Low	35.78	0.0793515				0
NCLIV_049030	organism=Neospora_caninum | product=hypothetical protein | location=NCLIV_chrX:3622666-3625371(+) | length=225	6.22	1	1	1	1	121040381	1.86075	1						65.58	6.22	1	1	225	25.9921	6.23975
	Sequence	# PSMs	# Proteins	# Protein Groups	Protein Group Accessions	Modifications	MH+ [Da]	Area	Medium/Light	Medium/Light Count	Medium/Light Variability [%]	A4	IonScore A4	Exp Value A4	A9	IonScore A9	Exp Value A9	# Missed Cleavages
	YVWHVWEQVQQDDR	1	1	1	NCLIV_049030	N-Term(Dimethyl)	1915.91	121040381	1.86075	1					High	65.58	5.30008e-05	0
NCLIV_027310	organism=Neospora_caninum | product=ATP-dependent nucleolar RNA helicase, putative | location=NCLIV_chrVIIb:2708719-2717175(-) | length=919	7.94	1	3	4	8	4.65066e+07	1.85694	4	19.6615	87.81	6.2	3	5	77.8208	1.74	1	3	919	100.994	5.49072
	Sequence	# PSMs	# Proteins	# Protein Groups	Protein Group Accessions	Modifications	MH+ [Da]	Area	Medium/Light	Medium/Light Count	Medium/Light Variability [%]	A4	IonScore A4	Exp Value A4	A9	IonScore A9	Exp Value A9	# Missed Cleavages
	RMETQPADSTGTDEAQASANAR	1	1	1	NCLIV_027310	N-Term(Dimethyl:2H(4))	2339.08	4.23178e+07	2.02733	1		High	64.59	5.89595e-05				1
	SSGVLEEGCPTSDASSSIPENERK	1	1	1	NCLIV_027310	N-Term(Dimethyl); C9(Carbamidomethyl); K24(Dimethyl)	2592.21	0				Medium	41.16	0.0132984				1
	SSGVLEEGCPTSDASSSIPENERK	1	1	1	NCLIV_027310	N-Term(Dimethyl:2H(4)); C9(Carbamidomethyl); K24(Dimethyl:2H(4))	2600.26	0				Low	34.06	0.0946471				1
	DASSEGGEAPK	2	1	1	NCLIV_027310	N-Term(Dimethyl:2H(4)); K11(Dimethyl)	1107.54	44347904				Low	26.68	0.46318				0
	EGNSGGSTALKPLSLR	3	1	1	NCLIV_027310	N-Term(Dimethyl:2H(4)); K11(Dimethyl:2H(4))	1650.96	5.2854e+07	1.70086	3	12.9724				High	55.93	0.000758918	0
NCLIV_022960	organism=Neospora_caninum | product=GM13279, related | location=NCLIV_chrVIIa:3276615-3281652(-) | length=414	3.38	1	1	1	3	7.08875e+07	1.85501	1						41.0699	3.38	1	3	414	46.3204	9.61279
	Sequence	# PSMs	# Proteins	# Protein Groups	Protein Group Accessions	Modifications	MH+ [Da]	Area	Medium/Light	Medium/Light Count	Medium/Light Variability [%]	A4	IonScore A4	Exp Value A4	A9	IonScore A9	Exp Value A9	# Missed Cleavages
	EVLKPNFEPSGLLK	2	1	1	NCLIV_022960	N-Term(Dimethyl:2H(4)); K4(Dimethyl:2H(4)); K14(Dimethyl:2H(4))	1667.05	7.08875e+07	1.85501	1					Medium	37.96	0.0192747	0
	EVLKPNFEPSGLLK	1	1	1	NCLIV_022960	N-Term(Dimethyl); K4(Dimethyl); K14(Dimethyl)	1654.98	45593125							Low	30.02	0.26428	0
NCLIV_006460	organism=Neospora_caninum | product=beta-tubulin cofactor d, putative | location=NCLIV_chrII:1715550-1726362(-) | length=2024	1.04	1	1	2	2	1.5627e+08	1.85171	1		0	0.35	1	1	42.17	0.69	1	1	2024	217.667	6.02393
	Sequence	# PSMs	# Proteins	# Protein Groups	Protein Group Accessions	Modifications	MH+ [Da]	Area	Medium/Light	Medium/Light Count	Medium/Light Variability [%]	A4	IonScore A4	Exp Value A4	A9	IonScore A9	Exp Value A9	# Missed Cleavages
	ELAALAR	1	1	1	NCLIV_006460		743.442	293439230				Low	26.29	0.646267				0
	ATFLLYHMTAPLFR	1	1	1	NCLIV_006460	N-Term(Dimethyl:2H(4))	1712.95	19100199	1.85171	1					Medium	42.17	0.0217545	0
NCLIV_010120	organism=Neospora_caninum | product=hypothetical protein, conserved | location=NCLIV_chrIV:438841-439779(-) | length=87	13.79	1	1	1	1	76811146	1.84367	1						41.03	13.79	1	1	87	10.4072	5.78271
	Sequence	# PSMs	# Proteins	# Protein Groups	Protein Group Accessions	Modifications	MH+ [Da]	Area	Medium/Light	Medium/Light Count	Medium/Light Variability [%]	A4	IonScore A4	Exp Value A4	A9	IonScore A9	Exp Value A9	# Missed Cleavages
	AYEPELGTSHSK	1	1	1	NCLIV_010120	N-Term(Dimethyl:2H(4)); K12(Dimethyl:2H(4))	1382.74	76811146	1.84367	1					Medium	41.03	0.0255827	0
NCLIV_025150	organism=Neospora_caninum | product=TPR Domain containing protein, putative | location=NCLIV_chrVIIb:1004212-1013148(-) | length=1560	3.72	1	1	3	3	2.6656e+07	1.84031	1		40.54	1.28	1	1	25.48	2.44	2	2	1560	166.107	7.50342
	Sequence	# PSMs	# Proteins	# Protein Groups	Protein Group Accessions	Modifications	MH+ [Da]	Area	Medium/Light	Medium/Light Count	Medium/Light Variability [%]	A4	IonScore A4	Exp Value A4	A9	IonScore A9	Exp Value A9	# Missed Cleavages
	ALDDLDAALGQEPQHPNAIK	1	1	1	NCLIV_025150	N-Term(Dimethyl); K20(Dimethyl)	2172.13	7.07652e+06	1.84031	1		Medium	40.54	0.0297465				0
	LSLFDEFHNLSR	1	1	1	NCLIV_025150	N-Term(Dimethyl:2H(4))	1509.8	3.6431e+07							Low	31.37	0.247906	0
	GTVPSGFHDAPAK	1	1	1	NCLIV_025150	N-Term(Dimethyl:2H(4)); K13(Dimethyl:2H(4))	1347.75	3.64606e+07							Low	25.48	1.09433	0
NCLIV_018600	organism=Neospora_caninum | product=DEAD/DEAH box helicase, putative | location=NCLIV_chrVI:2646635-2654991(+) | length=992	3.93	1	1	3	3	27047747	1.84029	1		47.79	2.82	2	2	0	1.11	1	1	992	108.998	8.42627
	Sequence	# PSMs	# Proteins	# Protein Groups	Protein Group Accessions	Modifications	MH+ [Da]	Area	Medium/Light	Medium/Light Count	Medium/Light Variability [%]	A4	IonScore A4	Exp Value A4	A9	IonScore A9	Exp Value A9	# Missed Cleavages
	RQAQAAEQGNAPQAVLDLR	1	1	1	NCLIV_018600	N-Term(Dimethyl:2H(4))	2068.12	42336876	1.84029	1		High	47.79	0.00584274				1
	GADILGEAK	1	1	1	NCLIV_018600	N-Term(Dimethyl); K9(Dimethyl)	929.529	4174096				Low	23.13	1.59055				0
	QSYVVVPAQHK	1	1	1	NCLIV_018600	N-Term(Dimethyl); K11(Dimethyl)	1311.74	34632269							Low	24.07	1.26709	0
NCLIV_059210	organism=Neospora_caninum | product=hypothetical protein | location=NCLIV_chrXI:5199927-5211850(-) | length=1054	7.78	1	3	5	7	4.99431e+07	1.84022	3	41.5952	136.67	5.31	3	4	48.5	2.47	2	3	1054	116.265	5.89697
	Sequence	# PSMs	# Proteins	# Protein Groups	Protein Group Accessions	Modifications	MH+ [Da]	Area	Medium/Light	Medium/Light Count	Medium/Light Variability [%]	A4	IonScore A4	Exp Value A4	A9	IonScore A9	Exp Value A9	# Missed Cleavages
	NANFLQQQQMLSR	2	1	1	NCLIV_059210	N-Term(Dimethyl:2H(4))	1609.84	8.43831e+06	1.60828	2	20.1745	High	86.67	7.19244e-07				0
	QQYEQTTANSR	1	1	1	NCLIV_059210	N-Term(Dimethyl:2H(4))	1357.66	2.53036e+06				High	50.47	0.00179441				0
	LVGGTAEDDAPGGEEEEEGQEKLPLESEALLR	1	1	1	NCLIV_059210	N-Term(Dimethyl:2H(4)); K22(Dimethyl:2H(4))	3431.73	2.45219e+07				Low	20.34	2.04173				1
	AAGLRDEAVEDGVASAR	2	1	1	NCLIV_059210	N-Term(Dimethyl:2H(4))	1718.9	93815092	4.75464	1					High	50.01	0.00375235	1
	TAEVDELRR	1	1	1	NCLIV_059210	N-Term(Dimethyl:2H(4))	1120.63	31492330							Low	27.36	0.717627	1
NCLIV_052480	organism=Neospora_caninum | product=Protein arginine methyltransferase 5, related | location=NCLIV_chrX:6544778-6547738(+) | length=986	5.48	1	1	3	7	6.41494e+07	1.83545	2	9.03247	142.41	3.96	2	5	35.03	1.52	1	2	986	106.721	6.26514
	Sequence	# PSMs	# Proteins	# Protein Groups	Protein Group Accessions	Modifications	MH+ [Da]	Area	Medium/Light	Medium/Light Count	Medium/Light Variability [%]	A4	IonScore A4	Exp Value A4	A9	IonScore A9	Exp Value A9	# Missed Cleavages
	TSGAGGAAETGDRETPGEAAK	2	1	1	NCLIV_052480	N-Term(Dimethyl); K21(Dimethyl)	1988.95	4.78091e+07	1.83545	2	9.03247	High	79.93	2.21949e-06				1
	TSGAGGAAETGDRETPGEAAK	2	1	1	NCLIV_052480	N-Term(Dimethyl:2H(4)); K21(Dimethyl:2H(4))	1997	7.33201e+07				High	46.36	0.00691192				1
	AFGERPASPTSQQLTTWR	1	1	1	NCLIV_052480	N-Term(Dimethyl:2H(4))	2065.07	8.79273e+07				Low	36.34	0.0764645				0
	HFESPYVVDLFAVYR	1	1	1	NCLIV_052480	N-Term(Dimethyl:2H(4))	1873.98	3.12009e+07							Low	35.03	0.110483	0
	HFESPYVVDLFAVYR	1	1	1	NCLIV_052480	N-Term(Dimethyl)	1869.95	1.41257e+07							Low	20.77	2.63319	0
NCLIV_001650	organism=Neospora_caninum | product=hypothetical protein, conserved | location=NCLIV_chrIa:1532777-1535554(-) | length=259	18.15	1	2	4	6	7.65376e+07	1.82668	2	100.588	44.69	13.9	3	3	47.27	10.81	2	3	259	28.3085	9.42236
	Sequence	# PSMs	# Proteins	# Protein Groups	Protein Group Accessions	Modifications	MH+ [Da]	Area	Medium/Light	Medium/Light Count	Medium/Light Variability [%]	A4	IonScore A4	Exp Value A4	A9	IonScore A9	Exp Value A9	# Missed Cleavages
	TASNSTANPSCR	1	1	1	NCLIV_001650	N-Term(Dimethyl:2H(4)); C11(Carbamidomethyl)	1297.61	340497	3.21051	1		Medium	40.92	0.0107246				0
	ASVADLEVAQTEELERK	1	1	1	NCLIV_001650	N-Term(Dimethyl:2H(4)); K17(Dimethyl:2H(4))	1952.08	133268326				Low	26.27	0.811178				1
	CLAKAKR	1	1	1	NCLIV_001650	N-Term(Dimethyl:2H(4)); C1(Carbamidomethyl); K4(Dimethyl); K6(Dimethyl)	934.616	4.8089e+06				Low	25.48	0.577321				2
	LSAHSEEDLLK	2	1	1	NCLIV_001650	N-Term(Dimethyl:2H(4)); K11(Dimethyl:2H(4))	1305.75	91535447	1.03933	1					High	48.51	0.00515025	0
	ASVADLEVAQTEELERK	1	1	1	NCLIV_001650	N-Term(Dimethyl); K17(Dimethyl)	1944.03	1.02316e+08							Low	21.97	2.32118	1
NCLIV_004200	organism=Neospora_caninum | product=hypothetical protein | location=NCLIV_chrIb:1507477-1519904(+) | length=1734	4.33	1	2	5	7	8.1922e+07	1.82638	3	6.94384	31.44	1.67	2	3	99.62	2.65	3	4	1734	191.573	6.40479
	Sequence	# PSMs	# Proteins	# Protein Groups	Protein Group Accessions	Modifications	MH+ [Da]	Area	Medium/Light	Medium/Light Count	Medium/Light Variability [%]	A4	IonScore A4	Exp Value A4	A9	IonScore A9	Exp Value A9	# Missed Cleavages
	GGLGFDFR	1	1	1	NCLIV_004200	N-Term(Dimethyl)	896.462	1.60401e+07				Low	27.95	0.28666				0
	GGLGFDFR	1	1	1	NCLIV_004200	N-Term(Dimethyl:2H(4))	900.487	1.32008e+07				Low	25.57	0.646045				0
	QPADDREAPEQPGNETGGEQR	1	1	1	NCLIV_004200	N-Term(Dimethyl:2H(4))	2313.06	2.59014e+07				Low	24.99	0.498731				1
	ASTLQTSEEDFHGEFK	2	1	1	NCLIV_004200	N-Term(Dimethyl:2H(4)); K16(Dimethyl:2H(4))	1889.93	103457907	1.8696	2	3.46879				High	53.09	0.00137209	0
	VEAEQGRPGGWSYR	1	1	1	NCLIV_004200	N-Term(Dimethyl:2H(4))	1623.81	6.63345e+07	0.907081	1					Medium	38.84	0.0376896	0
	LDELVWAIASKPNTEK	1	1	1	NCLIV_004200	N-Term(Dimethyl:2H(4)); K11(Dimethyl:2H(4)); K16(Dimethyl:2H(4))	1910.14	7.59737e+07							Low	28.41	0.274362	0
NCLIV_063810	organism=Neospora_caninum | product=hypothetical protein, conserved | location=NCLIV_chrXII:2867253-2872603(-) | length=848	7.43	1	4	4	7	1.36231e+08	1.82536	6	5.61689	86.59	2.36	1	1	238.069	7.43	4	6	848	89.8433	5.50342
	Sequence	# PSMs	# Proteins	# Protein Groups	Protein Group Accessions	Modifications	MH+ [Da]	Area	Medium/Light	Medium/Light Count	Medium/Light Variability [%]	A4	IonScore A4	Exp Value A4	A9	IonScore A9	Exp Value A9	# Missed Cleavages
	TLDHSGAGAAAAAAEEETAK	2	1	1	NCLIV_063810	N-Term(Dimethyl:2H(4)); K20(Dimethyl:2H(4))	1934.99	8.52599e+07	1.85769	2	9.7514	High	86.59	7.34151e-07	High	61.06	0.000257788	0
	QLATHGDAGEGATAGLR	2	1	1	NCLIV_063810	N-Term(Dimethyl:2H(4))	1656.86	1.32877e+08	1.81666	2	3.40062				High	104.49	1.18159e-08	0
	LGGLQVLHALLR	1	1	1	NCLIV_063810	N-Term(Dimethyl:2H(4))	1321.86	1.08326e+08	1.79252	1					High	63.67	5.05135e-05	0
	SARPTASSLQQASR	2	1	1	NCLIV_063810	N-Term(Dimethyl:2H(4))	1491.81	167489961	1.91512	1					Medium	40.52	0.0338805	0
NCLIV_056470	organism=Neospora_caninum | product=hypothetical protein, conserved | location=NCLIV_chrXI:2852369-2860826(+) | length=1265	5.93	1	2	4	4	3.69193e+07	1.8244	2	7.68292	58.57	4.03	2	2	42.51	1.9	2	2	1265	141.105	4.71631
	Sequence	# PSMs	# Proteins	# Protein Groups	Protein Group Accessions	Modifications	MH+ [Da]	Area	Medium/Light	Medium/Light Count	Medium/Light Variability [%]	A4	IonScore A4	Exp Value A4	A9	IonScore A9	Exp Value A9	# Missed Cleavages
	EGFQGEDAEQDEQRPLTR	1	1	1	NCLIV_056470	N-Term(Dimethyl:2H(4))	2137.01	52261764	1.73239	1		High	44.24	0.00786181				0
	ASSSPAASPLLLHAPSSSPSASTSSSSSASIAR	1	1	1	NCLIV_056470	N-Term(Dimethyl:2H(4))	3088.58	2.75254e+07				Low	32.33	0.1507				0
	ESVLKPQSDVTGK	1	1	1	NCLIV_056470	N-Term(Dimethyl:2H(4)); K5(Dimethyl:2H(4)); K13(Dimethyl:2H(4))	1483.91	3.09707e+07	1.92128	1					Medium	36.87	0.0452296	0
	DAVHALAVASK	1	1	1	NCLIV_056470	N-Term(Dimethyl); K11(Dimethyl)	1137.66	1.2929e+07							Low	35.14	0.103219	0
NCLIV_017780	organism=Neospora_caninum | product=Trichohyalin, putative | location=NCLIV_chrVI:2010781-2029634(+) | length=1754	3.48	1	1	5	6	3.69104e+07	1.81751	1		60.22	3.48	5	6					1754	198.997	5.38916
	Sequence	# PSMs	# Proteins	# Protein Groups	Protein Group Accessions	Modifications	MH+ [Da]	Area	Medium/Light	Medium/Light Count	Medium/Light Variability [%]	A4	IonScore A4	Exp Value A4	A9	IonScore A9	Exp Value A9	# Missed Cleavages
	SQTPSERENVPETGASGDAGPGVPR	1	1	1	NCLIV_017780	N-Term(Dimethyl:2H(4))	2527.23	3.16148e+07	1.81751	1		High	60.22	0.000249534				1
	LAALKDR	1	1	1	NCLIV_017780	N-Term(Dimethyl:2H(4))	818.54	47884355				Low	23.85	1.17716				1
	AKQQVEELEK	2	1	1	NCLIV_017780	N-Term(Dimethyl:2H(4))	1233.7	3.12319e+07				Low	21.08	3.13336				1
	RAGTQQK	1	1	1	NCLIV_017780	N-Term(Dimethyl); K7(Dimethyl)	844.503	1.38245e+06				Low	20.76	3.3016				1
	EAEKAAADLEAK	1	1	1	NCLIV_017780	K4(Dimethyl:2H(4)); K12(Dimethyl)	1305.72	1.24488e+07				Low	20.44	3.42619				1
NCLIV_029180	organism=Neospora_caninum | product=WD-40 repeat-containing protein, putative | location=NCLIV_chrVIIb:4269411-4271939(+) | length=842	7.01	1	4	4	5	3.8932e+07	1.81441	2	4.83486	97.2009	3.92	2	3	65.3492	3.09	2	2	842	88.6304	8.06006
	Sequence	# PSMs	# Proteins	# Protein Groups	Protein Group Accessions	Modifications	MH+ [Da]	Area	Medium/Light	Medium/Light Count	Medium/Light Variability [%]	A4	IonScore A4	Exp Value A4	A9	IonScore A9	Exp Value A9	# Missed Cleavages
	STGPCSGSSSASASSSRPASTYSK	1	1	1	NCLIV_029180	N-Term(Dimethyl); C5(Carbamidomethyl); K24(Dimethyl)	2363.08	3.01782e+07	1.87452	1		High	57.7	0.000239792				0
	GGCWATQSR	1	1	1	NCLIV_029180	N-Term(Dimethyl:2H(4)); C3(Carbamidomethyl)	1054.5	6.93455e+06				High	47.52	0.00192234				0
	STGPCSGSSSASASSSRPASTYSK	1	1	1	NCLIV_029180	N-Term(Dimethyl:2H(4)); C5(Carbamidomethyl); K24(Dimethyl:2H(4))	2371.13	5.00703e+07				Low	35.56	0.0599723				0
	SLFSHSDASGSR	1	1	1	NCLIV_029180	N-Term(Dimethyl:2H(4))	1282.63	5.9791e+07	1.75623	1					High	56.35	0.000455252	0
	ASASGSVAKAPVGK	1	1	1	NCLIV_029180	N-Term(Dimethyl); K9(Dimethyl); K14(Dimethyl)	1313.78	2887441							High	45.95	0.00794054	1
NCLIV_037370	organism=Neospora_caninum | product=hypothetical protein, conserved | location=NCLIV_chrVIII:5908630-5909466(-) | length=137	32.85	1	3	4	7	1.24407e+07	1.81431	4	59.7362	132.691	32.85	4	7					137	14.3722	9.77393
	Sequence	# PSMs	# Proteins	# Protein Groups	Protein Group Accessions	Modifications	MH+ [Da]	Area	Medium/Light	Medium/Light Count	Medium/Light Variability [%]	A4	IonScore A4	Exp Value A4	A9	IonScore A9	Exp Value A9	# Missed Cleavages
	MQAANACSPVQK	1	1	1	NCLIV_037370	N-Term(Dimethyl); C7(Carbamidomethyl); K12(Dimethyl)	1360.67	5.98395e+06	2.75894	1		High	55.15	0.000772437				0
	YTYDLFFSSAR	1	1	1	NCLIV_037370	N-Term(Dimethyl:2H(4))	1401.7	1.58532e+07	1.30951	1		High	46.54	0.00553107				0
	MQAANACSPVQK	1	1	1	NCLIV_037370	N-Term(Dimethyl:2H(4)); M1(Oxidation); C7(Carbamidomethyl); K12(Dimethyl:2H(4))	1384.72	4.71641e+06	0.461942	1		High	46.24	0.00681678				0
	MQAANACSPVQK	1	1	1	NCLIV_037370	N-Term(Dimethyl); M1(Oxidation); C7(Carbamidomethyl); K12(Dimethyl)	1376.67	1.15353e+07				Medium	42.16	0.0134702				0
	EEACTSTNTDQR	1	1	1	NCLIV_037370	N-Term(Dimethyl:2H(4)); C4(Carbamidomethyl)	1443.63	280284	2.51372	1		Medium	34.73	0.0174313				0
	MQAANACSPVQK	1	1	1	NCLIV_037370	N-Term(Dimethyl:2H(4)); C7(Carbamidomethyl); K12(Dimethyl:2H(4))	1368.72	1.46126e+07				Low	33.88	0.128958				0
	MESNQTGTVR	1	1	1	NCLIV_037370	N-Term(Dimethyl:2H(4))	1154.58	6.85627e+06				Low	33.42	0.0845823				0
NCLIV_024920	organism=Neospora_caninum | product=hypothetical protein | location=NCLIV_chrVIIb:807745-816721(+) | length=1937	2.43	1	3	3	10	1.04743e+08	1.81383	5	12.8959	119.59	1.76	2	5	71.22	1.39	2	5	1937	206.503	7.10791
	Sequence	# PSMs	# Proteins	# Protein Groups	Protein Group Accessions	Modifications	MH+ [Da]	Area	Medium/Light	Medium/Light Count	Medium/Light Variability [%]	A4	IonScore A4	Exp Value A4	A9	IonScore A9	Exp Value A9	# Missed Cleavages
	HAGNPSGLAAASQR	2	1	1	NCLIV_024920	N-Term(Dimethyl:2H(4))	1368.73	35190384	1.9798	2	14.8902	Medium	44.3	0.0121455	Medium	38.95	0.0409941	0
	SGDQTDGRDDAQVGALGTEK	2	1	1	NCLIV_024920	N-Term(Dimethyl); K20(Dimethyl)	2075.98	6.57135e+07	1.97795	1		High	43.22	0.00988356				1
	SGDQTDGRDDAQVGALGTEK	2	1	1	NCLIV_024920	N-Term(Dimethyl:2H(4)); K20(Dimethyl:2H(4))	2084.03	1.15045e+08	1.81383	1		Medium	40.97	0.0230632				1
	LLQQTLQHSPPER	2	1	1	NCLIV_024920	N-Term(Dimethyl:2H(4))	1578.89	1.63154e+08	0.991433	1					Medium	42.55	0.019415	0
	LLQQTLQHSPPER	2	1	1	NCLIV_024920	N-Term(Dimethyl)	1574.86	163992640							Low	35.05	0.12187	0
NCLIV_052910	organism=Neospora_caninum | product=Myb1 protein, related | location=NCLIV_chrX:6835425-6845705(-) | length=902	9.42	1	4	7	12	1.542e+08	1.80807	3	7.2731	106.927	7.32	5	9	60.21	2.11	2	3	902	100.255	7.7085
	Sequence	# PSMs	# Proteins	# Protein Groups	Protein Group Accessions	Modifications	MH+ [Da]	Area	Medium/Light	Medium/Light Count	Medium/Light Variability [%]	A4	IonScore A4	Exp Value A4	A9	IonScore A9	Exp Value A9	# Missed Cleavages
	AADAASSLATPR	1	1	1	NCLIV_052910	N-Term(Dimethyl:2H(4))	1162.64	14255427				High	49.17	0.00455306				0
	LLDQAQGNDEEDDGKPK	1	1	1	NCLIV_052910	N-Term(Dimethyl); K15(Dimethyl); K17(Dimethyl)	1955.96	2.02242e+07	1.00754	1		High	49.16	0.00315542				0
	LLDQAQGNDEEDDGKPK	2	1	1	NCLIV_052910	N-Term(Dimethyl:2H(4)); K15(Dimethyl:2H(4)); K17(Dimethyl:2H(4))	1968.03	21178796				Medium	39.22	0.0434237				0
	RLQEENLPAYLQQLEEK	1	1	1	NCLIV_052910	N-Term(Dimethyl:2H(4)); K17(Dimethyl:2H(4))	2165.2	1.72498e+08	1.89885	1		Medium	37.98	0.0495495				1
	AADAASSLATPR	1	1	1	NCLIV_052910		1130.58	51572293				Low	29.77	0.281943				0
	AADAASSLATPR	1	1	1	NCLIV_052910	N-Term(Dimethyl)	1158.61	8878498				Low	29.25	0.370337				0
	YGINNWSR	1	1	1	NCLIV_052910	N-Term(Dimethyl)	1037.52	1.05273e+08				Low	23.72	0.830131				0
	MNHGAQEQAASA	1	1	1	NCLIV_052910	N-Term(Dimethyl:2H(4))	1246.58	12466398				Low	22.07	0.881324				0
	LSLAQFHVR	2	1	1	NCLIV_052910	N-Term(Dimethyl:2H(4))	1102.67	173891810	1.80807	1					High	60.21	0.000283552	0
	LDDALLHEAR	1	1	1	NCLIV_052910	N-Term(Dimethyl:2H(4))	1184.66	116210568							Low	21.98	1.99891	0
NCLIV_028300	organism=Neospora_caninum | product=signal recognition particle, putative | location=NCLIV_chrVIIb:3435414-3442796(-) | length=702	5.41	1	2	3	7	7.38479e+07	1.80732	3	6.25512					126.024	5.41	3	7	702	77.4698	8.80713
	Sequence	# PSMs	# Proteins	# Protein Groups	Protein Group Accessions	Modifications	MH+ [Da]	Area	Medium/Light	Medium/Light Count	Medium/Light Variability [%]	A4	IonScore A4	Exp Value A4	A9	IonScore A9	Exp Value A9	# Missed Cleavages
	AAAPGLAASDRK	2	1	1	NCLIV_028300	N-Term(Dimethyl:2H(4)); K12(Dimethyl:2H(4))	1191.73	5.60888e+07	1.84581	2	3.12527				High	63.5	0.000135725	1
	LCAFHSGGVASFAK	1	1	1	NCLIV_028300	N-Term(Dimethyl); C2(Carbamidomethyl); K14(Dimethyl)	1507.77	64482558	1.60824	1					High	52.26	0.00189401	0
	AAAPGLAASDRK	2	1	1	NCLIV_028300	N-Term(Dimethyl); K12(Dimethyl)	1183.68	3.42136e+07							Medium	44.54	0.0111656	1
	LCAFHSGGVASFAK	1	1	1	NCLIV_028300	N-Term(Dimethyl:2H(4)); C2(Carbamidomethyl); K14(Dimethyl:2H(4))	1515.82	114155565							Low	24.79	1.23946	0
	GDDVYVEADRPR	1	1	1	NCLIV_028300	N-Term(Dimethyl:2H(4))	1423.71	5.12992e+07							Low	23.79	1.08761	0
NCLIV_044660	organism=Neospora_caninum | product=Zgc:158610 protein, related | location=NCLIV_chrIX:5311757-5324616(+) | length=1814	3.03	1	1	3	3	53136853	1.80575	1		45.16	3.03	3	3					1814	187.203	8.83643
	Sequence	# PSMs	# Proteins	# Protein Groups	Protein Group Accessions	Modifications	MH+ [Da]	Area	Medium/Light	Medium/Light Count	Medium/Light Variability [%]	A4	IonScore A4	Exp Value A4	A9	IonScore A9	Exp Value A9	# Missed Cleavages
	SHLSLSSSPPSDPTDAAGLGASR	1	1	1	NCLIV_044660	N-Term(Dimethyl:2H(4))	2242.12	6.23869e+07	1.80575	1		High	45.81	0.00774276				0
	SAGFHLTQGTGIGSGDLGAAGR	1	1	1	NCLIV_044660	N-Term(Dimethyl:2H(4))	2062.06	5.06124e+07				Low	25.35	1.00053				0
	LTGSQTSEPR	1	1	1	NCLIV_044660	N-Term(Dimethyl)	1103.57	46411291				Low	20.82	2.62789				0
NCLIV_030470	organism=Neospora_caninum | product=hypothetical protein, conserved | location=NCLIV_chrVIII:321654-328514(+) | length=1270	29.37	1	19	26	67	7.52378e+08	1.80449	32	22.9739	642.397	22.2	19	45	615.839	9.21	8	22	1270	134.306	5.78271
	Sequence	# PSMs	# Proteins	# Protein Groups	Protein Group Accessions	Modifications	MH+ [Da]	Area	Medium/Light	Medium/Light Count	Medium/Light Variability [%]	A4	IonScore A4	Exp Value A4	A9	IonScore A9	Exp Value A9	# Missed Cleavages
	SKDEAGTQEGGIQSDQLR	2	1	1	NCLIV_030470	N-Term(Dimethyl); K2(Dimethyl)	1974.97	1.6924e+08	2.06142	2	3.13388	High	78.49	3.8814e-06				1
	GPSPHATPAALDAR	5	1	1	NCLIV_030470	N-Term(Dimethyl:2H(4))	1392.75	429555243	2.11865	3	3.53084	High	59.69	0.000405324	Medium	41.86	0.0244198	0
	NVDNLLADLSR	1	1	1	NCLIV_030470	N-Term(Dimethyl)	1257.68	2.41925e+07	1.32861	1		High	58.28	0.000512499				0
	RETEETEEVPAGEALALGSEAETK	2	1	1	NCLIV_030470	N-Term(Dimethyl); K24(Dimethyl)	2602.28	2.41618e+08	1.49414	2	5.4952	High	57.62	0.000446985				1
	SKDEAGTQEGGIQSDQLR	2	1	1	NCLIV_030470	N-Term(Dimethyl:2H(4)); K2(Dimethyl:2H(4))	1983.02	3.04895e+08				High	57.15	0.000645624				1
	ATQFDSDLQTR	4	1	1	NCLIV_030470	N-Term(Dimethyl:2H(4))	1313.66	3.72825e+07	2.24458	4	6.29265	High	53.89	0.000961796				0
	NVDNLLADLSR	2	1	1	NCLIV_030470	N-Term(Dimethyl:2H(4))	1261.71	2.87121e+07	1.3446	1		High	53.08	0.00196816				0
	GASGEGEVFR	2	1	1	NCLIV_030470	N-Term(Dimethyl)	1036.5	3.24119e+07	1.66908	1		High	49.48	0.00199176				0
	GASGEGEVFR	3	1	1	NCLIV_030470	N-Term(Dimethyl:2H(4))	1040.53	4.40065e+07	1.40858	1		High	49.48	0.0019771				0
	SVSGETWAGLAASGPAVR	2	1	1	NCLIV_030470	N-Term(Dimethyl:2H(4))	1747.93	1.82376e+07	2.60034	2	30.9079	High	49.44	0.00431331				0
	AMNESCQALK	2	1	1	NCLIV_030470	N-Term(Dimethyl:2H(4)); M2(Oxidation); C6(Carbamidomethyl); K10(Dimethyl:2H(4))	1231.63	3.39777e+07	1.52209	1		Medium	42.74	0.0155322				0
	GETQPPATVVALHLFDADK	1	1	1	NCLIV_030470	N-Term(Dimethyl); K19(Dimethyl)	2065.1	4.39599e+08	1.83165	1		Medium	40.71	0.028248				0
	VNSAADPSESPR	1	1	1	NCLIV_030470	N-Term(Dimethyl:2H(4))	1261.63	4.12859e+06	1.74831	1		Medium	39.34	0.0333173				0
	QVIEVLWR	3	1	1	NCLIV_030470	N-Term(Dimethyl:2H(4))	1074.66	4.12514e+07	2.3052	1		Medium	39	0.036704				0
	ELAGAQTADGQKPWPEER	2	1	1	NCLIV_030470	N-Term(Dimethyl); K12(Dimethyl)	2039.02	376274280				Medium	38.27	0.0447479				0
	SAAPTEASAVASAPGREPER	2	1	1	NCLIV_030470	N-Term(Dimethyl:2H(4))	1986.02	1.02032e+09				Low	37.74	0.0558395				1
	VTEGGWCCQPR	3	1	1	NCLIV_030470	N-Term(Dimethyl); C7(Carbamidomethyl); C8(Carbamidomethyl)	1377.6	9.01773e+07	0.526259	1		Medium	37.33	0.0158945				0
	SAAPTEASAVASAPGREPER	1	1	1	NCLIV_030470	N-Term(Dimethyl)	1982	100992913				Low	33.95	0.122869				1
	AMLALEK	1	1	1	NCLIV_030470	N-Term(Dimethyl); K7(Dimethyl)	831.501	1.22452e+07				Low	26.42	0.745102				0
	AEASPKEDSPSSETAVQPWAPSTTDSAGSR	1	1	1	NCLIV_030470	N-Term(Dimethyl:2H(4)); K6(Dimethyl:2H(4))	3110.5	6.08403e+07				Low	25.4	0.601609				1
	APAPGVEHTPVLLPDVTGEEAK	2	1	1	NCLIV_030470	N-Term(Dimethyl:2H(4)); K22(Dimethyl:2H(4))	2291.27	4.09167e+08				Low	25.26	0.824751				0
	GETQPPATVVALHLFDADK	1	1	1	NCLIV_030470	N-Term(Dimethyl:2H(4)); K19(Dimethyl:2H(4))	2073.15	7.14939e+08				Low	24.38	1.14551				0
	AMNESCQALK	1	1	1	NCLIV_030470	N-Term(Dimethyl); M2(Oxidation); C6(Carbamidomethyl); K10(Dimethyl)	1223.58	1.48429e+07				Low	24.04	0.55579				0
	ELAGAQTADGQKPWPEER	1	1	1	NCLIV_030470	N-Term(Dimethyl:2H(4)); K12(Dimethyl:2H(4))	2047.07	5.21876e+08				Low	23.48	1.61548				0
	SGIEGFR	1	1	1	NCLIV_030470	N-Term(Dimethyl:2H(4))	797.446	7.04213e+07				Low	21.12	1.37769				0
	GNAAQKCDAREK	1	1	1	NCLIV_030470	K6(Dimethyl:2H(4)); C7(Carbamidomethyl); K12(Dimethyl)	1407.73	71310623				Low	20.09	3.23526				2
	QLSSPVAAVAEPKPEEKEDEGAESDASSSR	2	1	1	NCLIV_030470	N-Term(Dimethyl:2H(4)); K13(Dimethyl:2H(4)); K17(Dimethyl:2H(4))	3196.62	498035438	2.02961	1					High	83.27	1.19369e-06	1
	QNHSTSAIQVQTK	2	1	1	NCLIV_030470	N-Term(Dimethyl:2H(4)); K13(Dimethyl:2H(4))	1505.85	2.32811e+08	1.69083	2	5.16022				High	76.86	7.50997e-06	0
	ANSFSLSISDVRK	2	1	1	NCLIV_030470	N-Term(Dimethyl); K13(Dimethyl)	1479.81	202093212	1.85043	2	6.43677				High	72.77	1.94626e-05	1
	LICNSGHGPALLGSAR	4	1	1	NCLIV_030470	N-Term(Dimethyl:2H(4)); C3(Carbamidomethyl)	1654.9	299100043	1.64389	4	8.10278				High	71.57	2.49253e-05	0
	QLSSPVAAVAEPKPEEKEDEGAESDASSSR	1	1	1	NCLIV_030470	N-Term(Dimethyl); K13(Dimethyl); K17(Dimethyl)	3184.55	22691928							High	61.79	0.000141615	1
	EDRVNSAADPSESPR	1	1	1	NCLIV_030470	N-Term(Dimethyl:2H(4))	1661.8	7.63537e+07	1.89394	1					High	49.33	0.00262591	1
	LICNSGHGPALLGSAR	1	1	1	NCLIV_030470	N-Term(Dimethyl); C3(Carbamidomethyl)	1650.87	215893856							Medium	44.86	0.0119449	0
	QNHSTSAIQVQTK	1	1	1	NCLIV_030470	N-Term(Dimethyl); K13(Dimethyl)	1497.8	1.50246e+08							Medium	43.58	0.0142808	0
	QLSSPVAAVAEPKPEEK	2	1	1	NCLIV_030470	N-Term(Dimethyl); K13(Dimethyl); K17(Dimethyl)	1864.04	0							Medium	38.54	0.0467672	0
	LEMLLESPQVRPSETK	1	1	1	NCLIV_030470	N-Term(Dimethyl:2H(4)); K16(Dimethyl:2H(4))	1921.09	380695048							Low	34.05	0.117888	0
	QLSSPVAAVAEPKPEEK	1	1	1	NCLIV_030470	N-Term(Dimethyl:2H(4)); K13(Dimethyl:2H(4)); K17(Dimethyl:2H(4))	1876.12	0							Low	29.89	0.208464	0
NCLIV_005180	organism=Neospora_caninum | product=hypothetical protein | location=NCLIV_chrII:511839-523334(+) | length=1855	1.89	1	2	3	4	3.5927e+07	1.8042	3	23.8005	70.59	0.59	1	2	68.07	1.29	2	2	1855	200.89	8.26514
	Sequence	# PSMs	# Proteins	# Protein Groups	Protein Group Accessions	Modifications	MH+ [Da]	Area	Medium/Light	Medium/Light Count	Medium/Light Variability [%]	A4	IonScore A4	Exp Value A4	A9	IonScore A9	Exp Value A9	# Missed Cleavages
	SLNTSNTQTAR	2	1	1	NCLIV_005180	N-Term(Dimethyl:2H(4))	1224.65	1.0511e+07	1.66688	2	11.7773	High	57.46	0.000530972				0
	GEEVNNREETPPDPVK	1	1	1	NCLIV_005180	N-Term(Dimethyl:2H(4)); K16(Dimethyl:2H(4))	1873.97	4.33364e+07	2.35205	1					High	68.07	5.45064e-05	1
	CLNTKGKK	1	1	1	NCLIV_005180	N-Term(Dimethyl:2H(4)); C1(Carbamidomethyl); K5(Dimethyl:2H(4)); K7(Dimethyl:2H(4)); K8(Dimethyl:2H(4))	1076.76	5.39337e+07							Low	23.59	0.216136	2
NCLIV_048390	organism=Neospora_caninum | product=hypothetical protein, conserved | location=NCLIV_chrX:3101528-3105379(+) | length=1283	1.56	1	1	2	2	9.00909e+06	1.79953	1		0	0.55	1	1	63.34	1.01	1	1	1283	136.739	6.58057
	Sequence	# PSMs	# Proteins	# Protein Groups	Protein Group Accessions	Modifications	MH+ [Da]	Area	Medium/Light	Medium/Light Count	Medium/Light Variability [%]	A4	IonScore A4	Exp Value A4	A9	IonScore A9	Exp Value A9	# Missed Cleavages
	ESLSALK	1	1	1	NCLIV_048390	N-Term(Dimethyl); K7(Dimethyl)	803.487	1.3471e+07				Low	24	1.1561				0
	QTEETDRPGGAER	1	1	1	NCLIV_048390	N-Term(Dimethyl:2H(4))	1477.72	4547197	1.79953	1					High	63.34	0.000105689	0
NCLIV_038450	organism=Neospora_caninum | product=hypothetical protein, conserved | location=NCLIV_chrIX:108566-109111(-) | length=181	23.2	1	2	2	4	4.86297e+07	1.79928	3	45.1429	182.31	23.2	2	4					181	19.8904	8.63135
	Sequence	# PSMs	# Proteins	# Protein Groups	Protein Group Accessions	Modifications	MH+ [Da]	Area	Medium/Light	Medium/Light Count	Medium/Light Variability [%]	A4	IonScore A4	Exp Value A4	A9	IonScore A9	Exp Value A9	# Missed Cleavages
	SSASASASASSHSVPSTNTQQGR	1	1	1	NCLIV_038450	N-Term(Dimethyl:2H(4))	2237.07	1.80835e+07	1.79928	1		High	115.07	7.46501e-10				0
	AQTSEDAAEQKDPEATITK	2	1	1	NCLIV_038450	N-Term(Dimethyl); K11(Dimethyl); K19(Dimethyl)	2117.06	7.91758e+07	1.55512	2	72.084	High	66.43	6.77979e-05				1
	AQTSEDAAEQKDPEATITK	1	1	1	NCLIV_038450	N-Term(Dimethyl:2H(4)); K11(Dimethyl:2H(4)); K19(Dimethyl:2H(4))	2129.14	7.03265e+07				Low	35.78	0.0923918				1
NCLIV_040610	organism=Neospora_caninum | product=Virulent strain associated lipoprotein, related | location=NCLIV_chrIX:1775664-1783457(+) | length=2597	15.83	1	15	25	77	850740499	1.79683	32	43.6952	1028.22	9.24	16	47	674.615	9.01	12	30	2597	264.595	9.18799
	Sequence	# PSMs	# Proteins	# Protein Groups	Protein Group Accessions	Modifications	MH+ [Da]	Area	Medium/Light	Medium/Light Count	Medium/Light Variability [%]	A4	IonScore A4	Exp Value A4	A9	IonScore A9	Exp Value A9	# Missed Cleavages
	EAQSGGGGSGSSGVDAR	4	1	1	NCLIV_040610	N-Term(Dimethyl:2H(4))	1510.7	6.50647e+06	2.04261	4	7.17529	High	113.57	6.36896e-10				0
	GVVSAASSSKAAAPGAQR	2	1	1	NCLIV_040610	N-Term(Dimethyl:2H(4)); K10(Dimethyl)	1674.94	6.63392e+07				High	89.19	4.22666e-07	High	79.84	3.68115e-06	1
	YGSFADPVNTYQER	4	1	1	NCLIV_040610	N-Term(Dimethyl)	1674.78	3.04105e+07	0.94799	2	2.37347	High	85.04	4.94746e-07				0
	NVGGESAGQCSTR	6	1	1	NCLIV_040610	N-Term(Dimethyl:2H(4)); C10(Carbamidomethyl)	1354.63	5.84161e+07	1.37265	4	4.97583	High	79.58	1.5014e-06				0
	YGSFADPVNTYQER	3	1	1	NCLIV_040610	N-Term(Dimethyl:2H(4))	1678.8	2.51114e+07				High	78.39	3.23511e-06				0
	NVGGESAGQCSTR	2	1	1	NCLIV_040610	N-Term(Dimethyl); C10(Carbamidomethyl)	1350.61	4.87341e+07	1.3883	2	3.68144	High	73.79	3.84822e-06				0
	AAETPDAPK	2	1	1	NCLIV_040610	N-Term(Dimethyl:2H(4)); K9(Dimethyl:2H(4))	963.56	1.97537e+07	2.88502	2	7.05971	High	60.58	0.000373049				0
	AGSSTSGVPFNAGDAGVAR	1	1	1	NCLIV_040610	N-Term(Dimethyl)	1748.86	16693768	1.97919	1		High	58.36	0.000397746				0
	EVQPDGAAKPGSGDASLEK	3	1	1	NCLIV_040610	N-Term(Dimethyl); K9(Dimethyl); K19(Dimethyl)	1940	1.89454e+08	2.70443	2	16.2281	High	57.98	0.000536336	High	61.84	0.000219827	0
	EASLASTENK	2	1	1	NCLIV_040610	N-Term(Dimethyl:2H(4)); K10(Dimethyl:2H(4))	1113.62	1.35117e+07	2.88747	1		High	51.08	0.0023352				0
	AGSSTSGVPFNAGDAGVAR	1	1	1	NCLIV_040610	N-Term(Dimethyl:2H(4))	1752.88	3.99133e+07				High	44.74	0.0101292				0
	ASAGEVPR	4	1	1	NCLIV_040610	N-Term(Dimethyl:2H(4))	818.467	3.67953e+07	1.97738	2	15.8126	Medium	44.12	0.0138445				0
	TSTPVGER	2	1	1	NCLIV_040610	N-Term(Dimethyl:2H(4))	878.488	3.20696e+07				Low	38.96	0.0508992				0
	DTSSPPSVHLTASTQMAPVHGSAIPR	4	1	1	NCLIV_040610	N-Term(Dimethyl:2H(4))	2676.37	1032592981	2.53247	2	14.1187	Medium	38.64	0.0398625	High	70.14	2.82592e-05	0
	LQEAVVSMQSR	2	1	1	NCLIV_040610	N-Term(Dimethyl:2H(4)); M8(Oxidation)	1295.69	2.62735e+07				Low	36.69	0.0703511				0
	EVQPDGAAKPGSGDASLEK	2	1	1	NCLIV_040610	N-Term(Dimethyl:2H(4)); K9(Dimethyl:2H(4)); K19(Dimethyl:2H(4))	1952.07	4.07038e+08				Low	33.96	0.140868				0
	AAQSAESGEPQR	1	1	1	NCLIV_040610	N-Term(Dimethyl:2H(4))	1262.63	974389				Low	32.21	0.156936				0
	LQEAVVSMQSR	1	1	1	NCLIV_040610	N-Term(Dimethyl); M8(Oxidation)	1291.66	7.72952e+06				Low	31.71	0.228092				0
	CCAGPLSALFGQR	2	1	1	NCLIV_040610	N-Term(Dimethyl); C1(Carbamidomethyl); C2(Carbamidomethyl)	1464.71	2.86871e+07				Low	31.69	0.155315				0
	EASLASTENK	1	1	1	NCLIV_040610	N-Term(Dimethyl); K10(Dimethyl)	1105.57	10311032				Low	28.52	0.458442				0
	CCAGPLSALFGQR	2	1	1	NCLIV_040610	N-Term(Dimethyl:2H(4)); C1(Carbamidomethyl); C2(Carbamidomethyl)	1468.73	1.83818e+07				Low	27.85	0.39612				0
	DVLGGEWK	1	1	1	NCLIV_040610	N-Term(Dimethyl:2H(4)); K8(Dimethyl:2H(4))	967.57	6.66827e+06				Low	26.2	0.730804				0
	AGLPPVER	1	1	1	NCLIV_040610	N-Term(Dimethyl:2H(4))	870.534	1.99518e+07				Low	25.34	0.742881				0
	ENESLKDENLR	2	1	1	NCLIV_040610	N-Term(Dimethyl:2H(4)); K6(Dimethyl:2H(4))	1410.76	611589590	1.90368	2	7.05404				High	72.43	1.9696e-05	1
	SREPASLTVSPSQSR	2	1	1	NCLIV_040610	N-Term(Dimethyl)	1629.85	782925164	0.914826	2	37.8861				High	69.25	4.11816e-05	1
	GVVEHMLVEPSNR	3	1	1	NCLIV_040610	N-Term(Dimethyl:2H(4))	1498.79	736703352	1.39066	2	3.69022				High	69.03	4.12773e-05	0
	SLAIWHQLEETK	3	1	1	NCLIV_040610	N-Term(Dimethyl:2H(4)); K12(Dimethyl:2H(4))	1518.88	5.72981e+08	3.43973	1					High	67.54	5.8991e-05	0
	ENESLKDENLR	2	1	1	NCLIV_040610	N-Term(Dimethyl); K6(Dimethyl)	1402.71	380635142							High	63.5	0.000135926	1
	DTSSPPSVHLTASTQMAPVHGSAIPR	1	1	1	NCLIV_040610	N-Term(Dimethyl:2H(4)); M16(Oxidation)	2692.37	3.40202e+07	3.27054	1					High	62.57	0.000162132	0
	SLAIWHQLEETK	3	1	1	NCLIV_040610	N-Term(Dimethyl); K12(Dimethyl)	1510.82	2.97997e+08	1.14824	1					High	61.43	0.000250476	0
	GVVEHMLVEPSNR	2	1	1	NCLIV_040610	N-Term(Dimethyl)	1494.77	610906518	1.37979	1					High	56.04	0.000797554	0
	SREPASLTVSPSQSR	1	1	1	NCLIV_040610	N-Term(Dimethyl:2H(4))	1633.88	4.98226e+08							High	51.29	0.00284465	1
	DEAVAKAVPEEAAAK	1	1	1	NCLIV_040610	N-Term(Dimethyl:2H(4)); K6(Dimethyl); K15(Dimethyl:2H(4))	1590.92	1.04032e+07							Medium	42.65	0.017528	1
	DAPKAAPEAADAPK	1	1	1	NCLIV_040610	N-Term(Dimethyl); K4(Dimethyl); K14(Dimethyl)	1435.78	5.40352e+06							Low	36.78	0.0788782	1
	STDVERPAK	1	1	1	NCLIV_040610	N-Term(Dimethyl); K9(Dimethyl)	1058.58	1.67643e+07							Low	31.54	0.24828	0
	GRQPLPSEPR	1	1	1	NCLIV_040610	N-Term(Dimethyl:2H(4))	1168.67	292217116							Low	26.72	0.653126	1
	EAPKTPPVAK	1	1	1	NCLIV_040610	N-Term(Dimethyl)	1065.63	536482028							Low	23.67	1.35991	1
NCLIV_054950	organism=Neospora_caninum | product=hypothetical protein | location=NCLIV_chrXI:1461653-1467375(+) | length=1410	6.95	1	4	5	13	2.39762e+08	1.79623	5	9.01464	369.68	6.95	5	11	43.01	2.55	2	2	1410	135.759	4.55127
	Sequence	# PSMs	# Proteins	# Protein Groups	Protein Group Accessions	Modifications	MH+ [Da]	Area	Medium/Light	Medium/Light Count	Medium/Light Variability [%]	A4	IonScore A4	Exp Value A4	A9	IonScore A9	Exp Value A9	# Missed Cleavages
	AAEESLISQHAQAAAVGGSSDDADK	4	1	1	NCLIV_054950	N-Term(Dimethyl:2H(4)); K25(Dimethyl:2H(4))	2492.24	1.26637e+08	2.06048	1		High	98.84	3.75916e-08	Low	21.13	2.17742	0
	AAEESLISQHAQAAAVGGSSDDADK	2	1	1	NCLIV_054950	N-Term(Dimethyl); K25(Dimethyl)	2484.19	6.94382e+07				High	83.96	9.13873e-07				0
	TGVVPGAEGTAGAAGGPGAAAALHR	3	1	1	NCLIV_054950	N-Term(Dimethyl:2H(4))	2148.14	4.35779e+08	1.70073	2	5.40636	High	83.75	1.42744e-06				0
	GTNNPDSGFPGVSWNSR	1	1	1	NCLIV_054950	N-Term(Dimethyl:2H(4))	1823.86	7.03464e+06	1.9086	1		High	79.72	1.98707e-06				0
	TQQQLQLQQLPFTHTTPDGR	1	1	1	NCLIV_054950	N-Term(Dimethyl:2H(4))	2369.25	1.56871e+08				Low	23.22	1.53601				0
	RQPLATASAPK	2	1	1	NCLIV_054950	N-Term(Dimethyl:2H(4)); K11(Dimethyl:2H(4))	1203.77	3.40572e+07	1.79623	1		Low	21.62	1.56634	High	44.88	0.00739086	1
NCLIV_009790	organism=Neospora_caninum | product=Rab 11b, putative | location=NCLIV_chrIV:242239-243608(+) | length=272	11.4	1	2	3	7	8.60426e+07	1.79311	3	46.0812	59.737	6.62	2	5	77.71	4.78	1	2	272	29.6623	9.30518
	Sequence	# PSMs	# Proteins	# Protein Groups	Protein Group Accessions	Modifications	MH+ [Da]	Area	Medium/Light	Medium/Light Count	Medium/Light Variability [%]	A4	IonScore A4	Exp Value A4	A9	IonScore A9	Exp Value A9	# Missed Cleavages
	ATIGVEFATR	2	1	1	NCLIV_009790	N-Term(Dimethyl)	1092.61	33547532	1.31495	1		High	54.87	0.00124763				0
	ATIGVEFATR	1	1	1	NCLIV_009790	N-Term(Dimethyl:2H(4))	1096.63	4.10151e+07				High	46.02	0.00762605				0
	STFLNASK	2	1	1	NCLIV_009790	N-Term(Dimethyl); K8(Dimethyl)	923.519	2.63433e+07				Low	25.31	0.843577				0
	AVGALLVYDVTRK	2	1	1	NCLIV_009790	N-Term(Dimethyl:2H(4)); K13(Dimethyl:2H(4))	1468.93	190769498	2.07911	2	22.2075				High	60.02	0.000141497	1
NCLIV_064820	organism=Neospora_caninum | product=hypothetical protein, conserved | location=NCLIV_chrXII:3648146-3653418(-) | length=1383	1.66	1	1	2	3	3.47699e+07	1.7919	1						40.07	1.66	2	3	1383	145.105	7.28369
	Sequence	# PSMs	# Proteins	# Protein Groups	Protein Group Accessions	Modifications	MH+ [Da]	Area	Medium/Light	Medium/Light Count	Medium/Light Variability [%]	A4	IonScore A4	Exp Value A4	A9	IonScore A9	Exp Value A9	# Missed Cleavages
	QLQHSVNQEILLR	1	1	1	NCLIV_064820	N-Term(Dimethyl:2H(4))	1609.93	3.91998e+07	1.7919	1					Medium	40.07	0.0299484	0
	GISEHPSSLK	2	1	1	NCLIV_064820	N-Term(Dimethyl:2H(4)); K10(Dimethyl:2H(4))	1118.67	3.03401e+07							Low	36.7	0.0771163	0
NCLIV_051140	organism=Neospora_caninum | product=TLD domain-containing protein, putative | location=NCLIV_chrX:5402145-5411604(+) | length=2091	4.5	1	2	5	8	4.10865e+07	1.78489	1		196.154	4.5	5	8					2091	221.924	8.38232
	Sequence	# PSMs	# Proteins	# Protein Groups	Protein Group Accessions	Modifications	MH+ [Da]	Area	Medium/Light	Medium/Light Count	Medium/Light Variability [%]	A4	IonScore A4	Exp Value A4	A9	IonScore A9	Exp Value A9	# Missed Cleavages
	SGTGSVEGYGATGSGGKPISGGSGPLGGK	1	1	1	NCLIV_051140	N-Term(Dimethyl); K17(Dimethyl); K29(Dimethyl)	2563.3	0				High	80.65	2.65703e-06				0
	SGTGSVEGYGATGSGGKPISGGSGPLGGK	1	1	1	NCLIV_051140	N-Term(Dimethyl:2H(4)); K17(Dimethyl:2H(4)); K29(Dimethyl:2H(4))	2575.38	0				High	62.84	0.000163149				0
	EGGADGPSGDGSAGYHFATAPATPR	2	1	1	NCLIV_051140	N-Term(Dimethyl:2H(4))	2378.1	63245537	1.78489	1		High	61.07	0.000133619				0
	SGISGLLGGER	2	1	1	NCLIV_051140	N-Term(Dimethyl:2H(4))	1077.62	1.08137e+07				Low	35.57	0.117617				0
	ILQPQHWEAIWGWVPETAR	1	1	1	NCLIV_051140	N-Term(Dimethyl:2H(4))	2349.24	4.92003e+07				Low	33.92	0.135845				0
	AGAPMSPQGK	1	1	1	NCLIV_051140	N-Term(Dimethyl:2H(4)); M5(Oxidation); K10(Dimethyl:2H(4))	1023.57	2.26599e+06				Low	29.89	0.30226				0
NCLIV_040950	organism=Neospora_caninum | product=hypothetical protein, conserved | location=NCLIV_chrIX:2066226-2078345(+) | length=1822	0.6	1	1	1	1	1.48818e+06	1.78444	1		40.06	0.6	1	1					1822	199.172	6.25244
	Sequence	# PSMs	# Proteins	# Protein Groups	Protein Group Accessions	Modifications	MH+ [Da]	Area	Medium/Light	Medium/Light Count	Medium/Light Variability [%]	A4	IonScore A4	Exp Value A4	A9	IonScore A9	Exp Value A9	# Missed Cleavages
	ADLGQGEAEAR	1	1	1	NCLIV_040950	N-Term(Dimethyl)	1144.56	1.48818e+06	1.78444	1		Medium	40.06	0.0171859				0
NCLIV_032610	organism=Neospora_caninum | product=hypothetical protein | location=NCLIV_chrVIII:2069540-2071381(-) | length=613	4.57	1	1	1	2	4.08023e+07	1.77866	2	9.75126	108.33	4.57	1	2					613	66.0756	6.7124
	Sequence	# PSMs	# Proteins	# Protein Groups	Protein Group Accessions	Modifications	MH+ [Da]	Area	Medium/Light	Medium/Light Count	Medium/Light Variability [%]	A4	IonScore A4	Exp Value A4	A9	IonScore A9	Exp Value A9	# Missed Cleavages
	GSCGDSADADDAQEATPAADKEPLQDSK	1	1	1	NCLIV_032610	N-Term(Dimethyl:2H(4)); C3(Carbamidomethyl); K21(Dimethyl:2H(4)); K28(Dimethyl:2H(4))	2945.38	4.08023e+07	1.6657	1		High	75.75	4.47268e-06				1
	GSCGDSADADDAQEATPAADKEPLQDSK	1	1	1	NCLIV_032610	N-Term(Dimethyl); C3(Carbamidomethyl); K21(Dimethyl); K28(Dimethyl)	2933.3	1.45464e+07	1.89928	1		High	54.08	0.000371885				1
NCLIV_000260	organism=Neospora_caninum | product=hypothetical protein, conserved | location=NCLIV_chrIa:239747-250500(+) | length=1675	8.84	1	4	9	18	2.04103e+08	1.77665	4	7.60051	186.488	5.25	6	14	48.59	5.19	4	4	1675	178.069	5.69385
	Sequence	# PSMs	# Proteins	# Protein Groups	Protein Group Accessions	Modifications	MH+ [Da]	Area	Medium/Light	Medium/Light Count	Medium/Light Variability [%]	A4	IonScore A4	Exp Value A4	A9	IonScore A9	Exp Value A9	# Missed Cleavages
	GVTGSGAAEPLSPR	1	1	1	NCLIV_000260	N-Term(Dimethyl)	1326.7	3.11265e+06	1.68966	1		High	74.07	1.17131e-05				0
	SGASAADSGVPAQK	2	1	1	NCLIV_000260	N-Term(Dimethyl:2H(4)); K14(Dimethyl:2H(4))	1309.72	5.76756e+06	1.91073	2	3.34535	High	63.24	0.000160626				0
	GASQPEELATGVTGPDDSRADGEDEGK	2	1	1	NCLIV_000260	N-Term(Dimethyl:2H(4)); K27(Dimethyl:2H(4))	2752.3	252125476	1.68632	1		High	48.21	0.00290766	Low	28.94	0.239843	1
	ATVGVCEGGR	1	1	1	NCLIV_000260	N-Term(Dimethyl:2H(4)); C6(Carbamidomethyl)	1037.53	9192171				High	43.99	0.00950477				0
	GASQPEELATGVTGPDDSRADGEDEGK	1	1	1	NCLIV_000260	N-Term(Dimethyl); K27(Dimethyl)	2744.25	1.71419e+08				Medium	39.72	0.0149377				1
	GDAPWSWR	3	1	1	NCLIV_000260	N-Term(Dimethyl)	1002.48	2.29456e+07				Low	32.9	0.0622614				0
	ATVGVCEGGR	1	1	1	NCLIV_000260	N-Term(Dimethyl); C6(Carbamidomethyl)	1033.51	0				Low	22.67	1.16938				0
	CAVGPGAQPAVETGR	1	1	1	NCLIV_000260	N-Term(Dimethyl:2H(4)); C1(Carbamidomethyl)	1501.77	956116				Low	21.91	2.06231				0
	SGASAADSGVPAQK	2	1	1	NCLIV_000260	N-Term(Dimethyl); K14(Dimethyl)	1301.67	3.48813e+06				Low	21.06	2.29819				0
	GDAPWSWR	1	1	1	NCLIV_000260	N-Term(Dimethyl:2H(4))	1006.5	3.67754e+06				Low	20.66	1.76871				0
	LSPDHGGAAELR	1	1	1	NCLIV_000260	N-Term(Dimethyl)	1250.65	2.34575e+07							Low	34.48	0.115597	0
	SVEEHAASSLALSPEAAAASHVSPQPLSPTR	1	1	1	NCLIV_000260	N-Term(Dimethyl:2H(4))	3129.61	241781928							Low	28.96	0.323107	0
	RGDLLVADVVGSLQQSR	1	1	1	NCLIV_000260	N-Term(Dimethyl:2H(4))	1845.05	118401010							Low	26.71	0.669563	1
NCLIV_005550	organism=Neospora_caninum | product=hypothetical protein | location=NCLIV_chrII:911453-918108(-) | length=502	21.91	1	7	9	37	1.76667e+09	1.76769	11	6.65748	53.51	7.37	3	8	730.803	14.54	6	29	502	54.1427	6.34131
	Sequence	# PSMs	# Proteins	# Protein Groups	Protein Group Accessions	Modifications	MH+ [Da]	Area	Medium/Light	Medium/Light Count	Medium/Light Variability [%]	A4	IonScore A4	Exp Value A4	A9	IonScore A9	Exp Value A9	# Missed Cleavages
	RVTLELGGK	2	1	1	NCLIV_005550	N-Term(Dimethyl:2H(4)); K9(Dimethyl:2H(4))	1036.7	2900497700	0.790222	1		Medium	40.99	0.0123604				1
	RVTLELGGK	3	1	1	NCLIV_005550	N-Term(Dimethyl); K9(Dimethyl)	1028.65	4146936144				Low	34.46	0.100894				1
	EGGEEGLFPYLEIK	1	1	1	NCLIV_005550	N-Term(Dimethyl:2H(4)); K14(Dimethyl:2H(4))	1644.9	2.10438e+07				Low	31.86	0.244849				0
	VDHPSDVLPGESAC	2	1	1	NCLIV_005550	N-Term(Dimethyl:2H(4)); C14(Carbamidomethyl)	1514.71	4.16059e+07				Low	30.06	0.147695				0
	ANESHYGLGAGICTK	2	1	1	NCLIV_005550	N-Term(Dimethyl); C13(Carbamidomethyl); K15(Dimethyl)	1633.8	335317163	1.75308	1					High	76.68	5.51133e-06	0
	IAEAGLVHLK	4	1	1	NCLIV_005550	N-Term(Dimethyl); K10(Dimethyl)	1106.69	214739533	1.89419	3	2.14373				High	72.97	1.18217e-05	0
	ISFTGSTATGRK	3	1	1	NCLIV_005550	N-Term(Dimethyl:2H(4)); K12(Dimethyl:2H(4))	1289.77	218409544							High	72.65	1.73677e-05	1
	DIGLAYHCANR	3	1	1	NCLIV_005550	N-Term(Dimethyl:2H(4)); C8(Carbamidomethyl)	1321.66	217686468							High	69.84	2.86254e-05	0
	ANESHYGLGAGICTK	3	1	1	NCLIV_005550	N-Term(Dimethyl:2H(4)); C13(Carbamidomethyl); K15(Dimethyl:2H(4))	1641.85	539732930	1.76769	1					High	68.98	3.99973e-05	0
	AFPAWSLSTSASHR	3	1	1	NCLIV_005550	N-Term(Dimethyl:2H(4))	1549.8	6.1334e+08	1.71491	3	0.134221				High	63.31	0.000163657	0
	ILHYYAGWADK	2	1	1	NCLIV_005550	N-Term(Dimethyl:2H(4)); K11(Dimethyl:2H(4))	1400.78	3.38722e+08	1.68881	1					High	61.51	0.000265046	0
	IAEAGLVHLK	3	1	1	NCLIV_005550	N-Term(Dimethyl:2H(4)); K10(Dimethyl:2H(4))	1114.74	351394034	1.85973	1					High	55.65	0.000355585	0
	DIGLAYHCANR	3	1	1	NCLIV_005550	N-Term(Dimethyl); C8(Carbamidomethyl)	1317.64	2.13243e+08							High	54.94	0.00066995	0
	ISFTGSTATGRK	1	1	1	NCLIV_005550	N-Term(Dimethyl); K12(Dimethyl)	1281.71	64886320							High	52.51	0.00186661	1
	ILHYYAGWADK	2	1	1	NCLIV_005550	N-Term(Dimethyl); K11(Dimethyl)	1392.73	220830476							High	48.99	0.00438864	0
NCLIV_034270	organism=Neospora_caninum | product=coatomer gamma 2-subunit protein, putative | location=NCLIV_chrVIII:3360706-3364262(-) | length=1032	19.96	1	8	16	31	3.95109e+08	1.7652	15	14.7293	403.648	16.96	14	22	257.523	4.55	3	9	1032	110.5	5.69385
	Sequence	# PSMs	# Proteins	# Protein Groups	Protein Group Accessions	Modifications	MH+ [Da]	Area	Medium/Light	Medium/Light Count	Medium/Light Variability [%]	A4	IonScore A4	Exp Value A4	A9	IonScore A9	Exp Value A9	# Missed Cleavages
	ATGAGSSGSHAPPQSR	7	1	1	NCLIV_034270	N-Term(Dimethyl:2H(4))	1499.75	3.65877e+07	1.94853	7	2.67725	High	122.6	1.40298e-10	High	79.68	2.69601e-06	0
	CNAELEPLLSDPNR	2	1	1	NCLIV_034270	N-Term(Dimethyl); C1(Carbamidomethyl)	1655.81	1.09242e+07				High	66.51	4.9898e-05				0
	SICELLQSFQR	1	1	1	NCLIV_034270	N-Term(Dimethyl); C3(Carbamidomethyl)	1408.73	9.09807e+06	0.645296	1		High	49.53	0.00359026				0
	GAGPSGSHAYSGAPAPTADLR	2	1	1	NCLIV_034270	N-Term(Dimethyl:2H(4))	1971.98	661148891	1.74775	2	1.47242	Medium	43.05	0.01443				0
	LFQSSDER	1	1	1	NCLIV_034270	N-Term(Dimethyl)	1009.49	3.47336e+07	1.1625	1		Medium	40.94	0.0128861				0
	IAFNCPQLR	1	1	1	NCLIV_034270	N-Term(Dimethyl); C5(Carbamidomethyl)	1146.61	3.49818e+07				Medium	38.88	0.0462351				0
	GAGPSGSHAYSGAPAPTADLR	1	1	1	NCLIV_034270	N-Term(Dimethyl)	1967.96	3.74983e+07	1.69993	1		Medium	37.12	0.0492694				0
	AFSESPLNPK	1	1	1	NCLIV_034270	N-Term(Dimethyl:2H(4)); K10(Dimethyl:2H(4))	1153.67	1.47052e+07				Low	36.43	0.0690037				0
	LLLDYLESCLR	1	1	1	NCLIV_034270	N-Term(Dimethyl); C9(Carbamidomethyl)	1422.77	8.77717e+06				Low	33.03	0.185631				0
	TQLYYAALQK	1	1	1	NCLIV_034270	N-Term(Dimethyl); K10(Dimethyl)	1254.71	7091811				Low	32.55	0.184894				0
	IVDAAMVSQIER	1	1	1	NCLIV_034270	N-Term(Dimethyl)	1359.73	1.96411e+07				Low	28.84	0.4857				0
	FGGPSDKPQFTPYDCDK	1	1	1	NCLIV_034270	N-Term(Dimethyl); K7(Dimethyl); C15(Carbamidomethyl); K17(Dimethyl)	2042.95	3.80844e+08				Low	27.26	0.332921				0
	MLSASSLR	1	1	1	NCLIV_034270	M1(Oxidation)	880.452	4.40224e+07				Low	24.94	0.647346				0
	AAGVDALTK	1	1	1	NCLIV_034270	N-Term(Dimethyl); K9(Dimethyl)	901.536	2.77394e+07				Low	23.55	1.73868				0
	LFQSSDER	3	1	1	NCLIV_034270	N-Term(Dimethyl:2H(4))	1013.52	33002259				Low	23.51	0.73667				0
	RAQNAETGALSAALSYILK	1	1	1	NCLIV_034270	N-Term(Dimethyl:2H(4)); K19(Dimethyl:2H(4))	2041.19	8.24388e+07				Low	21.29	1.6926				1
	ESGEDAAHACMQADSGK	3	1	1	NCLIV_034270	N-Term(Dimethyl:2H(4)); C10(Carbamidomethyl); K17(Dimethyl:2H(4))	1827.8	1.43334e+08	1.39659	2	17.0712				High	56.92	0.000160251	0
	WVSEVQSCVFQHDK	1	1	1	NCLIV_034270	N-Term(Dimethyl); C8(Carbamidomethyl); K14(Dimethyl)	1804.87	81933719	1.8042	1					High	44.96	0.00739639	0
	ESGEDAAHACMQADSGK	1	1	1	NCLIV_034270	N-Term(Dimethyl); C10(Carbamidomethyl); K17(Dimethyl)	1819.76	1.03427e+08							Low	21.84	0.232069	0
NCLIV_000130	organism=Neospora_caninum | product=hypothetical protein | location=NCLIV_chrIa:135373-140309(-) | length=494	12.55	1	4	6	18	4.70055e+07	1.7637	7	12.7401	206.263	10.32	5	16	57.46	2.23	1	2	494	54.3133	7.1958
	Sequence	# PSMs	# Proteins	# Protein Groups	Protein Group Accessions	Modifications	MH+ [Da]	Area	Medium/Light	Medium/Light Count	Medium/Light Variability [%]	A4	IonScore A4	Exp Value A4	A9	IonScore A9	Exp Value A9	# Missed Cleavages
	IVAEGANMPTTR	2	1	1	NCLIV_000130	N-Term(Dimethyl:2H(4)); M8(Oxidation)	1307.69	4.66085e+07	1.7637	1		High	56.74	0.000717383				0
	IVAEGANMPTTR	2	1	1	NCLIV_000130	N-Term(Dimethyl:2H(4))	1291.7	4.34263e+07	2.15166	2	19.8638	High	49.38	0.00450597				0
	FCQAFMTELSR	1	1	1	NCLIV_000130	N-Term(Dimethyl:2H(4)); C2(Carbamidomethyl)	1421.69	1.78203e+07	1.57413	1		High	46.66	0.0046672				0
	IVAEGANMPTTR	1	1	1	NCLIV_000130	N-Term(Dimethyl)	1287.67	2.6038e+07				High	46.11	0.00797048				0
	FCQAFMTELSR	2	1	1	NCLIV_000130	N-Term(Dimethyl:2H(4)); C2(Carbamidomethyl); M6(Oxidation)	1437.68	53394280	2.0004	2	32.1463	High	42.44	0.0108645				0
	FCQAFMTELSR	1	1	1	NCLIV_000130	N-Term(Dimethyl); C2(Carbamidomethyl)	1417.66	12790191				High	41.57	0.0105957				0
	NSLTGLSIGGAK	1	1	1	NCLIV_000130	N-Term(Dimethyl); K12(Dimethyl)	1173.68	2.09741e+07	1.73734	1		Medium	38.58	0.048169				0
	NSLTGLSIGGAK	1	1	1	NCLIV_000130	N-Term(Dimethyl:2H(4)); K12(Dimethyl:2H(4))	1181.73	22774838				Medium	36.48	0.0520094				0
	FLGFEQIFK	2	1	1	NCLIV_000130	N-Term(Dimethyl:2H(4)); K9(Dimethyl:2H(4))	1192.72	4.10138e+07				Low	34.82	0.0966416				0
	LALLGAK	1	1	1	NCLIV_000130	N-Term(Dimethyl:2H(4)); K7(Dimethyl:2H(4))	749.573	1.93196e+07				Low	23.13	0.220586				0
	FLGFEQIFK	1	1	1	NCLIV_000130	N-Term(Dimethyl); K9(Dimethyl)	1184.67	2.61e+07				Low	22.42	1.85958				0
	FCQAFMTELSR	1	1	1	NCLIV_000130	N-Term(Dimethyl); C2(Carbamidomethyl); M6(Oxidation)	1433.66	3.77087e+07				Low	20.72	1.14122				0
	LRQIMASIFSK	1	1	1	NCLIV_000130	N-Term(Dimethyl:2H(4)); K11(Dimethyl:2H(4))	1357.85	33381719							High	50.42	0.0019214	1
	LRQIMASIFSK	1	1	1	NCLIV_000130	N-Term(Dimethyl); K11(Dimethyl)	1349.8	4426563							Low	37.54	0.0572114	1
NCLIV_041000	organism=Neospora_caninum | product=Ribosomal RNA small subunit methyltransferase F (RRNA(Cytosine-C)), related | location=NCLIV_chrIX:2108377-2114075(+) | length=803	13.45	1	7	8	9	1.00946e+08	1.76242	6	18.5912	179.723	8.84	5	6	107.067	4.61	3	3	803	87.5542	8.66064
	Sequence	# PSMs	# Proteins	# Protein Groups	Protein Group Accessions	Modifications	MH+ [Da]	Area	Medium/Light	Medium/Light Count	Medium/Light Variability [%]	A4	IonScore A4	Exp Value A4	A9	IonScore A9	Exp Value A9	# Missed Cleavages
	AATEDIGGGTGSAER	1	1	1	NCLIV_041000	N-Term(Dimethyl:2H(4))	1423.7	1.04465e+07	1.65792	1		High	70.73	1.97034e-05				0
	RFAAGSEDDDDEDEPESR	2	1	1	NCLIV_041000	N-Term(Dimethyl:2H(4))	2071.86	1.0171e+08	1.99575	2	3.66135	High	62.25	1.83464e-05				1
	AADTGSAENAESR	1	1	1	NCLIV_041000	N-Term(Dimethyl:2H(4))	1310.61	2.91429e+06	1.40298	1		High	61.86	8.70576e-05				0
	SQSTSNDSSNDIPSR	1	1	1	NCLIV_041000	N-Term(Dimethyl:2H(4))	1626.75	6.88069e+06	1.87352	1		High	53.48	0.000599748				0
	QSTSLKAQAR	1	1	1	NCLIV_041000		1089.6	1.19993e+06				Low	23.43	1.68571				1
	NEGILFANDAKK	1	1	1	NCLIV_041000	N-Term(Dimethyl:2H(4)); K11(Dimethyl:2H(4)); K12(Dimethyl:2H(4))	1415.86	51497464							High	72.45	1.35615e-05	1
	MGETLHSLANFVQFR	1	1	1	NCLIV_041000	N-Term(Dimethyl:2H(4))	1781.93	1.44564e+08	1.29848	1					Medium	43.54	0.0151918	0
	CTSLMANLHR	1	1	1	NCLIV_041000	N-Term(Dimethyl); C1(Carbamidomethyl)	1230.61	5.65638e+07							Medium	40.41	0.0207642	0
NCLIV_030630	organism=Neospora_caninum | product=p25-alpha family protein, related | location=NCLIV_chrVIII:439672-440380(+) | length=169	10.06	1	1	2	7	1.26381e+08	1.76229	2	10.3836	38.16	10.06	2	5	46.13	5.33	1	2	169	18.073	8.14795
	Sequence	# PSMs	# Proteins	# Protein Groups	Protein Group Accessions	Modifications	MH+ [Da]	Area	Medium/Light	Medium/Light Count	Medium/Light Variability [%]	A4	IonScore A4	Exp Value A4	A9	IonScore A9	Exp Value A9	# Missed Cleavages
	RLTADDFEK	2	1	1	NCLIV_030630	N-Term(Dimethyl:2H(4)); K9(Dimethyl:2H(4))	1158.66	223083672	1.76229	2	10.3836	Medium	38.16	0.0562144	High	46.58	0.00808263	1
	VVEEIAAR	3	1	1	NCLIV_030630	N-Term(Dimethyl:2H(4))	918.554	2.96781e+07				Low	37.21	0.0603973				0
	VVEEIAAR	1	1	1	NCLIV_030630	N-Term(Dimethyl)	914.53	13676202				Low	22.88	1.54259				0
	RLTADDFEK	1	1	1	NCLIV_030630	N-Term(Dimethyl); K9(Dimethyl)	1150.61	133370487							Low	25.55	0.961072	1
NCLIV_008570	organism=Neospora_caninum | product=hypothetical protein, conserved | location=NCLIV_chrIII:1433602-1444203(+) | length=1691	3.67	1	2	4	5	8.29481e+07	1.76029	2	8.16869	42.12	1.24	1	2	101.917	2.42	3	3	1691	185.523	9.1001
	Sequence	# PSMs	# Proteins	# Protein Groups	Protein Group Accessions	Modifications	MH+ [Da]	Area	Medium/Light	Medium/Light Count	Medium/Light Variability [%]	A4	IonScore A4	Exp Value A4	A9	IonScore A9	Exp Value A9	# Missed Cleavages
	DTPAVNSAAAHMQLPSEILVR	1	1	1	NCLIV_008570	N-Term(Dimethyl:2H(4))	2252.2	37408487				Low	36.73	0.0706403				0
	DTPAVNSAAAHMQLPSEILVR	1	1	1	NCLIV_008570	N-Term(Dimethyl)	2248.18	94598818				Low	21.89	2.19834				0
	LSLNTSEHGGGLTK	1	1	1	NCLIV_008570	N-Term(Dimethyl:2H(4)); K14(Dimethyl:2H(4))	1477.85	90306325	1.85983	1					High	83.15	1.72317e-06	0
	TFSGHAGLSNIFR	1	1	1	NCLIV_008570	N-Term(Dimethyl:2H(4))	1438.77	6.08821e+07	1.66608	1					High	49.61	0.00370742	0
	LSLAAALEELRLDK	1	1	1	NCLIV_008570	N-Term(Dimethyl:2H(4)); K14(Dimethyl:2H(4))	1606	6.39392e+07							Low	24.49	0.546605	1
NCLIV_012320	organism=Neospora_caninum | product=hypothetical protein, conserved | location=NCLIV_chrV:73893-77292(-) | length=531	7.72	1	1	2	3	1.47955e+08	1.75917	1		43.7	5.46	1	2	41.39	2.26	1	1	531	58.3555	7.1665
	Sequence	# PSMs	# Proteins	# Protein Groups	Protein Group Accessions	Modifications	MH+ [Da]	Area	Medium/Light	Medium/Light Count	Medium/Light Variability [%]	A4	IonScore A4	Exp Value A4	A9	IonScore A9	Exp Value A9	# Missed Cleavages
	TEIDALAASPFPESEGRDEPAASQQTAWK	1	1	1	NCLIV_012320	N-Term(Dimethyl); K29(Dimethyl)	3158.54	50022733				Low	34.54	0.0792945				1
	TEIDALAASPFPESEGRDEPAASQQTAWK	1	1	1	NCLIV_012320	N-Term(Dimethyl:2H(4)); K29(Dimethyl:2H(4))	3166.58	1.43458e+08				Low	32.66	0.128102				1
	EGLLDLLASHQR	1	1	1	NCLIV_012320	N-Term(Dimethyl:2H(4))	1383.79	152452914	1.75917	1					Medium	41.39	0.0244952	0
NCLIV_027010	organism=Neospora_caninum | product=hypothetical protein, conserved | location=NCLIV_chrVIIb:2509586-2512981(-) | length=1131	2.03	1	1	2	2	2.10312e+07	1.75445	1		69.35	1.24	1	1	34.5	0.8	1	1	1131	125.708	5.23682
	Sequence	# PSMs	# Proteins	# Protein Groups	Protein Group Accessions	Modifications	MH+ [Da]	Area	Medium/Light	Medium/Light Count	Medium/Light Variability [%]	A4	IonScore A4	Exp Value A4	A9	IonScore A9	Exp Value A9	# Missed Cleavages
	TQNTGATESVGSER	1	1	1	NCLIV_027010	N-Term(Dimethyl:2H(4))	1468.72	5.61382e+06	1.75445	1		High	69.35	2.48957e-05				0
	LFAVDAFRR	1	1	1	NCLIV_027010	N-Term(Dimethyl:2H(4))	1126.67	36448638							Low	34.5	0.106763	1
NCLIV_060980	organism=Neospora_caninum | product=hypothetical protein, conserved | location=NCLIV_chrXII:556141-564980(+) | length=1695	2.01	1	1	3	3	4.96591e+06	1.75367	1		0	1.12	2	2	71.42	0.88	1	1	1695	182.813	9.08545
	Sequence	# PSMs	# Proteins	# Protein Groups	Protein Group Accessions	Modifications	MH+ [Da]	Area	Medium/Light	Medium/Light Count	Medium/Light Variability [%]	A4	IonScore A4	Exp Value A4	A9	IonScore A9	Exp Value A9	# Missed Cleavages
	AGESGGGPGKTR	1	1	1	NCLIV_060980	N-Term(Dimethyl); K10(Dimethyl)	1129.59	9.45391e+06				Low	22.34	1.68003				1
	VALEKQK	1	1	1	NCLIV_060980	N-Term(Dimethyl); K5(Dimethyl); K7(Dimethyl)	899.593	4.25366e+06				Low	20.04	2.27198				1
	TPSSSGERPGASSNR	1	1	1	NCLIV_060980	N-Term(Dimethyl:2H(4))	1521.76	1190145	1.75367	1					High	71.42	1.98449e-05	0
NCLIV_023890	organism=Neospora_caninum | product=hypothetical protein | location=NCLIV_chrVIIb:68445-74720(+) | length=1895	1.85	1	1	3	4	2.50089e+07	1.75354	2	3.13017	0	0.42	1	1	92.2033	1.42	2	3	1895	204.444	6.43018
	Sequence	# PSMs	# Proteins	# Protein Groups	Protein Group Accessions	Modifications	MH+ [Da]	Area	Medium/Light	Medium/Light Count	Medium/Light Variability [%]	A4	IonScore A4	Exp Value A4	A9	IonScore A9	Exp Value A9	# Missed Cleavages
	SNFCLLLR	1	1	1	NCLIV_023890	N-Term(Dimethyl:2H(4)); C4(Carbamidomethyl)	1054.6	8.62178e+06				Low	23.33	1.38379				0
	ANAPDDDELAHTAAR	2	1	1	NCLIV_023890	N-Term(Dimethyl:2H(4))	1598.77	41354883	1.75354	2	3.13017				High	67.6	3.43476e-05	0
	SELVGEAATTHR	1	1	1	NCLIV_023890	N-Term(Dimethyl:2H(4))	1302.69	2.505e+07							Low	27.86	0.592364	0
NCLIV_019020	organism=Neospora_caninum | product=hypothetical protein, conserved | location=NCLIV_chrVI:2998991-3004917(-) | length=1257	5.49	1	5	6	16	8.21944e+07	1.75227	9	4.94353	256.04	3.26	3	6	295.472	4.38	4	10	1257	127.603	7.6499
	Sequence	# PSMs	# Proteins	# Protein Groups	Protein Group Accessions	Modifications	MH+ [Da]	Area	Medium/Light	Medium/Light Count	Medium/Light Variability [%]	A4	IonScore A4	Exp Value A4	A9	IonScore A9	Exp Value A9	# Missed Cleavages
	GASSASAAAQTAAR	2	1	1	NCLIV_019020	N-Term(Dimethyl:2H(4))	1251.66	4.52536e+06	2.60337	2	4.42308	High	98.68	4.25123e-08				0
	DVSSSADSAGHAGGSK	2	1	1	NCLIV_019020	N-Term(Dimethyl:2H(4)); K16(Dimethyl:2H(4))	1496.74	1.70476e+07	1.68669	1		High	95.15	7.68618e-08	High	46.7	0.00513859	0
	DVSSSADSAGHAGGSK	2	1	1	NCLIV_019020	N-Term(Dimethyl); K16(Dimethyl)	1488.69	1.11565e+07	1.72376	1		High	81.65	1.06759e-06	High	58.46	0.000214411	0
	GASSASAAAQTAAR	1	1	1	NCLIV_019020	N-Term(Dimethyl)	1247.63	2.23453e+06				Low	31.62	0.1921				0
	QEDTDAAGPVR	1	1	1	NCLIV_019020	N-Term(Dimethyl:2H(4))	1190.6	6.56095e+06				Low	26.42	0.620937				0
	ESPKQEDTDAAGPVR	3	1	1	NCLIV_019020	N-Term(Dimethyl:2H(4)); K4(Dimethyl:2H(4))	1663.87	3.12414e+07	1.84765	2	2.91811				High	83.86	1.46102e-06	1
	ESPKQEDTDAAGPVR	1	1	1	NCLIV_019020	N-Term(Dimethyl); K4(Dimethyl)	1655.82	2.01434e+07	1.75227	1					High	83.35	1.17075e-06	1
	SGAAHSSLPLTSAR	2	1	1	NCLIV_019020	N-Term(Dimethyl:2H(4))	1386.76	1.10514e+08	1.70764	1					High	54.88	0.00119258	0
	TQQIDDKPIR	2	1	1	NCLIV_019020	N-Term(Dimethyl:2H(4)); K7(Dimethyl:2H(4))	1277.77	104828158	1.72142	1					Medium	41.21	0.0221563	0
NCLIV_012360	organism=Neospora_caninum | product=leucine rich repeat protein, putative | location=NCLIV_chrV:101046-108999(-) | length=1176	1.53	1	1	1	1	1.88162e+07	1.75163	1						93.4	1.53	1	1	1176	125.514	5.14795
	Sequence	# PSMs	# Proteins	# Protein Groups	Protein Group Accessions	Modifications	MH+ [Da]	Area	Medium/Light	Medium/Light Count	Medium/Light Variability [%]	A4	IonScore A4	Exp Value A4	A9	IonScore A9	Exp Value A9	# Missed Cleavages
	TDALDQGGETDRGEANSK	1	1	1	NCLIV_012360	N-Term(Dimethyl); K18(Dimethyl)	1919.89	1.88162e+07	1.75163	1					High	93.4	7.89163e-08	1
NCLIV_068240	organism=Neospora_caninum | product=hypothetical protein, conserved | location=NCLIV_chrXII:6129527-6133928(-) | length=679	5.01	1	2	2	3	2.95188e+07	1.7484	2	26.2482					101.14	5.01	2	3	679	74.6612	5.92236
	Sequence	# PSMs	# Proteins	# Protein Groups	Protein Group Accessions	Modifications	MH+ [Da]	Area	Medium/Light	Medium/Light Count	Medium/Light Variability [%]	A4	IonScore A4	Exp Value A4	A9	IonScore A9	Exp Value A9	# Missed Cleavages
	ANQQEDTRDGEAGFER	2	1	1	NCLIV_068240	N-Term(Dimethyl:2H(4))	1854.85	31977052	2.08091	1					High	65.17	4.10367e-05	1
	LACAEQNAHASGNFGSTR	1	1	1	NCLIV_068240	N-Term(Dimethyl:2H(4)); C3(Carbamidomethyl)	1922.91	2.70606e+07	1.46903	1					High	44.32	0.0070027	0
NCLIV_033550	organism=Neospora_caninum | product=hypothetical protein | location=NCLIV_chrVIII:2771225-2776774(+) | length=828	7.73	1	2	6	10	4.92477e+07	1.7484	3	11.637	83.25	4.47	3	7	61.86	4.83	3	3	828	90.5444	5.0083
	Sequence	# PSMs	# Proteins	# Protein Groups	Protein Group Accessions	Modifications	MH+ [Da]	Area	Medium/Light	Medium/Light Count	Medium/Light Variability [%]	A4	IonScore A4	Exp Value A4	A9	IonScore A9	Exp Value A9	# Missed Cleavages
	AAATPNQNQGNVAK	2	1	1	NCLIV_033550	N-Term(Dimethyl:2H(4)); K14(Dimethyl:2H(4))	1447.81	1.04857e+07	1.81814	2	5.80383	High	59.95	0.000391582				0
	AAATPNQNQGNVAK	2	1	1	NCLIV_033550	N-Term(Dimethyl); K14(Dimethyl)	1439.76	6.0648e+06				Low	35.11	0.102932				0
	RDFIPDLINR	1	1	1	NCLIV_033550	N-Term(Dimethyl)	1286.72	8117037				Low	25.9	0.951561				1
	GVYQADSVSPGLR	2	1	1	NCLIV_033550	N-Term(Dimethyl:2H(4))	1380.74	8.14956e+06				Low	25.56	0.965116				0
	QREGDEGAFATEIR	1	1	1	NCLIV_033550	N-Term(Dimethyl:2H(4))	1610.81	76835645	1.43103	1					High	54.92	0.000901738	1
	VVEEHEETFQK	1	1	1	NCLIV_033550	N-Term(Dimethyl); K11(Dimethyl)	1430.71	59678686							Low	32.16	0.166173	0
	GRGVYQADSVSPGLR	1	1	1	NCLIV_033550	N-Term(Dimethyl:2H(4))	1593.86	1.12286e+07							Low	28.78	0.48504	1
NCLIV_017680	organism=Neospora_caninum | product=hypothetical protein | location=NCLIV_chrVI:1897131-1905129(-) | length=840	6.31	1	1	5	10	4.6711e+07	1.74605	1		69.0767	6.31	5	10					840	94.7534	5.85889
	Sequence	# PSMs	# Proteins	# Protein Groups	Protein Group Accessions	Modifications	MH+ [Da]	Area	Medium/Light	Medium/Light Count	Medium/Light Variability [%]	A4	IonScore A4	Exp Value A4	A9	IonScore A9	Exp Value A9	# Missed Cleavages
	GVANSLESGR	2	1	1	NCLIV_017680	N-Term(Dimethyl:2H(4))	1021.56	17515736	1.74605	1		High	49.17	0.00442655				0
	ENYENISAK	1	1	1	NCLIV_017680	N-Term(Dimethyl:2H(4)); K9(Dimethyl:2H(4))	1131.61	8.99042e+06				Low	37.45	0.0676106				0
	GVANSLESGR	1	1	1	NCLIV_017680	N-Term(Dimethyl)	1017.53	1.30706e+07				Low	34.9	0.105621				0
	GLTGLNEIK	2	1	1	NCLIV_017680	N-Term(Dimethyl:2H(4)); K9(Dimethyl:2H(4))	1008.65	10987081				Low	31.49	0.149934				0
	LLEQVVGCR	1	1	1	NCLIV_017680	N-Term(Dimethyl:2H(4)); C8(Carbamidomethyl)	1105.63	14443214				Low	25	1.31661				0
	LLEQVVGCR	1	1	1	NCLIV_017680	N-Term(Dimethyl); C8(Carbamidomethyl)	1101.61	1.66677e+07				Low	24.92	1.21901				0
	GLTGLNEIK	1	1	1	NCLIV_017680	N-Term(Dimethyl); K9(Dimethyl)	1000.6	5.40543e+07				Low	23.21	1.68019				0
	AILTCSHLFWNNESVR	1	1	1	NCLIV_017680	N-Term(Dimethyl:2H(4)); C5(Carbamidomethyl)	1979.01	68562885				Low	21.99	2.10024				0
NCLIV_020130	organism=Neospora_caninum | product=hypothetical protein | location=NCLIV_chrVIIa:815170-837527(+) | length=5799	0.81	1	2	3	4	1.05908e+07	1.74519	2	40.5575	78.13	0.62	2	3	53.59	0.19	1	1	5799	613.95	6.56592
	Sequence	# PSMs	# Proteins	# Protein Groups	Protein Group Accessions	Modifications	MH+ [Da]	Area	Medium/Light	Medium/Light Count	Medium/Light Variability [%]	A4	IonScore A4	Exp Value A4	A9	IonScore A9	Exp Value A9	# Missed Cleavages
	LGGEPLGDDAETGAGGGAPHGDAQTR	2	1	1	NCLIV_020130	N-Term(Dimethyl:2H(4))	2438.15	8.89239e+06	2.27067	1		High	55.94	0.000532033				0
	SGAPAFQGFR	1	1	1	NCLIV_020130	N-Term(Dimethyl:2H(4))	1069.57	1.29957e+07				Low	20.6	2.04851				0
	LGAQREENNLR	1	1	1	NCLIV_020130	N-Term(Dimethyl:2H(4))	1331.73	9.88437e+06	1.34132	1					High	53.59	0.00167549	1
NCLIV_025650	organism=Neospora_caninum | product=hypothetical protein, conserved | location=NCLIV_chrVIIb:1382577-1386062(+) | length=1161	5.6	1	2	4	9	1.18103e+08	1.74228	3	10.8608	61.3033	4.31	3	5	160.793	1.29	1	4	1161	125.834	6.59521
	Sequence	# PSMs	# Proteins	# Protein Groups	Protein Group Accessions	Modifications	MH+ [Da]	Area	Medium/Light	Medium/Light Count	Medium/Light Variability [%]	A4	IonScore A4	Exp Value A4	A9	IonScore A9	Exp Value A9	# Missed Cleavages
	EAFETAGTAPDTSPERQDK	1	1	1	NCLIV_025650	N-Term(Dimethyl); K19(Dimethyl)	2106	2.71479e+07	1.92966	1		High	43.34	0.00983898				1
	SIAFPADAQEEGRDLPEPDADQPR	1	1	1	NCLIV_025650	N-Term(Dimethyl:2H(4))	2656.27	2.97195e+06				Low	33.43	0.100979				1
	LLAEELR	2	1	1	NCLIV_025650	N-Term(Dimethyl)	871.524	293199686				Low	28.54	0.414348				0
	EAFETAGTAPDTSPERQDK	1	1	1	NCLIV_025650	N-Term(Dimethyl:2H(4)); K19(Dimethyl:2H(4))	2114.05	4.63674e+07				Low	25.2	0.846341				1
	GSSTSTKPGCLDTSR	3	1	1	NCLIV_025650	N-Term(Dimethyl:2H(4)); K7(Dimethyl:2H(4)); C10(Carbamidomethyl)	1617.83	1.47407e+07	1.6798	2	5.41848				High	80.29	3.16448e-06	0
	GSSTSTKPGCLDTSR	1	1	1	NCLIV_025650	N-Term(Dimethyl); K7(Dimethyl); C10(Carbamidomethyl)	1609.78	9.2426e+06							High	52.72	0.00120678	0
NCLIV_019550	organism=Neospora_caninum | product=histidyl-tRNA synthetase, putative | location=NCLIV_chrVIIa:239319-243154(-) | length=1129	14.79	1	7	12	20	2.24751e+08	1.74143	9	22.6602	174.219	10.98	8	12	155.036	3.81	4	8	1129	121.478	6.82959
	Sequence	# PSMs	# Proteins	# Protein Groups	Protein Group Accessions	Modifications	MH+ [Da]	Area	Medium/Light	Medium/Light Count	Medium/Light Variability [%]	A4	IonScore A4	Exp Value A4	A9	IonScore A9	Exp Value A9	# Missed Cleavages
	GTFSQIIADLGK	1	1	1	NCLIV_019550	N-Term(Dimethyl:2H(4)); K12(Dimethyl:2H(4))	1313.79	14058914	1.52656	1		High	86.93	5.78194e-07				0
	NAAERPASVAPLSADCVSGAISQDAALSR	1	1	1	NCLIV_019550	N-Term(Dimethyl:2H(4)); C16(Carbamidomethyl)	2916.48	155750013	2.24343	1		High	55.59	0.000765922				0
	YPSALQYMLSGALEHLAK	1	1	1	NCLIV_019550	N-Term(Dimethyl); K18(Dimethyl)	2048.09	4.55693e+07	2.23618	1		Medium	44.9	0.0112303				0
	ACMQVAGCLWR	1	1	1	NCLIV_019550	N-Term(Dimethyl:2H(4)); C2(Carbamidomethyl); C8(Carbamidomethyl)	1383.66	1.50322e+07	0.899628	1		High	42.42	0.00958288				0
	YPSALQYMLSGALEHLAK	2	1	1	NCLIV_019550	N-Term(Dimethyl:2H(4)); K18(Dimethyl:2H(4))	2056.14	9.08826e+07	1.49746	1		Medium	39.51	0.0361858				0
	RVFDSVATVNSDGA	1	1	1	NCLIV_019550	N-Term(Dimethyl:2H(4))	1469.75	4.61611e+07				Low	35.07	0.0931648				1
	QELVETK	2	1	1	NCLIV_019550	N-Term(Dimethyl:2H(4)); K7(Dimethyl:2H(4))	910.569	6.73924e+06				Low	31.61	0.189229				0
	YDLTVPFAR	2	1	1	NCLIV_019550	N-Term(Dimethyl)	1109.6	3.45351e+07				Low	28.76	0.409381				0
	TAACSSPAPASPAALFRPSATSVK	1	1	1	NCLIV_019550	N-Term(Dimethyl); C4(Carbamidomethyl); K24(Dimethyl)	2401.26	2.60726e+06				Low	27.21	0.615379				0
	SATNIGNLLHDSK	2	1	1	NCLIV_019550	N-Term(Dimethyl); K13(Dimethyl)	1425.77	1.36439e+08	1.9373	1					High	70.52	3.03363e-05	0
	AYFCQHGTTLER	1	1	1	NCLIV_019550	N-Term(Dimethyl); C4(Carbamidomethyl)	1510.71	1.69046e+08	1.74143	1					High	57.48	0.000284498	0
	SATNIGNLLHDSK	2	1	1	NCLIV_019550	N-Term(Dimethyl:2H(4)); K13(Dimethyl:2H(4))	1433.82	2.56361e+08	2.13027	1					Medium	44.11	0.013824	0
	YVASHDIEK	1	1	1	NCLIV_019550	N-Term(Dimethyl); K9(Dimethyl)	1117.59	31664333	1.52149	1					Medium	41.75	0.0222792	0
	TRVEDVTQR	1	1	1	NCLIV_019550	N-Term(Dimethyl:2H(4))	1135.64	47218460							Low	33.93	0.164662	1
	AYFCQHGTTLER	1	1	1	NCLIV_019550	N-Term(Dimethyl:2H(4)); C4(Carbamidomethyl)	1514.73	2.62142e+08							Low	30.66	0.174594	0
NCLIV_047620	organism=Neospora_caninum | product=hypothetical protein, conserved | location=NCLIV_chrX:2335634-2343923(-) | length=2337	0.68	1	1	1	2	4.31077e+06	1.74122	1						120.69	0.68	1	2	2337	254.762	8.29443
	Sequence	# PSMs	# Proteins	# Protein Groups	Protein Group Accessions	Modifications	MH+ [Da]	Area	Medium/Light	Medium/Light Count	Medium/Light Variability [%]	A4	IonScore A4	Exp Value A4	A9	IonScore A9	Exp Value A9	# Missed Cleavages
	SAAAQQQTGDTHEETR	2	1	1	NCLIV_047620	N-Term(Dimethyl:2H(4))	1761.83	4.31077e+06	1.74122	1					High	80.83	1.62193e-06	0
NCLIV_005630	organism=Neospora_caninum | product=hypothetical protein, conserved | location=NCLIV_chrII:962944-971600(-) | length=2520	1.87	1	2	4	6	1.45272e+07	1.73858	3	3.83384	39.74	1.87	4	4	65.68	0.56	1	2	2520	268.887	6.3667
	Sequence	# PSMs	# Proteins	# Protein Groups	Protein Group Accessions	Modifications	MH+ [Da]	Area	Medium/Light	Medium/Light Count	Medium/Light Variability [%]	A4	IonScore A4	Exp Value A4	A9	IonScore A9	Exp Value A9	# Missed Cleavages
	HACEEDLASAR	1	1	1	NCLIV_005630	N-Term(Dimethyl); C3(Carbamidomethyl)	1286.58	9132289	1.52392	1		Medium	36.23	0.0164499				0
	RTGEGEENQPVQAR	3	1	1	NCLIV_005630	N-Term(Dimethyl:2H(4))	1602.81	1.05131e+07	1.76119	2	1.91639	Low	29.01	0.407519	High	55.76	0.000844828	1
	VIDSEQAMATR	1	1	1	NCLIV_005630	N-Term(Dimethyl:2H(4)); M8(Oxidation)	1268.64	1.78796e+06				Low	23.31	1.17971				0
	SRGDAETLGQR	1	1	1	NCLIV_005630	N-Term(Dimethyl:2H(4))	1221.65	23936339				Low	20.07	3.41009				1
NCLIV_070210	organism=Neospora_caninum | product=peptidyl-prolyl cis-trans isomerase, putative | location=unknown:3431643-3437277(-) | length=718	1.67	1	1	1	1	1.97224e+07	1.73732	1						40.85	1.67	1	1	718	80.0114	9.33447
	Sequence	# PSMs	# Proteins	# Protein Groups	Protein Group Accessions	Modifications	MH+ [Da]	Area	Medium/Light	Medium/Light Count	Medium/Light Variability [%]	A4	IonScore A4	Exp Value A4	A9	IonScore A9	Exp Value A9	# Missed Cleavages
	DALDSTASHPER	1	1	1	NCLIV_070210	N-Term(Dimethyl:2H(4))	1330.65	1.97224e+07	1.73732	1					Medium	40.85	0.0179084	0
NCLIV_006890	organism=Neospora_caninum | product=DEAD-box helicase family protein, related | location=NCLIV_chrII:2127513-2135613(+) | length=856	1.17	1	1	1	1	1.10653e+07	1.73356	1		46.66	1.17	1	1					856	97.6893	7.73779
	Sequence	# PSMs	# Proteins	# Protein Groups	Protein Group Accessions	Modifications	MH+ [Da]	Area	Medium/Light	Medium/Light Count	Medium/Light Variability [%]	A4	IonScore A4	Exp Value A4	A9	IonScore A9	Exp Value A9	# Missed Cleavages
	SAETQAFQLR	1	1	1	NCLIV_006890	N-Term(Dimethyl)	1178.61	1.10653e+07	1.73356	1		High	46.66	0.00691881				0
NCLIV_045100	organism=Neospora_caninum | product=FK506-binding protein 1, putative | location=NCLIV_chrX:256374-258631(+) | length=346	18.79	1	3	3	17	1.25094e+08	1.73327	3	88.0429	578.144	18.79	3	17					346	36.4653	9.48096
	Sequence	# PSMs	# Proteins	# Protein Groups	Protein Group Accessions	Modifications	MH+ [Da]	Area	Medium/Light	Medium/Light Count	Medium/Light Variability [%]	A4	IonScore A4	Exp Value A4	A9	IonScore A9	Exp Value A9	# Missed Cleavages
	LSENSASSGVVDSQDVTAHVK	3	1	1	NCLIV_045100	N-Term(Dimethyl:2H(4)); K21(Dimethyl:2H(4))	2194.15	213241700	1.03982	1		High	102.67	1.79152e-08				0
	LSENSASSGVVDSQDVTAHVK	3	1	1	NCLIV_045100	N-Term(Dimethyl); K21(Dimethyl)	2186.1	2.39982e+08				High	92.16	1.85055e-07				0
	AAAAAAGVPAEEAGATESPRK	3	1	1	NCLIV_045100	N-Term(Dimethyl:2H(4)); K21(Dimethyl:2H(4))	1989.09	1.17701e+08				High	78.54	4.78939e-06				1
	DTQISGEQTPTTPNPSSGGKPER	3	1	1	NCLIV_045100	N-Term(Dimethyl:2H(4)); K20(Dimethyl:2H(4))	2448.25	9057756	5.75511	1		High	73.85	1.31748e-05				0
	DTQISGEQTPTTPNPSSGGKPER	3	1	1	NCLIV_045100	N-Term(Dimethyl); K20(Dimethyl)	2440.2	17599606				High	54.32	0.000977086				0
	AAAAAAGVPAEEAGATESPRK	2	1	1	NCLIV_045100	N-Term(Dimethyl); K21(Dimethyl)	1981.04	9.61612e+07	1.73327	1		Medium	42.91	0.0174637				1
NCLIV_010150	organism=Neospora_caninum | product=RNA recognition motif-containing protein, putative | location=NCLIV_chrIV:456398-462317(+) | length=1240	8.06	1	3	6	9	1.32015e+08	1.73206	3	10.0632	83.56	6.85	5	7	64.58	1.21	1	2	1240	128.742	7.89893
	Sequence	# PSMs	# Proteins	# Protein Groups	Protein Group Accessions	Modifications	MH+ [Da]	Area	Medium/Light	Medium/Light Count	Medium/Light Variability [%]	A4	IonScore A4	Exp Value A4	A9	IonScore A9	Exp Value A9	# Missed Cleavages
	GYGFVCFSDAESAQR	1	1	1	NCLIV_010150	N-Term(Dimethyl:2H(4)); C6(Carbamidomethyl)	1725.78	6.16986e+06	1.61868	1		High	45.14	0.00376622				0
	GYGFVDFEDAESALCALQQANQAHVDGK	1	1	1	NCLIV_010150	N-Term(Dimethyl); C15(Carbamidomethyl); K28(Dimethyl)	3096.44	88470184	1.89969	1		Medium	36	0.039512				0
	RGPGDAAQVPATAGAPEADLSGR	2	1	1	NCLIV_010150	N-Term(Dimethyl:2H(4))	2196.13	225503676				Low	34.71	0.114503				1
	TGAGPTGAVK	1	1	1	NCLIV_010150	N-Term(Dimethyl); K10(Dimethyl)	914.531	2.51804e+06				Low	27.16	0.575101				0
	TGAGPTGAVK	1	1	1	NCLIV_010150	N-Term(Dimethyl:2H(4)); K10(Dimethyl:2H(4))	922.58	2.12645e+06				Low	25.48	0.633807				0
	EAGLNAVER	1	1	1	NCLIV_010150	N-Term(Dimethyl:2H(4))	990.55	9.38966e+06				Low	24.52	1.29406				0
	VPVVHAVQGASGAVK	2	1	1	NCLIV_010150	N-Term(Dimethyl); K15(Dimethyl)	1474.87	8.2072e+07	1.73206	1					High	64.58	0.000103996	0
NCLIV_068580	organism=Neospora_caninum | product=hypothetical protein | location=NCLIV_chrXII:6387494-6393091(-) | length=603	5.97	1	3	3	6	3.0492e+07	1.73189	4	10.7872	75.4308	5.97	3	5	118.82	2.99	1	1	603	64.811	6.48096
	Sequence	# PSMs	# Proteins	# Protein Groups	Protein Group Accessions	Modifications	MH+ [Da]	Area	Medium/Light	Medium/Light Count	Medium/Light Variability [%]	A4	IonScore A4	Exp Value A4	A9	IonScore A9	Exp Value A9	# Missed Cleavages
	RSGGLAGADGTGSEGGSR	2	1	1	NCLIV_068580	N-Term(Dimethyl:2H(4))	1623.8	25448180	1.86221	2	1.95641	High	47.81	0.00426692	High	118.82	3.3074e-10	1
	AVIQSLQGER	2	1	1	NCLIV_068580	N-Term(Dimethyl:2H(4))	1132.66	3.96948e+07	1.63209	1		High	46.23	0.00875383				0
	LLALPVDR	2	1	1	NCLIV_068580	N-Term(Dimethyl)	924.588	2.63332e+07	1.30995	1		Medium	42.78	0.0113407				0
NCLIV_033850	organism=Neospora_caninum | product=hypothetical protein | location=NCLIV_chrVIII:3022301-3035899(+) | length=1613	12.9	1	10	19	32	282117627	1.72794	13	14.6683	328.823	8	11	21	185.868	5.46	8	11	1613	180.883	5.10986
	Sequence	# PSMs	# Proteins	# Protein Groups	Protein Group Accessions	Modifications	MH+ [Da]	Area	Medium/Light	Medium/Light Count	Medium/Light Variability [%]	A4	IonScore A4	Exp Value A4	A9	IonScore A9	Exp Value A9	# Missed Cleavages
	TAEIQAQLTSLER	2	1	1	NCLIV_033850	N-Term(Dimethyl:2H(4))	1491.83	1.61054e+07	1.44694	2	17.4983	High	76.73	8.02268e-06				0
	RLEEDSGEAEGDGASQGDVFVR	4	1	1	NCLIV_033850	N-Term(Dimethyl:2H(4))	2355.1	276583398	1.66906	4	5.92833	High	73.01	8.7256e-06				1
	GPSTNELHAILQFGAQEVYR	1	1	1	NCLIV_033850	N-Term(Dimethyl:2H(4))	2262.18	185618628	1.90664	1		Medium	43.33	0.0156263				0
	NWQAYLDNR	2	1	1	NCLIV_033850	N-Term(Dimethyl)	1207.58	85515841	1.26289	1		Medium	40.62	0.0168017				0
	SLEELER	2	1	1	NCLIV_033850	N-Term(Dimethyl)	903.478	15965270				Low	35.5	0.0942185				0
	NWQAYLDNR	2	1	1	NCLIV_033850	N-Term(Dimethyl:2H(4))	1211.61	9.68943e+07				Low	34.78	0.0674301				0
	GSTLASAAGAK	1	1	1	NCLIV_033850	N-Term(Dimethyl:2H(4)); K11(Dimethyl:2H(4))	997.613	8.4484e+06				Low	31.18	0.19353				0
	SVLSEVVR	2	1	1	NCLIV_033850	N-Term(Dimethyl:2H(4))	920.572	1.34919e+07				Low	28.35	0.478424				0
	ITEQPSCIEGK	1	1	1	NCLIV_033850	N-Term(Dimethyl:2H(4)); C7(Carbamidomethyl); K11(Dimethyl:2H(4))	1325.72	8.4872e+06				Low	28.32	0.482992				0
	NVEVLNAMSGSK	1	1	1	NCLIV_033850	N-Term(Dimethyl); M8(Oxidation); K12(Dimethyl)	1320.68	8774965				Low	27.7	0.564072				0
	FLFLLSTR	1	1	1	NCLIV_033850	N-Term(Dimethyl:2H(4))	1028.64	5.73137e+06				Low	21.93	1.82328				0
	LDSLVIQK	1	1	1	NCLIV_033850	N-Term(Dimethyl); K8(Dimethyl)	971.613	1.29526e+06				Low	20.8	2.33435				0
	ITEQPSCIEGK	1	1	1	NCLIV_033850	N-Term(Dimethyl); C7(Carbamidomethyl); K11(Dimethyl)	1317.67	6.6429e+06				Low	20.34	2.77733				0
	WRGDGGAAAMAMVK	1	1	1	NCLIV_033850	N-Term(Dimethyl:2H(4)); K14(Dimethyl:2H(4))	1484.79	52481402	2.33349	1					High	72.8	1.83578e-05	1
	RMLSEAEEDDILLR	1	1	1	NCLIV_033850	N-Term(Dimethyl:2H(4))	1721.9	36487205	2.29179	1					High	69.62	3.8757e-05	1
	FQWNYLIMDEAHR	1	1	1	NCLIV_033850	N-Term(Dimethyl:2H(4))	1754.86	216795251	1.4313	1					High	67.9	4.02533e-05	0
	FVSGLIHYGR	1	1	1	NCLIV_033850	N-Term(Dimethyl:2H(4))	1180.68	352974232							Medium	43.19	0.0157712	0
	LNRPATFFELGDR	1	1	1	NCLIV_033850	N-Term(Dimethyl:2H(4))	1567.85	3.88935e+07	2.1514	1					Medium	42.04	0.0219873	0
	AVQAMVEEQLREER	2	1	1	NCLIV_033850	N-Term(Dimethyl)	1715.87	119929206	1.81267	1					Medium	39.17	0.037922	1
	FVSGLIHYGR	1	1	1	NCLIV_033850	N-Term(Dimethyl)	1176.65	2.85765e+08							Low	35.08	0.121823	0
	SVLSEVVRR	1	1	1	NCLIV_033850	N-Term(Dimethyl)	1072.65	8.16172e+07							Low	27.17	0.615797	1
	SVLSEVVRR	1	1	1	NCLIV_033850	N-Term(Dimethyl:2H(4))	1076.67	9.44653e+07							Low	25.3	0.871049	1
	MLSEAEEDDILLRR	1	1	1	NCLIV_033850	N-Term(Dimethyl:2H(4))	1721.9	76654520							Low	24.07	1.39774	1
NCLIV_007230	organism=Neospora_caninum | product=hypothetical protein | location=NCLIV_chrIII:261924-263720(+) | length=598	10.87	1	2	4	7	1.01505e+08	1.72458	2	71.0192	52.86	3.34	1	2	98.72	7.53	3	5	598	62.0937	6.354
	Sequence	# PSMs	# Proteins	# Protein Groups	Protein Group Accessions	Modifications	MH+ [Da]	Area	Medium/Light	Medium/Light Count	Medium/Light Variability [%]	A4	IonScore A4	Exp Value A4	A9	IonScore A9	Exp Value A9	# Missed Cleavages
	AEASEATVGQCGAQRPGGER	2	1	1	NCLIV_007230	N-Term(Dimethyl:2H(4)); C11(Carbamidomethyl)	2062.99	8.35809e+07	2.65386	1		High	44.17	0.00866907				0
	TRPGWQPFSPEFAYK	2	1	1	NCLIV_007230	N-Term(Dimethyl); K15(Dimethyl)	1866.95	107838426	1.1207	1					High	56.03	0.00081461	0
	GDTSLPPSADNAEHPAGVK	2	1	1	NCLIV_007230	N-Term(Dimethyl:2H(4)); K19(Dimethyl:2H(4))	1927	0							Low	34.18	0.131809	0
	ILHYAGYDPVR	1	1	1	NCLIV_007230	N-Term(Dimethyl:2H(4))	1335.74	113094984							Low	25.6	1.02402	0
NCLIV_018150	organism=Neospora_caninum | product=CBR-FKB-6 protein, related | location=NCLIV_chrVI:2323366-2325903(+) | length=527	2.66	1	1	1	1	2.33391e+07	1.72409	1						42.99	2.66	1	1	527	57.227	6.56592
	Sequence	# PSMs	# Proteins	# Protein Groups	Protein Group Accessions	Modifications	MH+ [Da]	Area	Medium/Light	Medium/Light Count	Medium/Light Variability [%]	A4	IonScore A4	Exp Value A4	A9	IonScore A9	Exp Value A9	# Missed Cleavages
	ETEAVVLPAGGDRK	1	1	1	NCLIV_018150	N-Term(Dimethyl:2H(4)); K14(Dimethyl:2H(4))	1505.88	2.33391e+07	1.72409	1					Medium	42.99	0.0164618	1
NCLIV_021290	organism=Neospora_caninum | product=Proteophosphoglycan 5, related | location=NCLIV_chrVIIa:1745126-1749490(+) | length=1454	11.83	1	7	10	21	2.27051e+08	1.72395	9	28.6512	220.208	7.84	6	10	254.637	4.95	5	11	1454	142.991	8.55811
	Sequence	# PSMs	# Proteins	# Protein Groups	Protein Group Accessions	Modifications	MH+ [Da]	Area	Medium/Light	Medium/Light Count	Medium/Light Variability [%]	A4	IonScore A4	Exp Value A4	A9	IonScore A9	Exp Value A9	# Missed Cleavages
	TASSTANTASEGDAKPQDK	2	1	1	NCLIV_021290	N-Term(Dimethyl:2H(4)); K15(Dimethyl:2H(4)); K19(Dimethyl:2H(4))	1975.04	4.3492e+07	3.0288	1		High	73.21	1.72698e-05				0
	QGPACLPGYDPVAESHDALSIPR	1	1	1	NCLIV_021290	N-Term(Dimethyl:2H(4)); C5(Carbamidomethyl)	2482.23	100558070	2.16322	1		High	61.01	0.000230618				0
	GSSQYVGSSPQELADRPEAQWQR	2	1	1	NCLIV_021290	N-Term(Dimethyl:2H(4))	2608.27	256936877	1.84329	1		High	49.77	0.00263913				0
	ASPQGTSISSSPSVR	1	1	1	NCLIV_021290	N-Term(Dimethyl:2H(4))	1492.79	6.61373e+06	1.42806	1		High	49.47	0.00404072				0
	IGEDAGANEHGETDGIPLSK	2	1	1	NCLIV_021290	N-Term(Dimethyl:2H(4)); K20(Dimethyl:2H(4))	2074.05	0				Low	31.81	0.220889				0
	RVDGSVGSGTSPGR	2	1	1	NCLIV_021290	N-Term(Dimethyl:2H(4))	1363.72	1.02683e+07	2.01548	1		Low	25.32	1.0624	High	66.62	7.88766e-05	1
	TASSTANTASEGDAKPQDK	1	1	1	NCLIV_021290	N-Term(Dimethyl); K15(Dimethyl); K19(Dimethyl)	1962.96	1.68336e+07				Low	20.93	2.21182				0
	QEEHLTVDQLQR	2	1	1	NCLIV_021290	N-Term(Dimethyl)	1523.78	218506084	1.08589	2	6.46184				High	77.44	5.64976e-06	0
	QEEHLTVDQLQR	2	1	1	NCLIV_021290	N-Term(Dimethyl:2H(4))	1527.8	2.18629e+08							High	64.48	0.000118983	0
	FTAAAHSLNTEAR	2	1	1	NCLIV_021290	N-Term(Dimethyl)	1416.72	1.63117e+08	1.42642	1					High	59.24	0.000350463	0
	FTAAAHSLNTEAR	1	1	1	NCLIV_021290	N-Term(Dimethyl:2H(4))	1420.75	201684640	1.72395	1					High	55.15	0.00106311	0
	GSEARPTQPTGPPVPVLR	1	1	1	NCLIV_021290	N-Term(Dimethyl:2H(4))	1891.07	41419089							Low	37.65	0.0557977	0
	GSEARPTQPTGPPVPVLR	1	1	1	NCLIV_021290	N-Term(Dimethyl)	1887.04	205588247							Low	27.23	0.660144	0
	QVDSEGVGSLQDDVRR	1	1	1	NCLIV_021290	N-Term(Dimethyl:2H(4))	1791.91	1.05293e+08							Low	26.81	0.679857	1
NCLIV_056660	organism=Neospora_caninum | product=hypothetical protein, conserved | location=NCLIV_chrXI:3041177-3046923(+) | length=1787	3.53	1	4	6	13	128264932	1.72263	2	34.7069	41.08	1.51	3	6	159.714	2.01	3	7	1787	184.234	7.91357
	Sequence	# PSMs	# Proteins	# Protein Groups	Protein Group Accessions	Modifications	MH+ [Da]	Area	Medium/Light	Medium/Light Count	Medium/Light Variability [%]	A4	IonScore A4	Exp Value A4	A9	IonScore A9	Exp Value A9	# Missed Cleavages
	QQAEAEAASLER	3	1	1	NCLIV_056660	N-Term(Dimethyl:2H(4))	1334.69	2.15982e+07				Medium	42.81	0.0168809				0
	LAGASLLR	2	1	1	NCLIV_056660	N-Term(Dimethyl)	828.531	4.52648e+06				Low	25.54	0.777863				0
	VGSRDRR	1	1	1	NCLIV_056660		845.472	72495679				Low	21.88	2.54038				2
	QGGGLPEGAAHR	1	1	1	NCLIV_056660	N-Term(Dimethyl:2H(4))	1181.63	50073340							High	67.32	5.46977e-05	0
	DANLSVHTLK	2	1	1	NCLIV_056660	N-Term(Dimethyl); K10(Dimethyl)	1153.66	102318505	2.16263	1					High	62.11	0.000193904	0
	LEYNNIHDPLGLLK	1	1	1	NCLIV_056660	N-Term(Dimethyl); K14(Dimethyl)	1694.95	1.73035e+08	1.37216	1					High	54.01	0.00137845	0
	LEYNNIHDPLGLLK	3	1	1	NCLIV_056660	N-Term(Dimethyl:2H(4)); K14(Dimethyl:2H(4))	1703	209980612							High	53.08	0.00138091	0
NCLIV_028160	organism=Neospora_caninum | product=hypothetical protein | location=NCLIV_chrVIIb:3320146-3334499(-) | length=2544	3.11	1	3	6	7	8.54599e+07	1.72055	3	11.2088	66.26	2.08	4	5	54.2392	1.02	2	2	2544	273.516	6.29053
	Sequence	# PSMs	# Proteins	# Protein Groups	Protein Group Accessions	Modifications	MH+ [Da]	Area	Medium/Light	Medium/Light Count	Medium/Light Variability [%]	A4	IonScore A4	Exp Value A4	A9	IonScore A9	Exp Value A9	# Missed Cleavages
	AQQLQTADAQQAGGVDR	1	1	1	NCLIV_028160	N-Term(Dimethyl:2H(4))	1788.91	3.03888e+06	1.59564	1		High	54.37	0.00121962				0
	EDAEGAPGDNRGEGSCGLR	2	1	1	NCLIV_028160	N-Term(Dimethyl:2H(4)); C16(Carbamidomethyl)	1978.88	7.40375e+07	1.72055	1		Medium	38.39	0.0143501				1
	AMEHFNAK	1	1	1	NCLIV_028160	N-Term(Dimethyl)	975.473	2.78989e+06				Low	24.02	0.90074				0
	ANAEDDKLR	1	1	1	NCLIV_028160	N-Term(Dimethyl:2H(4))	1063.57	1.6869e+07				Low	23.02	1.7446				1
	LLEQDLQHEVGK	1	1	1	NCLIV_028160	N-Term(Dimethyl:2H(4)); K12(Dimethyl:2H(4))	1472.85	165473264	1.93888	1					High	51.76	0.00215345	0
	GEEGDPGDGPKVEK	1	1	1	NCLIV_028160	N-Term(Dimethyl:2H(4)); K11(Dimethyl:2H(4)); K14(Dimethyl:2H(4))	1509.82	7.13411e+06							Low	36.03	0.0867246	1
NCLIV_021490	organism=Neospora_caninum | product=GTPase domain containing protein, putative | location=NCLIV_chrVIIa:1981921-1989227(+) | length=903	4.87	1	2	3	4	6.21466e+07	1.71964	3	2.78609	63.17	1.22	1	2	53.16	3.65	2	2	903	96.723	9.14404
	Sequence	# PSMs	# Proteins	# Protein Groups	Protein Group Accessions	Modifications	MH+ [Da]	Area	Medium/Light	Medium/Light Count	Medium/Light Variability [%]	A4	IonScore A4	Exp Value A4	A9	IonScore A9	Exp Value A9	# Missed Cleavages
	LLDSAEESQAR	2	1	1	NCLIV_021490	N-Term(Dimethyl:2H(4))	1250.65	1.41771e+07	1.70357	2	1.39284	High	46	0.00841984				0
	RPGTSALSLSPSAVGR	1	1	1	NCLIV_021490	N-Term(Dimethyl:2H(4))	1587.91	1.50297e+08	2.11976	1					High	46.87	0.00687798	0
	LEAFSSPQEMLALLAHR	1	1	1	NCLIV_021490	N-Term(Dimethyl:2H(4))	1945.05	2.19653e+07							Low	32.29	0.215512	0
NCLIV_005860	organism=Neospora_caninum | product=IMP-specific 5'-nucleotidase, related | location=NCLIV_chrII:1176055-1180727(+) | length=656	5.34	1	1	3	4	6.29789e+07	1.71875	2	0.508902	81.5867	5.34	3	4					656	70.5644	5.56689
	Sequence	# PSMs	# Proteins	# Protein Groups	Protein Group Accessions	Modifications	MH+ [Da]	Area	Medium/Light	Medium/Light Count	Medium/Light Variability [%]	A4	IonScore A4	Exp Value A4	A9	IonScore A9	Exp Value A9	# Missed Cleavages
	ECLHVGDQFGASGNDLPAR	2	1	1	NCLIV_005860	N-Term(Dimethyl:2H(4)); C2(Carbamidomethyl)	2074.99	1.56966e+08	1.71875	2	0.508902	High	51.53	0.00159703				0
	LGVLFDFLK	1	1	1	NCLIV_005860	N-Term(Dimethyl); K9(Dimethyl)	1107.68	2.1054e+06				Low	26.8	0.631803				0
	NIAALLR	1	1	1	NCLIV_005860	N-Term(Dimethyl:2H(4))	802.545	29865017				Low	23.53	0.668296				0
NCLIV_051070	organism=Neospora_caninum | product=membrane fatty acid desaturase, putative | location=NCLIV_chrX:5361997-5363298(-) | length=433	7.85	1	2	2	5	1.13918e+08	1.71652	3	16.7867	156.34	7.85	2	5					433	48.8769	7.34229
	Sequence	# PSMs	# Proteins	# Protein Groups	Protein Group Accessions	Modifications	MH+ [Da]	Area	Medium/Light	Medium/Light Count	Medium/Light Variability [%]	A4	IonScore A4	Exp Value A4	A9	IonScore A9	Exp Value A9	# Missed Cleavages
	DAVCAQSLGTEGEAPVRQPAPSK	2	1	1	NCLIV_051070	N-Term(Dimethyl:2H(4)); C4(Carbamidomethyl); K23(Dimethyl:2H(4))	2432.27	2.26176e+08	1.81579	2	8.34958	High	62.62	0.000175319				1
	DAVCAQSLGTEGEAPVRQPAPSK	1	1	1	NCLIV_051070	N-Term(Dimethyl); C4(Carbamidomethyl); K23(Dimethyl)	2424.22	1.49158e+08				High	50.68	0.00249679				1
	AECQGTAPDTK	2	1	1	NCLIV_051070	N-Term(Dimethyl:2H(4)); C3(Carbamidomethyl); K11(Dimethyl:2H(4))	1241.63	1.66133e+06	1.47393	1		Medium	38.9	0.0281032				0
NCLIV_046190	organism=Neospora_caninum | product=Multidomain chromatinic protein with the following architecture: 3x PHD-bromo-3xPHD-SET domain and associated cysteine cluster at the C-terminus, related | location=NCLIV_chrX:1157471-1183592(+) | length=6755	0.55	1	1	3	3	6.56079e+07	1.71354	1		0	0.3	2	2	46.49	0.25	1	1	6755	709.747	6.90283
	Sequence	# PSMs	# Proteins	# Protein Groups	Protein Group Accessions	Modifications	MH+ [Da]	Area	Medium/Light	Medium/Light Count	Medium/Light Variability [%]	A4	IonScore A4	Exp Value A4	A9	IonScore A9	Exp Value A9	# Missed Cleavages
	EREQVAETRK	1	1	1	NCLIV_046190	N-Term(Dimethyl); K10(Dimethyl)	1301.72	1.7329e+08				Low	25	1.16577				2
	TCCNPIAAIR	1	1	1	NCLIV_046190	C2(Carbamidomethyl); C3(Carbamidomethyl)	1175.56	9.74484e+06				Low	20.05	1.87331				0
	EAQCVRPQTQAAGAEAK	1	1	1	NCLIV_046190	N-Term(Dimethyl:2H(4)); C4(Carbamidomethyl); K17(Dimethyl:2H(4))	1878.99	13788791	1.71354	1					High	46.49	0.00792315	0
NCLIV_043030	organism=Neospora_caninum | product=hypothetical protein | location=NCLIV_chrIX:3866535-3867230(-) | length=231	19.48	1	3	3	8	4.28561e+08	1.71215	5	35.1071	122.637	15.15	2	3	64.98	16.02	2	5	231	26.2328	9.27588
	Sequence	# PSMs	# Proteins	# Protein Groups	Protein Group Accessions	Modifications	MH+ [Da]	Area	Medium/Light	Medium/Light Count	Medium/Light Variability [%]	A4	IonScore A4	Exp Value A4	A9	IonScore A9	Exp Value A9	# Missed Cleavages
	LGTQAAEGVSSAVSMGQDHLTTPYVLR	3	1	1	NCLIV_043030	N-Term(Dimethyl:2H(4))	2820.45	626215032	1.91943	3	17.0656	High	76.19	6.67571e-06	Medium	38.74	0.0370838	0
	QTYGDITR	1	1	1	NCLIV_043030	N-Term(Dimethyl)	981.499	5.15895e+07	1.14912	1		Medium	38.22	0.0289193				0
	ETEEYRPFQR	2	1	1	NCLIV_043030	N-Term(Dimethyl)	1382.67	350462752	1.0833	1					Medium	41.21	0.0140922	0
	ETEEYRPFQR	2	1	1	NCLIV_043030	N-Term(Dimethyl:2H(4))	1386.69	607878569							Low	31.17	0.197261	0
NCLIV_064110	organism=Neospora_caninum | product=RSC6/BAF60A ortholog with a SWIB domain, related | location=NCLIV_chrXII:3110313-3116261(-) | length=976	7.27	1	2	5	9	9.18365e+07	1.71126	3	34.9852	107.24	7.27	5	6	100.267	2.15	1	3	976	101.247	8.11865
	Sequence	# PSMs	# Proteins	# Protein Groups	Protein Group Accessions	Modifications	MH+ [Da]	Area	Medium/Light	Medium/Light Count	Medium/Light Variability [%]	A4	IonScore A4	Exp Value A4	A9	IonScore A9	Exp Value A9	# Missed Cleavages
	GQSVAGAGGKPTGASPLSDGK	2	1	1	NCLIV_064110	N-Term(Dimethyl:2H(4)); K10(Dimethyl:2H(4)); K21(Dimethyl:2H(4))	1938.11	4.93875e+07	1.36466	2	34.5219	High	70.8	2.37968e-05	High	63.83	0.00012095	0
	GQSVAGAGGKPTGASPLSDGK	3	1	1	NCLIV_064110	N-Term(Dimethyl); K10(Dimethyl); K21(Dimethyl)	1926.03	34369977				High	48.81	0.00469864	High	60.59	0.000310952	0
	KPPASVVGASGTASALR	1	1	1	NCLIV_064110	N-Term(Dimethyl:2H(4)); K1(Dimethyl:2H(4))	1632.99	43557630	2.15206	1		Medium	40.94	0.0172472				0
	QQLSLCGILR	1	1	1	NCLIV_064110	N-Term(Dimethyl); C6(Carbamidomethyl)	1215.69	1.36141e+07				Low	32.39	0.221709				0
	GEQTEDEQHLLQDILR	1	1	1	NCLIV_064110	N-Term(Dimethyl:2H(4))	1956	138051708				Low	26.94	0.670125				0
	FSSFFSR	1	1	1	NCLIV_064110	N-Term(Dimethyl)	905.451	88070203				Low	22.09	1.29104				0
NCLIV_032970	organism=Neospora_caninum | product=hypothetical protein, conserved | location=NCLIV_chrVIII:2318247-2325879(+) | length=1933	5.74	1	4	7	12	2.07418e+08	1.71028	4	6.22304	121.44	1.71	2	5	166.678	4.04	5	7	1933	202.585	8.03076
	Sequence	# PSMs	# Proteins	# Protein Groups	Protein Group Accessions	Modifications	MH+ [Da]	Area	Medium/Light	Medium/Light Count	Medium/Light Variability [%]	A4	IonScore A4	Exp Value A4	A9	IonScore A9	Exp Value A9	# Missed Cleavages
	GTTSTNQASGVEK	2	1	1	NCLIV_032970	N-Term(Dimethyl:2H(4)); K13(Dimethyl:2H(4))	1343.73	5.18591e+06	1.64684	1		High	64.28	0.000131216				0
	GTTSTNQASGVEK	1	1	1	NCLIV_032970	N-Term(Dimethyl); K13(Dimethyl)	1335.68	3.00511e+06	1.63327	1		High	58.97	0.000372943				0
	DRTSSASAGSPDAEAPSTEK	2	1	1	NCLIV_032970	N-Term(Dimethyl:2H(4)); K20(Dimethyl:2H(4))	2028	6.34312e+06				Low	29.54	0.315565				1
	AAKPEEDAGVSAPGEK	1	1	1	NCLIV_032970	N-Term(Dimethyl); K3(Dimethyl); K16(Dimethyl)	1639.85	3.07056e+07	1.77616	1					High	95.65	8.82019e-08	0
	SEGGRESGTNEASQSSPR	2	1	1	NCLIV_032970	N-Term(Dimethyl:2H(4))	1867.87	726822							High	71.96	1.01601e-05	1
	ASPQGGPHTGGAASR	1	1	1	NCLIV_032970	N-Term(Dimethyl:2H(4))	1382.71	4.139e+06	3.54502	1					High	44.87	0.00895562	0
	AAKPEEDAGVSAPGEK	1	1	1	NCLIV_032970	N-Term(Dimethyl:2H(4)); K3(Dimethyl:2H(4)); K16(Dimethyl:2H(4))	1651.93	4.88443e+07							Medium	44.47	0.0120687	0
	VLNAFHFSQVAQAK	1	1	1	NCLIV_032970	N-Term(Dimethyl:2H(4)); K14(Dimethyl:2H(4))	1623.95	155362107							Low	30.44	0.257269	0
	GEGRTASQDRVSGLR	1	1	1	NCLIV_032970		1588.81	418049014							Low	22.88	1.65311	2
NCLIV_055160	organism=Neospora_caninum | product=hypothetical protein, conserved | location=NCLIV_chrXI:1652122-1670643(+) | length=4555	11.81	1	26	42	126	1.01672e+09	1.71025	41	57.9414	799.976	8.96	33	80	1035.86	4.39	14	46	4555	478.982	4.7417
	Sequence	# PSMs	# Proteins	# Protein Groups	Protein Group Accessions	Modifications	MH+ [Da]	Area	Medium/Light	Medium/Light Count	Medium/Light Variability [%]	A4	IonScore A4	Exp Value A4	A9	IonScore A9	Exp Value A9	# Missed Cleavages
	SVSTNEDCDETQWESR	1	1	1	NCLIV_055160	N-Term(Dimethyl); C8(Carbamidomethyl)	1970.81	2.59796e+07	1.2877	1		High	109.01	3.03959e-10				0
	SVSTNEDCDETQWESR	1	1	1	NCLIV_055160	N-Term(Dimethyl:2H(4)); C8(Carbamidomethyl)	1974.83	2.37566e+07	1.34982	1		High	91.27	2.94847e-08				0
	QTGALSSGPFVPSPR	2	1	1	NCLIV_055160	N-Term(Dimethyl:2H(4))	1532.84	3.08249e+07	7.24408	2	4.05339	High	87.47	6.73536e-07				0
	GRLESTESVISAR	2	1	1	NCLIV_055160	N-Term(Dimethyl:2H(4))	1436.8	551362244	3.53472	1		High	64.55	0.000124412	High	65.07	0.000112333	1
	HVNPGAAPQAPR	3	1	1	NCLIV_055160	N-Term(Dimethyl)	1242.67	248866295	1.14814	1		High	63.72	0.00013539	Low	34.83	0.104904	0
	SDELAVATTR	2	1	1	NCLIV_055160	N-Term(Dimethyl:2H(4))	1094.6	2.46154e+07	9.8308	2	9.36849	High	55.78	0.000865917				0
	AAGVAEYCAEEPPR	1	1	1	NCLIV_055160	N-Term(Dimethyl:2H(4)); C8(Carbamidomethyl)	1551.74	1.07855e+07				High	54.67	0.000717358				0
	AGTADRQQESLEPELEGQAR	2	1	1	NCLIV_055160	N-Term(Dimethyl:2H(4))	2217.11	106697563	3.1506	1		High	54.51	0.00107615				1
	ELQTYYNSYK	3	1	1	NCLIV_055160	N-Term(Dimethyl:2H(4)); K10(Dimethyl:2H(4))	1372.72	4.13648e+07	0.835524	2	39.0176	High	52.79	0.00177531				0
	DGHVEAASEVGAR	4	1	1	NCLIV_055160	N-Term(Dimethyl:2H(4))	1329.67	2.59045e+08	2.31895	4	8.92574	High	51.93	0.00160238	High	88.17	3.73774e-07	0
	QQESLEPELEGQAR	2	1	1	NCLIV_055160	N-Term(Dimethyl:2H(4))	1645.84	3.82961e+07	4.04357	1		High	50.93	0.00255006				0
	DSSASLEHPPAPTGEQPR	11	1	1	NCLIV_055160	N-Term(Dimethyl:2H(4))	1907.94	195745188	2.1088	1		High	45.59	0.00794356	High	58	0.000450823	0
	SSAPAAGPEGFK	3	1	1	NCLIV_055160	N-Term(Dimethyl:2H(4)); K12(Dimethyl:2H(4))	1182.66	6.81071e+07	1.17815	2	9.74172	High	45.03	0.00969789				0
	RLSAALEALGQSEQLPVLR	1	1	1	NCLIV_055160	N-Term(Dimethyl:2H(4))	2083.22	2.99481e+08	3.55316	1		High	44.85	0.00693799				1
	GLNLLVR	5	1	1	NCLIV_055160	N-Term(Dimethyl:2H(4))	816.56	5.09877e+07	6.47989	2	0.587389	High	44.84	0.00436695				0
	QFSSPALPEGTR	3	1	1	NCLIV_055160	N-Term(Dimethyl:2H(4))	1321.71	15702117				Medium	44.49	0.012897				0
	AAQAQLTGR	2	1	1	NCLIV_055160	N-Term(Dimethyl:2H(4))	947.556	7.17719e+07	2.54312	1		Medium	44.15	0.0141664				0
	SAQLGEVEK	3	1	1	NCLIV_055160	N-Term(Dimethyl); K9(Dimethyl)	1016.56	31644266	1.20551	1		Medium	43.96	0.0154589				0
[truncated: 22,531 more rows]

## Sheet: B. Log2 ratios
Table AF3. B. Proteins identified and quantified in the total extract of the N. caninum discharged tachyzoite. The medium/light (discharged/control) ratios and the respective log2 ratios are displayed.
Accession	Medium/Light	Log2 ratio
NCLIV_040870	12.2013	3.60897
NCLIV_020380	6.38262	2.67415
NCLIV_032250	5.93305	2.56878
NCLIV_062830	5.48609	2.45578
NCLIV_067860	5.06136	2.33953
NCLIV_037770	4.65505	2.2188
NCLIV_060430	4.30404	2.10569
NCLIV_051150	4.28207	2.09831
NCLIV_005640	4.07411	2.02649
NCLIV_009220	3.87895	1.95567
NCLIV_060180	3.87527	1.9543
NCLIV_051890	3.84138	1.94162
NCLIV_032340	3.78313	1.91958
NCLIV_068900	3.77871	1.91789
NCLIV_027450	3.7232	1.89654
NCLIV_038470	3.71808	1.89456
NCLIV_017110	3.68898	1.88322
NCLIV_045520	3.68821	1.88292
NCLIV_053220	3.64094	1.86431
NCLIV_065980	3.63445	1.86174
NCLIV_022380	3.56666	1.83458
NCLIV_070070	3.5499	1.82778
NCLIV_026050	3.54927	1.82752
NCLIV_017040	3.50912	1.81111
NCLIV_067800	3.49899	1.80694
NCLIV_037200	3.47447	1.79679
NCLIV_010540	3.46837	1.79426
NCLIV_067970	3.3642	1.75026
NCLIV_031320	3.2684	1.70858
NCLIV_021570	3.25144	1.70108
NCLIV_042980	3.18261	1.67021
NCLIV_067460	3.17502	1.66676
NCLIV_039480	3.12629	1.64445
NCLIV_047820	3.1149	1.63919
NCLIV_008490	3.10711	1.63557
NCLIV_035900	3.10127	1.63286
NCLIV_020970	3.03121	1.59989
NCLIV_065290	3.02462	1.59675
NCLIV_046960	3.00621	1.58794
NCLIV_040010	2.99629	1.58317
NCLIV_056570	2.98085	1.57572
NCLIV_002840	2.97375	1.57228
NCLIV_015740	2.96511	1.56809
NCLIV_032740	2.9606	1.56589
NCLIV_045200	2.95114	1.56127
NCLIV_001290	2.94862	1.56004
NCLIV_000890	2.94231	1.55695
NCLIV_038250	2.94107	1.55634
NCLIV_046940	2.92017	1.54605
NCLIV_017830	2.902	1.53705
NCLIV_047470	2.89437	1.53325
NCLIV_047980	2.8302	1.5009
NCLIV_044390	2.79473	1.48271
NCLIV_007810	2.77002	1.4699
NCLIV_045280	2.76299	1.46623
NCLIV_062970	2.75128	1.4601
NCLIV_063260	2.74962	1.45923
NCLIV_058540	2.73782	1.45303
NCLIV_060560	2.73281	1.45038
NCLIV_036010	2.70471	1.43547
NCLIV_050040	2.66259	1.41283
NCLIV_031700	2.64429	1.40288
NCLIV_001920	2.64058	1.40086
NCLIV_049750	2.62562	1.39266
NCLIV_069920	2.6237	1.3916
NCLIV_055300	2.60429	1.38089
NCLIV_010090	2.5925	1.37434
NCLIV_019560	2.58854	1.37214
NCLIV_029660	2.57412	1.36408
NCLIV_046200	2.56547	1.35922
NCLIV_014940	2.55337	1.3524
NCLIV_036810	2.54222	1.34609
NCLIV_036820	2.52274	1.33499
NCLIV_022030	2.52186	1.33449
NCLIV_021200	2.5187	1.33268
NCLIV_031430	2.51068	1.32808
NCLIV_012100	2.49491	1.31899
NCLIV_012950	2.49151	1.31702
NCLIV_028650	2.48941	1.3158
NCLIV_029810	2.48718	1.31451
NCLIV_025440	2.48303	1.3121
NCLIV_063920	2.45518	1.29583
NCLIV_020950	2.45189	1.29389
NCLIV_026460	2.44732	1.2912
NCLIV_007880	2.44242	1.28831
NCLIV_015600	2.43889	1.28622
NCLIV_004370	2.43829	1.28587
NCLIV_022460	2.43082	1.28145
NCLIV_011360	2.42662	1.27895
NCLIV_052600	2.41873	1.27425
NCLIV_029290	2.40569	1.26645
NCLIV_028800	2.4052	1.26616
NCLIV_018190	2.40465	1.26583
NCLIV_045660	2.40133	1.26384
NCLIV_029260	2.39195	1.25819
NCLIV_017730	2.39095	1.25759
NCLIV_001620	2.37974	1.25081
NCLIV_020050	2.37632	1.24873
NCLIV_066340	2.36532	1.24204
NCLIV_056600	2.35249	1.23419
NCLIV_060900	2.35123	1.23342
NCLIV_031150	2.34271	1.22818
NCLIV_011140	2.33833	1.22548
NCLIV_029460	2.31722	1.2124
NCLIV_022000	2.31087	1.20844
NCLIV_002350	2.30929	1.20745
NCLIV_064180	2.3023	1.20308
NCLIV_040850	2.29578	1.19899
NCLIV_021110	2.28018	1.18915
NCLIV_031280	2.26717	1.18089
NCLIV_030010	2.26465	1.17929
NCLIV_003800	2.26114	1.17705
NCLIV_052790	2.25254	1.17155
NCLIV_059260	2.25159	1.17095
NCLIV_001240	2.23347	1.15929
NCLIV_068020	2.21705	1.14864
NCLIV_031260	2.21489	1.14723
NCLIV_048300	2.2023	1.13901
NCLIV_010310	2.19144	1.13188
NCLIV_061920	2.1536	1.10675
NCLIV_059690	2.15268	1.10613
NCLIV_049460	2.14758	1.10271
NCLIV_030970	2.14321	1.09977
NCLIV_059300	2.13276	1.09272
NCLIV_040510	2.12332	1.08632
NCLIV_044630	2.12099	1.08474
NCLIV_014290	2.11136	1.07817
NCLIV_018810	2.10631	1.07472
NCLIV_058980	2.10158	1.07148
NCLIV_044270	2.08624	1.0609
NCLIV_009210	2.08581	1.06061
NCLIV_010110	2.08337	1.05892
NCLIV_048470	2.07664	1.05425
NCLIV_026000	2.0752	1.05325
NCLIV_021260	2.06148	1.04368
NCLIV_065460	2.05869	1.04172
NCLIV_004520	2.05586	1.03974
NCLIV_032930	2.05227	1.03722
NCLIV_068550	2.05217	1.03715
NCLIV_012500	2.05104	1.03635
NCLIV_018560	2.05034	1.03586
NCLIV_052320	2.04327	1.03088
NCLIV_002470	2.03831	1.02737
NCLIV_048740	2.03618	1.02586
NCLIV_044340	2.03416	1.02444
NCLIV_042170	2.03065	1.02195
NCLIV_003130	2.02486	1.01782
NCLIV_004480	2.02476	1.01775
NCLIV_046340	2.01359	1.00977
NCLIV_013640	2.01228	1.00883
NCLIV_030400	1.99796	0.998531
NCLIV_055550	1.99486	0.996291
NCLIV_032350	1.98987	0.992677
NCLIV_056060	1.98579	0.989712
NCLIV_051990	1.98351	0.988052
NCLIV_062780	1.98024	0.985677
NCLIV_013160	1.97939	0.985057
NCLIV_044930	1.97783	0.983917
NCLIV_015670	1.97481	0.981713
NCLIV_035750	1.96877	0.977297
NCLIV_048820	1.96579	0.97511
NCLIV_019390	1.95296	0.965661
NCLIV_044830	1.95095	0.964178
NCLIV_046990	1.94904	0.962766
NCLIV_036550	1.94857	0.962417
NCLIV_016490	1.94434	0.959283
NCLIV_010960	1.94192	0.957485
NCLIV_049430	1.9404	0.956352
NCLIV_049870	1.93285	0.950731
NCLIV_035470	1.92691	0.946287
NCLIV_051260	1.92553	0.945257
NCLIV_061420	1.92379	0.943948
NCLIV_043260	1.91066	0.934074
NCLIV_053590	1.91048	0.933935
NCLIV_017610	1.90867	0.932565
NCLIV_045060	1.90553	0.930189
NCLIV_030230	1.90316	0.928394
NCLIV_008160	1.90299	0.928268
NCLIV_070180	1.89899	0.925232
NCLIV_023250	1.89285	0.920559
NCLIV_016060	1.89264	0.920398
NCLIV_038370	1.89128	0.919365
NCLIV_054920	1.88789	0.916772
NCLIV_003520	1.88009	0.910801
NCLIV_023510	1.87315	0.905464
NCLIV_054720	1.87014	0.903144
NCLIV_020530	1.86851	0.901892
NCLIV_021630	1.86738	0.901019
NCLIV_063010	1.86102	0.896092
NCLIV_049030	1.86075	0.895887
NCLIV_027310	1.85694	0.892925
NCLIV_022960	1.85501	0.891426
NCLIV_006460	1.85171	0.888855
NCLIV_010120	1.84367	0.882584
NCLIV_025150	1.84031	0.879952
NCLIV_018600	1.84029	0.879936
NCLIV_059210	1.84022	0.87988
NCLIV_052480	1.83545	0.876136
NCLIV_001650	1.82668	0.869227
NCLIV_004200	1.82638	0.868988
NCLIV_063810	1.82536	0.86818
NCLIV_056470	1.8244	0.867418
NCLIV_017780	1.81751	0.861964
NCLIV_029180	1.81441	0.859504
NCLIV_037370	1.81431	0.859425
NCLIV_024920	1.81383	0.859036
NCLIV_052910	1.80807	0.854448
NCLIV_028300	1.80732	0.853852
NCLIV_044660	1.80575	0.852599
NCLIV_030470	1.80449	0.851591
NCLIV_005180	1.8042	0.85136
NCLIV_048390	1.79953	0.847619
NCLIV_038450	1.79928	0.847417
NCLIV_040610	1.79683	0.845451
NCLIV_054950	1.79623	0.844975
NCLIV_009790	1.79311	0.842467
NCLIV_064820	1.7919	0.841489
NCLIV_051140	1.78489	0.835835
NCLIV_040950	1.78444	0.835471
NCLIV_032610	1.77866	0.830791
NCLIV_000260	1.77665	0.829158
NCLIV_005550	1.76769	0.821866
NCLIV_034270	1.7652	0.819828
NCLIV_000130	1.7637	0.818608
NCLIV_041000	1.76242	0.817561
NCLIV_030630	1.76229	0.817451
NCLIV_008570	1.76029	0.815812
NCLIV_012320	1.75917	0.814894
NCLIV_027010	1.75445	0.811023
NCLIV_060980	1.75367	0.810374
NCLIV_023890	1.75354	0.810267
NCLIV_019020	1.75227	0.809227
NCLIV_012360	1.75163	0.808697
NCLIV_068240	1.7484	0.806039
NCLIV_033550	1.7484	0.806035
NCLIV_017680	1.74605	0.804091
NCLIV_020130	1.74519	0.803384
NCLIV_025650	1.74228	0.800974
NCLIV_019550	1.74143	0.800269
NCLIV_047620	1.74122	0.800102
NCLIV_005630	1.73858	0.797908
NCLIV_070210	1.73732	0.796862
NCLIV_006890	1.73356	0.793739
NCLIV_045100	1.73327	0.793495
NCLIV_010150	1.73206	0.792493
NCLIV_068580	1.73189	0.792347
NCLIV_033850	1.72794	0.789055
NCLIV_007230	1.72458	0.786247
NCLIV_018150	1.72409	0.785835
NCLIV_021290	1.72395	0.785717
NCLIV_056660	1.72263	0.784617
NCLIV_028160	1.72055	0.78287
NCLIV_021490	1.71964	0.782111
NCLIV_005860	1.71875	0.781363
NCLIV_051070	1.71652	0.779487
NCLIV_046190	1.71354	0.77698
NCLIV_043030	1.71215	0.775807
NCLIV_064110	1.71126	0.775061
NCLIV_032970	1.71028	0.774232
NCLIV_055160	1.71025	0.774205
NCLIV_023040	1.70857	0.772786
NCLIV_039290	1.70759	0.771962
NCLIV_020310	1.70463	0.769459
NCLIV_039760	1.70331	0.768341
NCLIV_063460	1.7028	0.767909
NCLIV_024610	1.70129	0.766628
NCLIV_045860	1.70057	0.766019
NCLIV_046360	1.69911	0.76478
NCLIV_038290	1.69787	0.763726
NCLIV_025110	1.69363	0.760117
NCLIV_049220	1.69291	0.759505
NCLIV_053120	1.69087	0.757763
NCLIV_002120	1.68828	0.755557
NCLIV_063570	1.68665	0.754162
NCLIV_055860	1.68139	0.74965
NCLIV_019800	1.67927	0.747831
NCLIV_065560	1.67312	0.742537
NCLIV_018930	1.66916	0.739121
NCLIV_030690	1.6689	0.738896
NCLIV_056360	1.66863	0.738662
NCLIV_001600	1.6676	0.737778
NCLIV_062320	1.66709	0.737335
NCLIV_001840	1.66694	0.737204
NCLIV_000060	1.66616	0.73653
NCLIV_063490	1.66529	0.735776
NCLIV_070240	1.65896	0.730276
NCLIV_043390	1.65522	0.727027
NCLIV_054690	1.65271	0.724832
NCLIV_057580	1.65224	0.724424
NCLIV_053740	1.65223	0.724418
NCLIV_021300	1.64641	0.719322
NCLIV_044860	1.64493	0.718025
NCLIV_031210	1.64293	0.716272
NCLIV_013690	1.64157	0.715076
NCLIV_026520	1.64	0.713697
NCLIV_070060	1.63929	0.713068
NCLIV_014470	1.63865	0.712505
NCLIV_015000	1.63798	0.711922
NCLIV_061290	1.63586	0.710049
NCLIV_068440	1.63495	0.709249
NCLIV_062810	1.6325	0.707082
NCLIV_037840	1.63206	0.706695
NCLIV_006620	1.63142	0.706132
NCLIV_003550	1.62894	0.703932
NCLIV_032840	1.62594	0.701275
NCLIV_003620	1.62544	0.700827
NCLIV_016520	1.62416	0.699691
NCLIV_013650	1.62351	0.699114
NCLIV_030870	1.62194	0.697718
NCLIV_069600	1.62159	0.697408
NCLIV_066680	1.62087	0.696765
NCLIV_017270	1.62028	0.696243
NCLIV_012680	1.62018	0.696152
NCLIV_065910	1.61894	0.695047
NCLIV_046690	1.61318	0.689906
NCLIV_031410	1.611	0.687958
NCLIV_012930	1.60863	0.685829
NCLIV_024640	1.60617	0.683628
NCLIV_041140	1.60557	0.683087
NCLIV_009170	1.60389	0.681577
NCLIV_030680	1.59984	0.67793
NCLIV_065920	1.59802	0.676285
NCLIV_044610	1.59738	0.675706
NCLIV_004350	1.59476	0.673336
NCLIV_025100	1.59261	0.671396
NCLIV_054940	1.58794	0.667157
NCLIV_042660	1.58457	0.66409
NCLIV_040640	1.58421	0.663765
NCLIV_051350	1.58301	0.662671
NCLIV_030670	1.58179	0.661557
NCLIV_035160	1.58105	0.660881
NCLIV_056580	1.58007	0.659984
NCLIV_059540	1.57883	0.65886
NCLIV_024050	1.57836	0.658427
NCLIV_040470	1.57682	0.657018
NCLIV_048670	1.57495	0.655311
NCLIV_040770	1.57298	0.653497
NCLIV_022990	1.5691	0.649938
NCLIV_015710	1.56689	0.647904
NCLIV_004100	1.56574	0.646848
NCLIV_011320	1.56467	0.645857
NCLIV_017020	1.56121	0.642662
NCLIV_033870	1.56092	0.642395
NCLIV_020510	1.55847	0.640127
NCLIV_041820	1.55706	0.638822
NCLIV_000030	1.55422	0.636193
NCLIV_048930	1.5525	0.634593
NCLIV_024360	1.54411	0.626772
NCLIV_028320	1.54318	0.625908
NCLIV_054310	1.54154	0.624375
NCLIV_041690	1.541	0.623865
NCLIV_013070	1.53896	0.62196
NCLIV_053670	1.53868	0.621693
NCLIV_007680	1.53823	0.621269
NCLIV_023480	1.53809	0.621143
NCLIV_061570	1.536	0.619182
NCLIV_063840	1.53527	0.618497
NCLIV_001570	1.53423	0.61751
NCLIV_002510	1.53332	0.616658
NCLIV_035850	1.53306	0.616418
NCLIV_017570	1.53239	0.61578
NCLIV_057470	1.53143	0.614879
NCLIV_006510	1.52979	0.613338
NCLIV_003680	1.52905	0.612636
NCLIV_019480	1.52838	0.612
NCLIV_012090	1.52547	0.609258
NCLIV_045300	1.52294	0.606855
NCLIV_004090	1.52228	0.606236
NCLIV_070040	1.51603	0.6003
NCLIV_013840	1.51319	0.597596
NCLIV_018520	1.51243	0.596864
NCLIV_062980	1.51136	0.595851
NCLIV_046380	1.50802	0.592657
NCLIV_014190	1.50533	0.590078
NCLIV_027020	1.50526	0.590011
NCLIV_004130	1.50246	0.587322
NCLIV_061460	1.50241	0.587277
NCLIV_043930	1.5015	0.586404
NCLIV_066400	1.4988	0.583806
NCLIV_006980	1.49822	0.583247
NCLIV_028630	1.49801	0.583046
NCLIV_033000	1.49724	0.582301
NCLIV_019100	1.49694	0.582012
NCLIV_039400	1.49531	0.580443
NCLIV_020250	1.49487	0.580023
NCLIV_024420	1.49456	0.579719
NCLIV_007850	1.49395	0.579128
NCLIV_057640	1.4937	0.578887
NCLIV_046550	1.49127	0.576543
NCLIV_023980	1.49088	0.576164
NCLIV_056440	1.48965	0.574969
NCLIV_001520	1.48395	0.569438
NCLIV_069290	1.48258	0.568109
NCLIV_064260	1.4822	0.567738
NCLIV_059620	1.48122	0.566786
NCLIV_011110	1.47978	0.565384
NCLIV_013470	1.47577	0.56147
NCLIV_048880	1.47542	0.561127
NCLIV_068130	1.4741	0.559838
NCLIV_066360	1.4728	0.558565
NCLIV_053360	1.47119	0.556983
NCLIV_028940	1.4687	0.554535
NCLIV_027290	1.46752	0.553375
NCLIV_064790	1.46595	0.551835
NCLIV_011820	1.46472	0.550625
NCLIV_067550	1.46448	0.550392
NCLIV_027070	1.46166	0.547604
NCLIV_037870	1.45831	0.544299
NCLIV_027230	1.45578	0.54179
NCLIV_017190	1.4557	0.541714
NCLIV_019240	1.45337	0.539401
NCLIV_000430	1.45319	0.539223
NCLIV_015910	1.45031	0.536357
NCLIV_012910	1.45014	0.53619
NCLIV_057340	1.44885	0.53491
NCLIV_007120	1.4471	0.533167
NCLIV_020200	1.44129	0.527359
NCLIV_013170	1.44094	0.527013
NCLIV_030550	1.44016	0.526234
NCLIV_041900	1.43844	0.524505
NCLIV_061070	1.4367	0.522761
NCLIV_066900	1.43631	0.522369
NCLIV_016120	1.43184	0.517871
NCLIV_030430	1.43164	0.517667
NCLIV_045290	1.42825	0.514244
NCLIV_004250	1.42587	0.511837
NCLIV_033770	1.42517	0.511131
NCLIV_011740	1.42394	0.509893
NCLIV_015440	1.42352	0.509465
NCLIV_031730	1.4211	0.507009
NCLIV_008850	1.42005	0.505943
NCLIV_042330	1.41906	0.504934
NCLIV_021650	1.41821	0.504074
NCLIV_051420	1.41708	0.502923
NCLIV_052370	1.41694	0.502774
NCLIV_062310	1.41575	0.501563
NCLIV_038620	1.41513	0.500932
NCLIV_014990	1.41395	0.499733
NCLIV_058700	1.41276	0.498512
NCLIV_004490	1.4127	0.498458
NCLIV_020810	1.4105	0.496202
NCLIV_065710	1.40841	0.494071
NCLIV_034130	1.40677	0.49239
NCLIV_045190	1.40623	0.49183
NCLIV_034800	1.40368	0.489215
NCLIV_002430	1.4032	0.488719
NCLIV_043320	1.40102	0.486476
NCLIV_020400	1.40082	0.48627
NCLIV_041500	1.39807	0.483438
NCLIV_017470	1.39673	0.482054
NCLIV_060260	1.39455	0.479803
NCLIV_059600	1.39417	0.479407
NCLIV_011250	1.39396	0.479184
NCLIV_043640	1.39392	0.479143
NCLIV_016860	1.38956	0.47463
NCLIV_065770	1.38915	0.474198
NCLIV_051500	1.38859	0.473619
NCLIV_020160	1.38643	0.471374
NCLIV_063290	1.38383	0.468671
NCLIV_048550	1.38293	0.467729
NCLIV_019780	1.37948	0.464129
NCLIV_010870	1.37923	0.463861
NCLIV_050000	1.37887	0.463486
NCLIV_063250	1.37801	0.462585
NCLIV_061340	1.3772	0.461734
NCLIV_041710	1.37702	0.461545
NCLIV_006420	1.3746	0.45901
NCLIV_008120	1.37227	0.456561
NCLIV_028490	1.36963	0.453789
NCLIV_024140	1.36767	0.451721
NCLIV_001890	1.36713	0.451149
NCLIV_000050	1.36501	0.448908
NCLIV_013660	1.36493	0.448826
NCLIV_016890	1.3635	0.447314
NCLIV_028610	1.36242	0.446168
NCLIV_008660	1.36105	0.444719
NCLIV_019460	1.36035	0.443983
NCLIV_068960	1.35994	0.443545
NCLIV_007500	1.35777	0.441241
NCLIV_048170	1.35715	0.440578
NCLIV_047110	1.35702	0.440446
NCLIV_065020	1.35594	0.439293
NCLIV_005050	1.35558	0.43891
NCLIV_005900	1.35553	0.438855
NCLIV_043180	1.35483	0.43811
NCLIV_053810	1.35385	0.437068
NCLIV_005950	1.35272	0.435865
NCLIV_041660	1.35271	0.435858
NCLIV_051240	1.35102	0.434049
NCLIV_046520	1.35033	0.43331
NCLIV_042530	1.34972	0.432664
NCLIV_068000	1.34962	0.432554
NCLIV_005200	1.34953	0.432454
NCLIV_012130	1.34721	0.429978
NCLIV_004580	1.34572	0.428378
NCLIV_023760	1.3444	0.426967
NCLIV_013360	1.34299	0.425448
NCLIV_011950	1.34207	0.424464
NCLIV_028360	1.34157	0.423927
NCLIV_038700	1.34081	0.423109
NCLIV_033950	1.33974	0.421949
NCLIV_034330	1.33769	0.41974
NCLIV_051530	1.33734	0.419366
NCLIV_066390	1.33501	0.416855
NCLIV_014750	1.33462	0.416424
NCLIV_015970	1.33424	0.416023
NCLIV_032830	1.3342	0.415978
NCLIV_013790	1.3337	0.415432
NCLIV_058430	1.33352	0.415237
NCLIV_017010	1.33259	0.414233
NCLIV_025000	1.3305	0.411964
NCLIV_001460	1.33018	0.411623
NCLIV_068380	1.3289	0.410237
NCLIV_043020	1.32832	0.409601
NCLIV_063180	1.32658	0.407713
NCLIV_026880	1.3254	0.406431
NCLIV_060830	1.32516	0.406162
NCLIV_006150	1.32479	0.405761
NCLIV_038510	1.32265	0.403432
NCLIV_059190	1.32257	0.40334
NCLIV_014660	1.32233	0.403081
NCLIV_069360	1.32222	0.402959
NCLIV_039670	1.32194	0.402653
NCLIV_032180	1.32093	0.401559
NCLIV_012470	1.31951	0.400004
NCLIV_049920	1.31865	0.399062
NCLIV_042790	1.31811	0.398468
NCLIV_040680	1.31788	0.398217
NCLIV_064880	1.31748	0.39778
NCLIV_030490	1.31624	0.396424
NCLIV_042370	1.3152	0.39528
NCLIV_067980	1.31506	0.39513
NCLIV_016420	1.31494	0.394997
NCLIV_018400	1.31467	0.394698
NCLIV_060040	1.3121	0.391878
NCLIV_027820	1.31078	0.39043
NCLIV_018650	1.31061	0.390236
NCLIV_059920	1.31032	0.389917
NCLIV_040800	1.31005	0.389622
NCLIV_033620	1.30859	0.388012
NCLIV_045120	1.30744	0.386743
NCLIV_029610	1.30657	0.385786
NCLIV_046720	1.30465	0.383659
NCLIV_001120	1.30373	0.382648
NCLIV_045500	1.30337	0.38225
NCLIV_029920	1.30334	0.382211
NCLIV_066060	1.30323	0.382087
NCLIV_045240	1.30301	0.381846
NCLIV_051550	1.30171	0.380409
NCLIV_021940	1.3015	0.380177
NCLIV_007590	1.30039	0.378943
NCLIV_025960	1.30015	0.378676
NCLIV_060910	1.30008	0.378602
NCLIV_061040	1.29891	0.377305
NCLIV_023660	1.29888	0.377263
NCLIV_009450	1.29508	0.373044
NCLIV_009630	1.2949	0.372845
NCLIV_013280	1.29469	0.37261
NCLIV_002330	1.29463	0.372536
NCLIV_059730	1.29402	0.371857
NCLIV_058260	1.29194	0.369538
NCLIV_061320	1.29057	0.368009
NCLIV_052520	1.28994	0.367308
NCLIV_021440	1.28766	0.364746
NCLIV_053750	1.28639	0.363332
NCLIV_001800	1.28635	0.363281
NCLIV_059040	1.28535	0.362164
NCLIV_011130	1.28296	0.359475
NCLIV_002670	1.28214	0.358554
NCLIV_011790	1.281	0.357269
NCLIV_009850	1.2782	0.354118
NCLIV_025400	1.27714	0.352913
NCLIV_008080	1.2761	0.35174
NCLIV_053720	1.27529	0.350822
NCLIV_008100	1.27469	0.350147
NCLIV_023100	1.27431	0.349714
NCLIV_060930	1.27327	0.348537
NCLIV_005750	1.27153	0.346567
NCLIV_033030	1.27139	0.34641
NCLIV_045410	1.27089	0.345836
NCLIV_042430	1.26942	0.344167
NCLIV_064580	1.26807	0.34263
NCLIV_030660	1.26793	0.34247
NCLIV_030890	1.26761	0.342112
NCLIV_047130	1.26678	0.341168
NCLIV_032880	1.26597	0.340249
NCLIV_043100	1.26435	0.338399
NCLIV_001820	1.26401	0.338002
NCLIV_031510	1.26306	0.33692
NCLIV_015280	1.26083	0.334379
NCLIV_001930	1.26056	0.334062
NCLIV_046060	1.26001	0.333439
NCLIV_031940	1.2594	0.332741
NCLIV_014540	1.25903	0.332315
NCLIV_017650	1.2589	0.332169
NCLIV_012770	1.25885	0.332104
NCLIV_008310	1.2582	0.331366
NCLIV_002530	1.25819	0.331349
NCLIV_066620	1.25764	0.330713
NCLIV_036590	1.25694	0.329916
NCLIV_008150	1.25674	0.329685
NCLIV_065180	1.25601	0.328853
NCLIV_028990	1.25554	0.32831
NCLIV_032360	1.25436	0.32695
NCLIV_060880	1.25162	0.323791
NCLIV_024860	1.25151	0.323674
NCLIV_047290	1.25148	0.323635
NCLIV_051760	1.25125	0.323371
NCLIV_060390	1.2507	0.32274
NCLIV_053910	1.24668	0.318086
NCLIV_045320	1.24631	0.317665
NCLIV_068950	1.24398	0.314963
NCLIV_008920	1.24256	0.31332
NCLIV_022280	1.24253	0.313278
NCLIV_045980	1.24238	0.313112
NCLIV_056300	1.24045	0.310863
NCLIV_066370	1.2404	0.3108
NCLIV_057190	1.23974	0.310033
NCLIV_002660	1.23964	0.309925
NCLIV_014050	1.23845	0.308537
NCLIV_049150	1.23725	0.307139
NCLIV_035940	1.23682	0.306638
NCLIV_057050	1.23567	0.305298
NCLIV_027850	1.2336	0.302869
NCLIV_004140	1.23326	0.302475
NCLIV_047230	1.23252	0.301611
NCLIV_065750	1.23244	0.301513
NCLIV_034190	1.23073	0.299516
NCLIV_013290	1.23023	0.298924
NCLIV_010850	1.22958	0.298162
NCLIV_002190	1.2293	0.297841
NCLIV_038170	1.22909	0.297593
NCLIV_067380	1.22786	0.296149
NCLIV_042720	1.22757	0.295807
NCLIV_030170	1.22671	0.294795
NCLIV_008790	1.22637	0.294393
NCLIV_062630	1.22605	0.294013
NCLIV_016040	1.22581	0.293735
NCLIV_046670	1.2254	0.293252
NCLIV_024850	1.22358	0.291114
NCLIV_006140	1.22297	0.290384
NCLIV_031010	1.2227	0.290072
NCLIV_055260	1.22226	0.289554
NCLIV_052280	1.22175	0.288948
NCLIV_023050	1.22142	0.288559
NCLIV_006470	1.22049	0.287455
NCLIV_028540	1.22037	0.287324
NCLIV_026710	1.22004	0.286932
NCLIV_024480	1.21895	0.285639
NCLIV_020360	1.21623	0.282418
NCLIV_037500	1.21587	0.281986
NCLIV_037780	1.21482	0.280743
NCLIV_005770	1.21363	0.279324
NCLIV_001090	1.2121	0.277514
NCLIV_053580	1.21194	0.277322
NCLIV_042190	1.21148	0.276776
NCLIV_018050	1.21085	0.276019
NCLIV_036230	1.21063	0.275762
NCLIV_046770	1.20834	0.273032
NCLIV_042860	1.20726	0.271741
NCLIV_012660	1.2055	0.26963
NCLIV_011930	1.20481	0.268802
NCLIV_008030	1.20387	0.267682
NCLIV_053640	1.20382	0.267619
NCLIV_041780	1.20271	0.266287
NCLIV_070100	1.20211	0.265569
NCLIV_062570	1.20149	0.264821
NCLIV_059960	1.20148	0.264809
NCLIV_048180	1.20103	0.264267
NCLIV_045440	1.20066	0.263825
NCLIV_033350	1.20024	0.263326
NCLIV_045550	1.19861	0.261364
NCLIV_050870	1.19749	0.260009
NCLIV_039680	1.19705	0.259481
NCLIV_053820	1.19677	0.25915
NCLIV_060380	1.19611	0.25835
NCLIV_039520	1.19592	0.258122
NCLIV_034530	1.19572	0.257875
NCLIV_006740	1.19565	0.2578
NCLIV_040840	1.19558	0.257707
NCLIV_019220	1.19526	0.257323
NCLIV_039910	1.1952	0.257258
NCLIV_056020	1.19473	0.256685
NCLIV_063510	1.19467	0.256615
NCLIV_067260	1.19409	0.255911
NCLIV_040900	1.193	0.254598
NCLIV_004280	1.18981	0.250732
NCLIV_039080	1.18915	0.249932
NCLIV_027330	1.18898	0.24972
NCLIV_065380	1.18818	0.248757
NCLIV_034160	1.18618	0.24632
NCLIV_069350	1.18611	0.246237
NCLIV_021970	1.18442	0.244184
NCLIV_053190	1.18412	0.24381
NCLIV_066290	1.1838	0.243424
NCLIV_038330	1.18277	0.24217
NCLIV_028870	1.18216	0.241428
NCLIV_067050	1.1817	0.240862
NCLIV_000300	1.18158	0.240717
NCLIV_065240	1.18142	0.240523
NCLIV_057670	1.18119	0.240246
NCLIV_054520	1.18068	0.239618
NCLIV_049270	1.1795	0.238176
NCLIV_028710	1.17905	0.237629
NCLIV_057170	1.17871	0.237205
NCLIV_014690	1.17833	0.236745
NCLIV_019540	1.17828	0.236679
NCLIV_007630	1.17555	0.233332
NCLIV_050160	1.17521	0.23292
NCLIV_038000	1.17443	0.231963
NCLIV_044820	1.17145	0.228298
NCLIV_061820	1.17108	0.227839
NCLIV_063420	1.16925	0.225584
NCLIV_052390	1.16897	0.225233
NCLIV_006850	1.16766	0.223623
NCLIV_010630	1.16601	0.221575
NCLIV_018700	1.16548	0.220919
NCLIV_020830	1.16497	0.220294
NCLIV_034070	1.16465	0.219891
NCLIV_021740	1.16393	0.219005
NCLIV_052220	1.16362	0.218621
NCLIV_041680	1.16355	0.218528
NCLIV_010320	1.16269	0.217473
NCLIV_066030	1.1616	0.216114
NCLIV_056030	1.16131	0.215748
NCLIV_009540	1.1604	0.214616
NCLIV_062080	1.16003	0.214159
NCLIV_032390	1.15828	0.21198
NCLIV_032170	1.15691	0.210276
NCLIV_008680	1.15661	0.209904
NCLIV_049420	1.15618	0.20936
NCLIV_055660	1.15609	0.209251
NCLIV_043620	1.15577	0.208857
NCLIV_003990	1.15346	0.20597
NCLIV_037920	1.1532	0.205648
NCLIV_007860	1.15289	0.205255
NCLIV_055330	1.15249	0.204755
NCLIV_040360	1.15218	0.204368
NCLIV_057550	1.1516	0.203636
NCLIV_036510	1.15152	0.203537
NCLIV_003160	1.15109	0.202997
NCLIV_055370	1.15099	0.202878
NCLIV_056720	1.15085	0.202699
NCLIV_033510	1.14968	0.201227
NCLIV_039750	1.1483	0.199497
NCLIV_056770	1.14556	0.196056
NCLIV_006790	1.14527	0.195694
NCLIV_006570	1.14517	0.195565
NCLIV_055760	1.145	0.195349
NCLIV_057680	1.14463	0.194879
NCLIV_054540	1.14293	0.192731
NCLIV_046100	1.14268	0.19242
NCLIV_031340	1.14244	0.192113
NCLIV_057650	1.14148	0.190902
NCLIV_045810	1.14107	0.190385
NCLIV_027420	1.14039	0.189521
NCLIV_028230	1.14008	0.189136
NCLIV_016850	1.13992	0.188938
NCLIV_059980	1.13877	0.187471
NCLIV_015160	1.13826	0.186834
NCLIV_032240	1.13723	0.185528
NCLIV_046410	1.13718	0.185456
NCLIV_053020	1.13706	0.185314
NCLIV_066840	1.13703	0.185264
NCLIV_037180	1.13679	0.184969
NCLIV_032490	1.13639	0.184453
NCLIV_041100	1.13606	0.184037
NCLIV_024870	1.13449	0.182041
NCLIV_052900	1.13392	0.181316
NCLIV_024250	1.13329	0.180512
NCLIV_061670	1.13131	0.177994
NCLIV_041180	1.13121	0.177867
NCLIV_019030	1.13095	0.177529
NCLIV_016900	1.13035	0.176765
NCLIV_003560	1.13018	0.176559
NCLIV_042270	1.13004	0.176368
NCLIV_036840	1.13003	0.176359
NCLIV_043400	1.12765	0.173322
NCLIV_056980	1.12755	0.173187
NCLIV_011150	1.12694	0.17241
NCLIV_053660	1.12612	0.171362
NCLIV_067140	1.12584	0.171004
NCLIV_003340	1.12567	0.170786
NCLIV_002130	1.12556	0.170638
NCLIV_005280	1.12514	0.170108
NCLIV_030140	1.12485	0.169729
NCLIV_019950	1.12456	0.169366
NCLIV_058500	1.12342	0.167894
NCLIV_028890	1.12297	0.167317
NCLIV_034850	1.12295	0.167297
NCLIV_041810	1.12287	0.167191
NCLIV_003430	1.12273	0.167013
NCLIV_055020	1.12273	0.167008
NCLIV_046970	1.12125	0.165105
NCLIV_020180	1.12089	0.164642
NCLIV_018170	1.12034	0.16394
NCLIV_053330	1.11985	0.163306
NCLIV_003950	1.11845	0.1615
NCLIV_018800	1.11815	0.161119
NCLIV_048640	1.11779	0.160651
NCLIV_020650	1.11753	0.160308
NCLIV_014040	1.11626	0.158677
NCLIV_028280	1.1124	0.153672
NCLIV_000010	1.11161	0.152654
NCLIV_025160	1.11118	0.152089
NCLIV_056960	1.10881	0.149007
NCLIV_026040	1.10795	0.147887
NCLIV_018950	1.10784	0.147753
NCLIV_045990	1.10731	0.147062
NCLIV_047070	1.10659	0.146127
NCLIV_003010	1.10643	0.145907
NCLIV_036720	1.10624	0.14567
NCLIV_018890	1.10496	0.143997
NCLIV_007040	1.10386	0.142562
NCLIV_054440	1.10371	0.142356
NCLIV_045670	1.10241	0.140665
NCLIV_003600	1.10138	0.139307
NCLIV_042810	1.10049	0.13815
NCLIV_025450	1.09923	0.136498
NCLIV_010610	1.09916	0.1364
NCLIV_012830	1.09906	0.136272
NCLIV_049710	1.09889	0.136045
NCLIV_057540	1.09809	0.134992
NCLIV_020430	1.09604	0.132298
NCLIV_050910	1.09588	0.132095
NCLIV_021550	1.09584	0.132042
NCLIV_012510	1.09562	0.131747
NCLIV_063890	1.09498	0.130903
NCLIV_018510	1.09365	0.129154
NCLIV_038870	1.09324	0.128606
NCLIV_017370	1.09254	0.127682
NCLIV_066580	1.0915	0.126313
NCLIV_041770	1.09098	0.125618
NCLIV_019740	1.09062	0.125145
NCLIV_008170	1.09058	0.125095
NCLIV_015570	1.09022	0.124617
NCLIV_026850	1.08964	0.123855
NCLIV_050680	1.08772	0.121309
NCLIV_056910	1.08764	0.1212
NCLIV_016330	1.0873	0.120754
NCLIV_050500	1.0866	0.119823
NCLIV_028180	1.08612	0.119183
NCLIV_030650	1.08585	0.118827
NCLIV_025380	1.08576	0.118709
NCLIV_069330	1.08572	0.118656
NCLIV_009810	1.08486	0.117512
NCLIV_019000	1.08469	0.117281
NCLIV_046450	1.0845	0.117029
NCLIV_026540	1.08447	0.116989
NCLIV_037570	1.08395	0.116303
NCLIV_049100	1.08382	0.116132
NCLIV_001360	1.08344	0.115623
NCLIV_041040	1.08321	0.115316
NCLIV_003220	1.0832	0.115305
NCLIV_070050	1.08268	0.114611
NCLIV_036280	1.08212	0.113856
NCLIV_041730	1.0821	0.113828
NCLIV_066280	1.082	0.1137
NCLIV_050130	1.08192	0.113592
NCLIV_012460	1.08106	0.112442
NCLIV_057030	1.08014	0.111216
NCLIV_021080	1.07959	0.110482
NCLIV_049500	1.07884	0.109486
NCLIV_022270	1.07853	0.10906
NCLIV_015060	1.07828	0.108729
NCLIV_003580	1.07743	0.107599
NCLIV_043790	1.0768	0.106751
NCLIV_033340	1.0764	0.106216
NCLIV_050320	1.0764	0.106216
NCLIV_058990	1.07583	0.105445
NCLIV_063220	1.07437	0.103485
NCLIV_026250	1.07316	0.10187
NCLIV_061030	1.07213	0.100484
NCLIV_064360	1.07161	0.0997853
NCLIV_024090	1.07088	0.0987974
NCLIV_068850	1.0708	0.0986953
NCLIV_068872	1.07033	0.098052
NCLIV_068190	1.07025	0.0979457
NCLIV_010730	1.0702	0.0978848
NCLIV_026390	1.06938	0.09678
NCLIV_011980	1.06897	0.0962269
NCLIV_024880	1.06857	0.0956797
NCLIV_045740	1.06841	0.0954707
NCLIV_069320	1.06687	0.0933784
NCLIV_042050	1.06684	0.0933451
NCLIV_026210	1.06622	0.0925077
NCLIV_045710	1.06596	0.0921489
NCLIV_066140	1.06589	0.0920595
NCLIV_040440	1.06541	0.0914095
NCLIV_016310	1.06517	0.0910899
NCLIV_047870	1.06498	0.0908281
NCLIV_067280	1.0649	0.0907114
NCLIV_047500	1.06389	0.0893504
NCLIV_034460	1.06386	0.0893087
NCLIV_062910	1.06364	0.0890134
NCLIV_001370	1.06303	0.0881812
NCLIV_015460	1.06284	0.0879272
NCLIV_014360	1.06281	0.0878818
NCLIV_031030	1.06264	0.0876499
NCLIV_065390	1.06232	0.0872193
NCLIV_010520	1.06207	0.0868736
NCLIV_063650	1.06187	0.08661
NCLIV_026270	1.06169	0.0863611
NCLIV_007450	1.06161	0.0862563
NCLIV_021150	1.0612	0.0857003
NCLIV_044200	1.06091	0.0853016
NCLIV_047040	1.06091	0.0852971
NCLIV_024780	1.06069	0.0850025
NCLIV_002380	1.05993	0.0839626
NCLIV_049830	1.05989	0.0839098
NCLIV_010230	1.05987	0.0838898
NCLIV_054800	1.05937	0.0832036
NCLIV_059140	1.05934	0.0831657
NCLIV_051450	1.05847	0.0819807
NCLIV_034090	1.05809	0.0814613
NCLIV_024210	1.05746	0.0805975
NCLIV_044840	1.0572	0.0802464
NCLIV_045050	1.05697	0.0799369
NCLIV_013860	1.0568	0.0797049
NCLIV_067180	1.05593	0.0785159
NCLIV_006260	1.05579	0.0783166
NCLIV_060050	1.05527	0.0776065
NCLIV_000610	1.05512	0.0774022
NCLIV_068510	1.05469	0.0768206
NCLIV_051510	1.05371	0.0754752
NCLIV_009300	1.05308	0.0746093
NCLIV_069130	1.05261	0.0739757
NCLIV_068300	1.05252	0.0738518
NCLIV_029830	1.05234	0.073603
NCLIV_045590	1.0521	0.0732709
NCLIV_027100	1.05185	0.0729244
NCLIV_030950	1.05178	0.0728317
NCLIV_040120	1.05178	0.0728307
NCLIV_065790	1.0516	0.0725825
NCLIV_038780	1.05107	0.0718581
NCLIV_037720	1.05037	0.0709038
NCLIV_061990	1.04935	0.0694978
NCLIV_022690	1.04893	0.0689224
NCLIV_016750	1.04889	0.068868
NCLIV_025580	1.04805	0.0677038
NCLIV_048090	1.04753	0.0669949
NCLIV_038320	1.04673	0.0658938
NCLIV_064600	1.04649	0.0655597
NCLIV_042500	1.04616	0.0651084
NCLIV_045010	1.04616	0.0651047
NCLIV_047630	1.04492	0.063391
NCLIV_063480	1.0439	0.0619845
NCLIV_010010	1.0439	0.0619799
NCLIV_062250	1.04238	0.0598769
NCLIV_026180	1.0423	0.0597642
NCLIV_010200	1.04188	0.0591948
NCLIV_013120	1.04161	0.058815
NCLIV_027150	1.04152	0.0586892
NCLIV_060820	1.04142	0.058546
NCLIV_054990	1.04036	0.057076
NCLIV_053950	1.04017	0.0568225
NCLIV_057700	1.03827	0.0541789
NCLIV_028240	1.03767	0.0533543
NCLIV_023620	1.03756	0.0531952
NCLIV_031440	1.03686	0.0522146
NCLIV_019490	1.03675	0.0520706
NCLIV_019890	1.03646	0.0516708
NCLIV_037910	1.03575	0.0506694
NCLIV_009150	1.03562	0.050495
NCLIV_014240	1.03525	0.0499862
NCLIV_064440	1.0346	0.0490713
NCLIV_065590	1.03342	0.0474278
NCLIV_046830	1.03324	0.0471811
NCLIV_015870	1.03293	0.0467465
NCLIV_025570	1.03219	0.0457091
NCLIV_038550	1.0318	0.04517
NCLIV_060610	1.0316	0.0448894
NCLIV_016540	1.03108	0.0441555
NCLIV_006070	1.03046	0.0432921
NCLIV_003750	1.02987	0.0424633
NCLIV_035700	1.02955	0.0420185
NCLIV_008650	1.02928	0.0416397
NCLIV_058890	1.02886	0.0410514
NCLIV_046800	1.02871	0.0408416
NCLIV_057460	1.02808	0.039952
NCLIV_070080	1.0279	0.0397047
NCLIV_024830	1.02762	0.039303
NCLIV_051560	1.02723	0.0387657
NCLIV_029040	1.02658	0.0378464
NCLIV_032370	1.0264	0.0375894
NCLIV_023390	1.0263	0.0374465
NCLIV_019810	1.02569	0.0365939
NCLIV_028500	1.02554	0.0363876
NCLIV_002770	1.02491	0.0354905
NCLIV_069590	1.0238	0.0339365
NCLIV_019340	1.02357	0.0336166
NCLIV_062950	1.02303	0.0328546
NCLIV_046400	1.0226	0.0322463
NCLIV_033810	1.02149	0.0306769
NCLIV_056640	1.02105	0.0300596
NCLIV_012120	1.02055	0.0293465
NCLIV_046390	1.02049	0.0292577
NCLIV_056130	1.01944	0.0277784
NCLIV_045970	1.01915	0.0273629
NCLIV_001550	1.01873	0.0267668
NCLIV_051840	1.01834	0.0262205
NCLIV_063190	1.01791	0.0256049
NCLIV_061830	1.01763	0.0252063
NCLIV_065690	1.01736	0.0248242
NCLIV_008320	1.01668	0.0238605
NCLIV_025190	1.01649	0.0236016
NCLIV_070280	1.01611	0.0230594
NCLIV_006540	1.01595	0.0228302
NCLIV_012400	1.01553	0.0222345
NCLIV_054500	1.01525	0.0218402
NCLIV_004760	1.01509	0.0216139
NCLIV_045960	1.01495	0.0214134
NCLIV_038410	1.01469	0.0210385
NCLIV_043880	1.0146	0.0209051
NCLIV_016450	1.0135	0.0193433
NCLIV_022950	1.01284	0.0184025
NCLIV_034010	1.01258	0.018036
NCLIV_004920	1.01207	0.0173037
NCLIV_045230	1.01147	0.0164496
NCLIV_052500	1.01111	0.01594
NCLIV_033910	1.01057	0.0151638
NCLIV_046160	1.00972	0.0139555
NCLIV_011400	1.00971	0.0139427
NCLIV_032770	1.00949	0.0136274
NCLIV_058830	1.00935	0.0134212
NCLIV_033430	1.00916	0.0131598
NCLIV_062790	1.00822	0.011808
NCLIV_044810	1.00785	0.0112851
NCLIV_051360	1.00778	0.0111878
NCLIV_031190	1.0065	0.00934302
NCLIV_032940	1.00635	0.00913845
NCLIV_000960	1.00581	0.00835672
NCLIV_041320	1.00484	0.00697134
NCLIV_037460	1.00396	0.0056999
NCLIV_052410	1.00392	0.00564195
NCLIV_051040	1.0039	0.00561152
NCLIV_001540	1.00383	0.00551481
NCLIV_005540	1.00356	0.00512517
NCLIV_054240	1.00332	0.00478136
NCLIV_038560	1.00311	0.00447698
NCLIV_010220	1.00299	0.00430153
NCLIV_064780	1.00282	0.00406792
NCLIV_056950	1.00108	0.00155294
NCLIV_007900	1.00103	0.00149023
NCLIV_035360	1.00099	0.00142339
NCLIV_042070	0.999929	-0.000101824
NCLIV_025670	0.999485	-0.000743649
NCLIV_006480	0.999472	-0.00076134
NCLIV_065140	0.999431	-0.000820992
NCLIV_065210	0.998647	-0.00195342
NCLIV_034770	0.99679	-0.00463832
NCLIV_004060	0.996469	-0.00510323
NCLIV_045720	0.996271	-0.00539042
NCLIV_020140	0.995757	-0.006135
NCLIV_022400	0.99568	-0.00624574
NCLIV_031670	0.994062	-0.00859215
NCLIV_066830	0.993843	-0.00891024
NCLIV_033480	0.993744	-0.00905331
NCLIV_024630	0.993725	-0.00908205
NCLIV_029640	0.993699	-0.00911852
NCLIV_025720	0.993594	-0.00927157
NCLIV_006640	0.993347	-0.00963014
NCLIV_064700	0.993257	-0.00976141
NCLIV_015430	0.993128	-0.00994801
NCLIV_015550	0.993072	-0.0100303
NCLIV_013670	0.992984	-0.0101576
NCLIV_057970	0.992952	-0.0102042
NCLIV_026570	0.992347	-0.0110829
NCLIV_016700	0.992283	-0.0111762
NCLIV_060750	0.99167	-0.0120674
NCLIV_049160	0.991436	-0.0124079
NCLIV_031770	0.991383	-0.0124854
NCLIV_044060	0.991367	-0.0125093
NCLIV_005940	0.990849	-0.0132625
NCLIV_036750	0.989903	-0.0146406
NCLIV_053870	0.9889	-0.0161031
NCLIV_040600	0.988817	-0.0162245
NCLIV_031500	0.988701	-0.0163933
NCLIV_017340	0.988603	-0.0165367
NCLIV_000240	0.988315	-0.0169566
NCLIV_022560	0.988069	-0.0173157
NCLIV_049900	0.987533	-0.0180991
NCLIV_065450	0.987456	-0.0182115
NCLIV_010390	0.98713	-0.0186873
NCLIV_006900	0.98696	-0.0189362
NCLIV_002520	0.986352	-0.0198262
NCLIV_020390	0.985686	-0.0208006
NCLIV_049050	0.984736	-0.0221915
NCLIV_004750	0.98465	-0.0223166
NCLIV_056700	0.984551	-0.0224625
NCLIV_011270	0.984497	-0.0225417
NCLIV_026350	0.983822	-0.0235309
NCLIV_005830	0.98382	-0.0235337
NCLIV_025910	0.982436	-0.0255642
NCLIV_014780	0.981946	-0.0262839
NCLIV_060470	0.981903	-0.0263475
NCLIV_031970	0.981134	-0.0274772
NCLIV_010020	0.980414	-0.0285363
NCLIV_067300	0.980371	-0.0286008
NCLIV_058440	0.980236	-0.0287983
NCLIV_039410	0.98012	-0.0289696
NCLIV_042390	0.979507	-0.0298727
NCLIV_026010	0.978968	-0.0306666
NCLIV_022430	0.978831	-0.0308681
NCLIV_001450	0.978236	-0.0317457
NCLIV_018220	0.978205	-0.0317915
NCLIV_055850	0.977924	-0.0322063
NCLIV_042670	0.97709	-0.0334374
NCLIV_019590	0.976711	-0.0339971
NCLIV_064620	0.97621	-0.034736
NCLIV_063370	0.976016	-0.0350231
NCLIV_001180	0.976011	-0.0350303
NCLIV_042710	0.974959	-0.0365861
NCLIV_044100	0.974727	-0.0369306
NCLIV_056680	0.974448	-0.0373429
NCLIV_047080	0.974395	-0.0374214
NCLIV_016430	0.974382	-0.0374406
NCLIV_015480	0.974133	-0.0378098
NCLIV_048050	0.97393	-0.0381105
NCLIV_066920	0.973883	-0.0381789
NCLIV_031920	0.973208	-0.0391794
NCLIV_022310	0.972774	-0.0398231
NCLIV_055720	0.971653	-0.0414864
NCLIV_037950	0.971305	-0.0420041
NCLIV_056120	0.971214	-0.0421384
NCLIV_002020	0.971145	-0.0422408
NCLIV_032270	0.970653	-0.042973
NCLIV_006490	0.970229	-0.0436027
NCLIV_035590	0.969914	-0.0440709
NCLIV_019940	0.96977	-0.0442855
NCLIV_044950	0.969602	-0.0445349
NCLIV_060190	0.969223	-0.0450989
NCLIV_019450	0.967897	-0.047074
NCLIV_051820	0.967321	-0.0479336
NCLIV_037350	0.966426	-0.0492693
NCLIV_008860	0.965762	-0.0502599
NCLIV_024600	0.96574	-0.0502932
NCLIV_066080	0.965736	-0.0503
NCLIV_025480	0.965584	-0.0505262
NCLIV_063980	0.965397	-0.0508053
NCLIV_034950	0.965226	-0.0510609
NCLIV_013320	0.964465	-0.0521986
NCLIV_013130	0.964166	-0.0526463
NCLIV_041650	0.96372	-0.0533136
NCLIV_058200	0.963602	-0.0534913
NCLIV_010770	0.96355	-0.053568
NCLIV_025220	0.963545	-0.0535761
NCLIV_030340	0.962867	-0.0545922
NCLIV_016110	0.962485	-0.0551644
NCLIV_021640	0.962108	-0.0557291
NCLIV_053860	0.962028	-0.0558491
NCLIV_068920	0.961652	-0.0564127
NCLIV_038810	0.96102	-0.057361
NCLIV_055170	0.960339	-0.0583837
NCLIV_020840	0.96031	-0.058428
NCLIV_053370	0.958923	-0.060513
NCLIV_062720	0.958276	-0.0614863
NCLIV_052230	0.958197	-0.0616062
NCLIV_009390	0.95804	-0.0618422
NCLIV_003230	0.957908	-0.0620416
NCLIV_060990	0.957644	-0.0624388
NCLIV_070010	0.957631	-0.0624578
NCLIV_025920	0.957586	-0.0625256
NCLIV_047560	0.957117	-0.0632331
NCLIV_006800	0.956875	-0.0635969
NCLIV_010240	0.955962	-0.0649753
NCLIV_007990	0.955787	-0.0652384
NCLIV_067010	0.955551	-0.0655958
NCLIV_008730	0.955434	-0.0657722
NCLIV_018290	0.955146	-0.0662071
NCLIV_055690	0.954793	-0.0667408
NCLIV_051110	0.954656	-0.0669477
NCLIV_023790	0.954592	-0.0670443
NCLIV_061440	0.954468	-0.0672307
NCLIV_002780	0.954321	-0.067453
NCLIV_008760	0.954276	-0.0675208
NCLIV_032070	0.954123	-0.0677534
NCLIV_005360	0.954081	-0.0678161
NCLIV_047520	0.953808	-0.0682297
NCLIV_015210	0.953638	-0.068487
NCLIV_060660	0.953586	-0.0685653
NCLIV_028140	0.952266	-0.070564
NCLIV_050440	0.951978	-0.0709994
NCLIV_050050	0.951755	-0.071338
NCLIV_024740	0.951486	-0.0717463
NCLIV_065270	0.951379	-0.0719074
NCLIV_019330	0.951113	-0.0723111
NCLIV_036540	0.950988	-0.0725004
NCLIV_052380	0.950802	-0.0727839
NCLIV_050470	0.950291	-0.0735587
NCLIV_030050	0.950219	-0.0736679
NCLIV_010480	0.950115	-0.073826
NCLIV_036610	0.949837	-0.0742486
NCLIV_034910	0.949386	-0.074933
NCLIV_039100	0.949282	-0.0750917
NCLIV_050030	0.948962	-0.0755785
NCLIV_042690	0.948928	-0.0756291
NCLIV_033410	0.948526	-0.0762404
NCLIV_055070	0.948416	-0.0764083
NCLIV_007470	0.94802	-0.0770107
NCLIV_032680	0.947889	-0.0772094
NCLIV_014150	0.947716	-0.077474
NCLIV_018020	0.947024	-0.0785268
NCLIV_056430	0.946811	-0.078851
NCLIV_062880	0.946467	-0.0793762
NCLIV_051650	0.946396	-0.0794837
NCLIV_052000	0.946265	-0.0796841
NCLIV_057710	0.946187	-0.079803
NCLIV_026820	0.94588	-0.0802706
NCLIV_032900	0.945392	-0.0810155
NCLIV_044690	0.945128	-0.081418
NCLIV_054570	0.944505	-0.0823702
NCLIV_033680	0.944392	-0.0825418
NCLIV_001135	0.94389	-0.0833088
NCLIV_046010	0.943791	-0.0834603
NCLIV_006860	0.943546	-0.0838359
NCLIV_037150	0.942421	-0.0855559
NCLIV_036700	0.942315	-0.0857185
NCLIV_060600	0.942205	-0.0858879
NCLIV_014670	0.942046	-0.0861299
NCLIV_065540	0.941942	-0.0862903
NCLIV_028750	0.941822	-0.0864741
NCLIV_035910	0.941815	-0.0864842
NCLIV_067220	0.941155	-0.087495
NCLIV_007800	0.940868	-0.0879361
NCLIV_007640	0.940718	-0.088166
NCLIV_010980	0.940505	-0.0884922
NCLIV_048520	0.939748	-0.0896537
NCLIV_022240	0.939017	-0.0907769
NCLIV_066600	0.938932	-0.0909075
NCLIV_025990	0.938735	-0.0912094
NCLIV_020300	0.938612	-0.0913988
NCLIV_061940	0.938353	-0.0917968
NCLIV_064330	0.938195	-0.0920401
NCLIV_025320	0.938088	-0.0922047
NCLIV_036630	0.937872	-0.0925369
NCLIV_046050	0.937802	-0.0926446
NCLIV_000340	0.937747	-0.0927296
NCLIV_023610	0.937496	-0.0931155
NCLIV_041850	0.936764	-0.0942417
NCLIV_062230	0.936621	-0.0944629
NCLIV_032130	0.93631	-0.0949424
NCLIV_049080	0.936298	-0.0949596
NCLIV_001660	0.936081	-0.0952954
NCLIV_018550	0.936044	-0.0953511
NCLIV_054110	0.935581	-0.0960654
NCLIV_066270	0.935005	-0.0969544
NCLIV_004240	0.934536	-0.0976777
NCLIV_055820	0.9344	-0.0978881
NCLIV_015310	0.934277	-0.0980781
NCLIV_013150	0.933469	-0.0993262
NCLIV_066020	0.933051	-0.0999721
NCLIV_035220	0.93301	-0.100036
NCLIV_020340	0.932589	-0.100687
NCLIV_011340	0.932389	-0.100996
NCLIV_024220	0.932265	-0.101188
NCLIV_052510	0.932053	-0.101516
NCLIV_049790	0.931568	-0.102267
NCLIV_048870	0.931172	-0.10288
NCLIV_065830	0.930794	-0.103466
NCLIV_010860	0.930696	-0.103617
NCLIV_046260	0.930553	-0.10384
NCLIV_007110	0.930099	-0.104544
NCLIV_028050	0.930039	-0.104638
NCLIV_032000	0.929843	-0.104941
NCLIV_058840	0.928816	-0.106536
NCLIV_025010	0.92858	-0.106902
NCLIV_003510	0.928508	-0.107014
NCLIV_041240	0.927947	-0.107886
NCLIV_026400	0.927471	-0.108626
NCLIV_054190	0.925804	-0.111222
NCLIV_005190	0.925775	-0.111266
NCLIV_058670	0.925432	-0.111801
NCLIV_048020	0.925348	-0.111933
NCLIV_045800	0.924994	-0.112485
NCLIV_032660	0.924993	-0.112485
NCLIV_060400	0.924888	-0.112649
NCLIV_060730	0.924293	-0.113578
NCLIV_032050	0.923899	-0.114192
NCLIV_003050	0.923483	-0.114842
NCLIV_013530	0.923463	-0.114874
NCLIV_013180	0.922878	-0.115789
NCLIV_034830	0.922733	-0.116015
NCLIV_031780	0.922593	-0.116234
NCLIV_056590	0.922578	-0.116257
NCLIV_025140	0.922504	-0.116372
NCLIV_001440	0.921994	-0.11717
NCLIV_055980	0.921505	-0.117936
NCLIV_062280	0.920958	-0.118793
NCLIV_035820	0.920602	-0.119351
NCLIV_053880	0.920297	-0.119828
NCLIV_039420	0.91941	-0.12122
NCLIV_031750	0.919241	-0.121486
NCLIV_061160	0.918577	-0.122528
NCLIV_065580	0.91816	-0.123183
NCLIV_002680	0.917756	-0.123817
NCLIV_048350	0.917606	-0.124054
NCLIV_030900	0.916507	-0.125781
NCLIV_001250	0.91622	-0.126234
NCLIV_035140	0.916148	-0.126347
NCLIV_016360	0.916035	-0.126526
NCLIV_006160	0.915668	-0.127104
NCLIV_059650	0.915565	-0.127267
NCLIV_053460	0.915485	-0.127392
NCLIV_017420	0.915408	-0.127513
NCLIV_008960	0.915089	-0.128016
NCLIV_005710	0.914717	-0.128603
NCLIV_052920	0.914304	-0.129255
NCLIV_030930	0.914273	-0.129303
NCLIV_062220	0.913668	-0.130258
NCLIV_032110	0.913145	-0.131084
NCLIV_001040	0.912414	-0.132239
NCLIV_045480	0.912134	-0.132682
NCLIV_004730	0.911906	-0.133043
NCLIV_015880	0.911802	-0.133207
NCLIV_067350	0.911797	-0.133215
NCLIV_032290	0.911355	-0.133914
NCLIV_027530	0.910892	-0.134647
NCLIV_005790	0.910021	-0.136027
NCLIV_055710	0.909985	-0.136085
NCLIV_039500	0.909441	-0.136948
NCLIV_020920	0.909245	-0.137259
NCLIV_040670	0.909107	-0.137478
NCLIV_061230	0.909001	-0.137646
NCLIV_048600	0.908678	-0.138159
NCLIV_018130	0.908644	-0.138213
NCLIV_003310	0.908411	-0.138582
NCLIV_026830	0.908352	-0.138677
NCLIV_002560	0.907339	-0.140286
NCLIV_046460	0.907339	-0.140287
NCLIV_027600	0.906618	-0.141433
NCLIV_058310	0.906502	-0.141618
NCLIV_056110	0.90634	-0.141876
NCLIV_047390	0.906073	-0.142301
NCLIV_042410	0.905636	-0.142997
NCLIV_020120	0.905086	-0.143874
NCLIV_034280	0.904896	-0.144176
NCLIV_065030	0.90484	-0.144266
NCLIV_005740	0.90481	-0.144313
NCLIV_029590	0.904475	-0.144848
NCLIV_029010	0.904007	-0.145594
NCLIV_000390	0.903532	-0.146352
NCLIV_058000	0.903469	-0.146454
NCLIV_047860	0.902838	-0.147461
NCLIV_045220	0.902096	-0.148647
NCLIV_064950	0.901869	-0.149011
NCLIV_000400	0.901592	-0.149454
NCLIV_029170	0.901363	-0.14982
NCLIV_020440	0.900987	-0.150421
NCLIV_056380	0.900453	-0.151277
NCLIV_055360	0.900375	-0.151402
NCLIV_030070	0.899459	-0.15287
NCLIV_038460	0.899371	-0.153012
NCLIV_001970	0.89919	-0.153302
NCLIV_056560	0.898776	-0.153966
NCLIV_048420	0.898637	-0.154189
NCLIV_014000	0.898303	-0.154725
NCLIV_014770	0.898105	-0.155045
NCLIV_030940	0.898068	-0.155104
NCLIV_043330	0.897502	-0.156014
NCLIV_060700	0.896988	-0.15684
NCLIV_030090	0.896841	-0.157076
NCLIV_016390	0.896321	-0.157913
NCLIV_020220	0.896173	-0.158151
NCLIV_001670	0.896131	-0.158218
NCLIV_062460	0.896007	-0.158418
NCLIV_019750	0.895559	-0.159139
NCLIV_012230	0.895009	-0.160026
NCLIV_035100	0.894227	-0.161287
NCLIV_014060	0.893716	-0.162111
NCLIV_042680	0.893493	-0.162471
NCLIV_005620	0.893304	-0.162777
NCLIV_051590	0.893096	-0.163113
NCLIV_054120	0.891171	-0.166226
NCLIV_035190	0.891042	-0.166435
NCLIV_019830	0.890939	-0.166602
NCLIV_019270	0.890857	-0.166735
NCLIV_063910	0.889669	-0.168659
NCLIV_058420	0.889144	-0.169512
NCLIV_068640	0.889087	-0.169604
NCLIV_047160	0.888878	-0.169943
NCLIV_016380	0.88885	-0.169989
NCLIV_046590	0.888788	-0.170088
NCLIV_057960	0.888511	-0.170539
NCLIV_015920	0.888504	-0.17055
NCLIV_017500	0.888011	-0.17135
NCLIV_003470	0.887973	-0.171413
NCLIV_037520	0.887452	-0.172259
NCLIV_061220	0.886593	-0.173656
NCLIV_043940	0.88636	-0.174035
NCLIV_038440	0.886277	-0.17417
NCLIV_033250	0.886226	-0.174253
NCLIV_015990	0.886029	-0.174574
NCLIV_026340	0.885443	-0.175529
NCLIV_042570	0.885373	-0.175643
NCLIV_043950	0.885279	-0.175796
NCLIV_054020	0.885125	-0.176048
NCLIV_020770	0.884854	-0.176488
NCLIV_010130	0.884776	-0.176617
NCLIV_006280	0.884513	-0.177045
NCLIV_000510	0.884136	-0.17766
NCLIV_037400	0.884045	-0.177809
NCLIV_011800	0.883533	-0.178644
NCLIV_061350	0.88353	-0.17865
NCLIV_057260	0.883473	-0.178741
NCLIV_017840	0.882462	-0.180393
NCLIV_062960	0.881728	-0.181595
NCLIV_047440	0.88169	-0.181657
NCLIV_031250	0.881632	-0.181752
NCLIV_026600	0.880843	-0.183044
NCLIV_001000	0.88072	-0.183245
NCLIV_011960	0.879929	-0.18454
NCLIV_038590	0.879641	-0.185013
NCLIV_038360	0.879469	-0.185296
NCLIV_060120	0.879228	-0.185691
NCLIV_032910	0.879053	-0.185978
NCLIV_034900	0.87862	-0.186689
NCLIV_031040	0.87856	-0.186788
NCLIV_070170	0.878378	-0.187086
NCLIV_042020	0.878004	-0.187701
NCLIV_004860	0.877479	-0.188564
NCLIV_045870	0.877014	-0.189328
NCLIV_053890	0.876577	-0.190047
NCLIV_040970	0.876549	-0.190093
NCLIV_057900	0.876175	-0.19071
NCLIV_065500	0.876169	-0.190719
NCLIV_003890	0.875878	-0.191198
NCLIV_032920	0.875113	-0.192459
NCLIV_044000	0.874929	-0.192762
NCLIV_034381	0.874859	-0.192877
NCLIV_036570	0.874357	-0.193705
NCLIV_005700	0.874303	-0.193795
NCLIV_051010	0.874252	-0.193878
NCLIV_024030	0.874228	-0.193919
NCLIV_020550	0.874075	-0.194172
NCLIV_048370	0.873675	-0.194831
NCLIV_067490	0.873361	-0.19535
NCLIV_055770	0.8731	-0.195781
NCLIV_046530	0.872899	-0.196113
NCLIV_047010	0.872464	-0.196832
NCLIV_011840	0.87246	-0.196839
NCLIV_048590	0.871842	-0.197862
NCLIV_068890	0.871685	-0.198121
NCLIV_029090	0.871542	-0.198357
NCLIV_038570	0.871502	-0.198425
NCLIV_003190	0.871323	-0.198721
NCLIV_048460	0.871218	-0.198895
NCLIV_028110	0.870086	-0.200771
NCLIV_043760	0.870033	-0.200858
NCLIV_020040	0.869403	-0.201903
NCLIV_032780	0.869219	-0.202208
NCLIV_056340	0.869088	-0.202426
NCLIV_022370	0.868814	-0.20288
NCLIV_068970	0.868812	-0.202885
NCLIV_067160	0.868284	-0.203761
NCLIV_007260	0.867729	-0.204684
NCLIV_051800	0.865595	-0.208236
NCLIV_016480	0.865479	-0.20843
NCLIV_025030	0.865415	-0.208535
NCLIV_021280	0.865398	-0.208565
NCLIV_057820	0.865228	-0.208848
NCLIV_000540	0.864228	-0.210516
NCLIV_004710	0.863994	-0.210907
NCLIV_021720	0.863429	-0.211851
NCLIV_015180	0.862951	-0.21265
NCLIV_049530	0.862215	-0.21388
NCLIV_026920	0.861491	-0.215093
NCLIV_027930	0.861314	-0.215389
NCLIV_041790	0.861113	-0.215726
NCLIV_054790	0.86077	-0.216301
NCLIV_038710	0.860454	-0.216829
NCLIV_026500	0.859972	-0.217638
NCLIV_026430	0.859857	-0.217831
NCLIV_023240	0.85927	-0.218817
NCLIV_065010	0.858746	-0.219697
NCLIV_062940	0.857344	-0.222054
NCLIV_039900	0.857308	-0.222115
NCLIV_052030	0.855192	-0.22568
NCLIV_060140	0.855028	-0.225956
NCLIV_068630	0.854415	-0.226991
NCLIV_024940	0.854129	-0.227474
NCLIV_001070	0.853997	-0.227696
NCLIV_061740	0.853921	-0.227826
NCLIV_011330	0.853857	-0.227933
NCLIV_063240	0.853412	-0.228686
NCLIV_055230	0.853375	-0.228748
NCLIV_038850	0.853229	-0.228996
NCLIV_012890	0.853215	-0.229019
NCLIV_019820	0.852718	-0.22986
NCLIV_010720	0.852343	-0.230494
NCLIV_064640	0.852135	-0.230845
NCLIV_041830	0.851822	-0.231376
NCLIV_059000	0.851693	-0.231594
NCLIV_027520	0.85161	-0.231735
NCLIV_019670	0.851518	-0.23189
NCLIV_048030	0.851157	-0.232502
NCLIV_069400	0.851006	-0.232758
NCLIV_040550	0.849665	-0.235034
NCLIV_047200	0.849655	-0.23505
NCLIV_051750	0.848534	-0.236956
NCLIV_054250	0.847741	-0.238304
NCLIV_060500	0.847639	-0.238478
NCLIV_061620	0.847635	-0.238484
NCLIV_024840	0.847418	-0.238854
NCLIV_053290	0.847179	-0.239261
NCLIV_043070	0.847171	-0.239274
NCLIV_038830	0.847157	-0.239298
NCLIV_019930	0.846838	-0.239842
NCLIV_055490	0.846559	-0.240318
NCLIV_026150	0.846206	-0.240919
NCLIV_005610	0.846034	-0.241212
NCLIV_031890	0.845964	-0.241331
NCLIV_036760	0.845271	-0.242514
NCLIV_039090	0.84522	-0.242602
NCLIV_068210	0.845138	-0.242741
NCLIV_056730	0.84414	-0.244446
NCLIV_030620	0.843588	-0.245389
NCLIV_037540	0.84355	-0.245455
NCLIV_015260	0.843502	-0.245536
NCLIV_046810	0.843481	-0.245573
NCLIV_060060	0.843147	-0.246144
NCLIV_029850	0.842127	-0.247891
NCLIV_015290	0.842119	-0.247904
NCLIV_011040	0.840515	-0.250655
NCLIV_001050	0.839285	-0.252767
NCLIV_025240	0.838913	-0.253407
NCLIV_023560	0.83823	-0.254583
NCLIV_026910	0.83777	-0.255373
NCLIV_041260	0.837476	-0.25588
NCLIV_030860	0.83619	-0.258097
NCLIV_014950	0.83603	-0.258373
NCLIV_031610	0.835356	-0.259537
NCLIV_026290	0.834344	-0.261286
NCLIV_064840	0.833934	-0.261995
NCLIV_023090	0.833599	-0.262575
NCLIV_053040	0.833383	-0.262948
NCLIV_004400	0.833272	-0.26314
NCLIV_025280	0.833129	-0.263388
NCLIV_044410	0.833055	-0.263516
NCLIV_029800	0.831753	-0.265773
NCLIV_006180	0.831563	-0.266103
NCLIV_036960	0.831425	-0.266342
NCLIV_005120	0.83142	-0.266351
NCLIV_029720	0.831123	-0.266865
NCLIV_049110	0.829833	-0.269108
NCLIV_016840	0.82979	-0.269182
NCLIV_032080	0.828992	-0.27057
NCLIV_038680	0.826523	-0.274874
NCLIV_026080	0.826238	-0.275371
NCLIV_036290	0.826054	-0.275693
NCLIV_036830	0.825584	-0.276514
NCLIV_035920	0.825221	-0.277148
NCLIV_063330	0.825176	-0.277226
NCLIV_061540	0.824412	-0.278563
NCLIV_046250	0.823708	-0.279795
NCLIV_032220	0.823451	-0.280245
NCLIV_051210	0.821681	-0.283349
NCLIV_057950	0.821542	-0.283594
NCLIV_046570	0.82109	-0.284387
NCLIV_035540	0.82075	-0.284986
NCLIV_029980	0.820676	-0.285116
NCLIV_038750	0.820549	-0.285338
NCLIV_056480	0.819401	-0.287359
NCLIV_016370	0.819225	-0.287669
NCLIV_057920	0.818582	-0.288801
NCLIV_066100	0.817703	-0.290351
NCLIV_065280	0.817442	-0.290812
NCLIV_054210	0.816822	-0.291907
NCLIV_057210	0.815368	-0.294476
NCLIV_043300	0.815096	-0.294958
NCLIV_047600	0.81486	-0.295375
NCLIV_033230	0.81467	-0.295712
NCLIV_045170	0.814354	-0.296272
NCLIV_064420	0.814284	-0.296396
NCLIV_022260	0.813671	-0.297483
NCLIV_007510	0.813065	-0.298557
NCLIV_022220	0.812328	-0.299866
NCLIV_035300	0.81188	-0.300662
NCLIV_041120	0.810438	-0.303226
NCLIV_013870	0.810096	-0.303835
NCLIV_029570	0.809692	-0.304554
NCLIV_070190	0.808919	-0.305934
NCLIV_022100	0.808624	-0.306459
NCLIV_036250	0.807765	-0.307992
NCLIV_054140	0.806991	-0.309375
NCLIV_029970	0.806377	-0.310474
NCLIV_029000	0.806028	-0.311099
NCLIV_027270	0.805757	-0.311583
NCLIV_020070	0.805339	-0.312332
NCLIV_063860	0.805305	-0.312392
NCLIV_027090	0.804716	-0.313447
NCLIV_037060	0.804576	-0.3137
NCLIV_037190	0.804066	-0.314614
NCLIV_032160	0.803996	-0.314741
NCLIV_009440	0.803881	-0.314947
NCLIV_041940	0.803454	-0.315712
NCLIV_038540	0.803265	-0.316052
NCLIV_024410	0.80307	-0.316402
NCLIV_025730	0.802472	-0.317477
NCLIV_013940	0.801988	-0.318347
NCLIV_039820	0.800857	-0.320384
NCLIV_056670	0.799294	-0.323203
NCLIV_022390	0.799175	-0.323416
NCLIV_030820	0.798127	-0.32531
NCLIV_048960	0.796962	-0.327418
NCLIV_069630	0.796913	-0.327506
NCLIV_026140	0.796776	-0.327754
NCLIV_030450	0.796671	-0.327944
NCLIV_000710	0.795817	-0.329492
NCLIV_053680	0.795719	-0.329669
NCLIV_038210	0.795362	-0.330316
NCLIV_059590	0.795202	-0.330606
NCLIV_066710	0.79488	-0.331191
NCLIV_042820	0.794746	-0.331433
NCLIV_037760	0.794736	-0.331453
NCLIV_029420	0.793904	-0.332963
NCLIV_024290	0.793618	-0.333483
NCLIV_005400	0.793163	-0.334312
NCLIV_011090	0.792956	-0.334688
NCLIV_012040	0.792768	-0.33503
NCLIV_027080	0.792365	-0.335763
NCLIV_012610	0.792242	-0.335987
NCLIV_062730	0.792162	-0.336132
NCLIV_039240	0.791954	-0.336511
NCLIV_009780	0.791883	-0.33664
NCLIV_011500	0.791552	-0.337244
NCLIV_022920	0.790639	-0.338909
NCLIV_049570	0.790397	-0.339351
NCLIV_044870	0.790132	-0.339834
NCLIV_007010	0.789092	-0.341735
NCLIV_016970	0.788821	-0.34223
NCLIV_018260	0.78807	-0.343604
NCLIV_014020	0.787491	-0.344664
NCLIV_056400	0.787252	-0.345102
NCLIV_043870	0.785717	-0.347918
NCLIV_034930	0.785688	-0.347971
NCLIV_016800	0.785294	-0.348695
NCLIV_017510	0.784449	-0.350248
NCLIV_042450	0.784443	-0.350259
NCLIV_039000	0.782025	-0.354713
NCLIV_049600	0.780657	-0.35724
NCLIV_007220	0.780482	-0.357563
NCLIV_004160	0.780085	-0.358296
NCLIV_061560	0.779656	-0.359089
NCLIV_045260	0.778972	-0.360357
NCLIV_052350	0.778691	-0.360878
NCLIV_052880	0.778595	-0.361056
NCLIV_066990	0.778502	-0.361227
NCLIV_026420	0.778425	-0.36137
NCLIV_046760	0.778362	-0.361487
NCLIV_016150	0.778113	-0.361948
NCLIV_012700	0.777924	-0.362299
NCLIV_061050	0.777152	-0.363731
NCLIV_011550	0.777005	-0.364004
NCLIV_051690	0.776509	-0.364926
NCLIV_051300	0.776452	-0.365031
NCLIV_051960	0.7753	-0.367174
NCLIV_064290	0.775179	-0.367398
NCLIV_017440	0.775044	-0.367651
NCLIV_011580	0.774605	-0.368468
NCLIV_064810	0.774017	-0.369563
NCLIV_054550	0.773592	-0.370355
NCLIV_008410	0.772761	-0.371906
NCLIV_055730	0.772063	-0.373209
NCLIV_039280	0.771398	-0.374453
NCLIV_033790	0.771194	-0.374835
NCLIV_038140	0.771007	-0.375185
NCLIV_047680	0.770953	-0.375285
NCLIV_005420	0.770663	-0.375828
NCLIV_004810	0.77064	-0.375871
NCLIV_000530	0.770002	-0.377066
NCLIV_040650	0.769948	-0.377168
NCLIV_059680	0.769811	-0.377423
NCLIV_065970	0.769775	-0.377491
NCLIV_011380	0.769704	-0.377625
NCLIV_026070	0.769284	-0.378411
NCLIV_004870	0.768428	-0.380018
NCLIV_030120	0.767397	-0.381955
NCLIV_061690	0.767252	-0.382227
NCLIV_032510	0.766672	-0.383319
NCLIV_051490	0.766532	-0.383582
NCLIV_050590	0.766271	-0.384074
NCLIV_010050	0.766163	-0.384276
NCLIV_058810	0.76569	-0.385168
NCLIV_014710	0.765428	-0.385662
NCLIV_069460	0.765133	-0.386217
NCLIV_014100	0.764288	-0.387812
NCLIV_031480	0.76324	-0.389791
NCLIV_001150	0.763017	-0.390213
NCLIV_033270	0.762857	-0.390515
NCLIV_027160	0.76268	-0.390851
NCLIV_024320	0.761797	-0.392521
NCLIV_031900	0.761178	-0.393694
NCLIV_031460	0.761106	-0.393831
NCLIV_022470	0.760169	-0.395608
NCLIV_011690	0.758298	-0.399164
NCLIV_003350	0.755249	-0.404977
NCLIV_061210	0.754413	-0.406573
NCLIV_007670	0.754049	-0.407271
NCLIV_009670	0.753221	-0.408856
NCLIV_054910	0.753175	-0.408944
NCLIV_027480	0.753031	-0.40922
NCLIV_062890	0.752842	-0.40958
NCLIV_002590	0.752461	-0.410312
NCLIV_011410	0.752267	-0.410683
NCLIV_003570	0.750946	-0.413218
NCLIV_036050	0.750746	-0.413602
NCLIV_054510	0.750216	-0.414622
NCLIV_014160	0.749271	-0.41644
NCLIV_064520	0.748608	-0.417717
NCLIV_016080	0.746662	-0.421472
NCLIV_023540	0.746343	-0.422089
NCLIV_064680	0.7457	-0.423333
NCLIV_056830	0.745464	-0.423789
NCLIV_066630	0.745151	-0.424395
NCLIV_045450	0.743793	-0.427026
NCLIV_034731	0.742986	-0.428593
NCLIV_026750	0.742912	-0.428737
NCLIV_068670	0.741518	-0.431447
NCLIV_039030	0.740889	-0.43267
NCLIV_024060	0.740325	-0.433768
NCLIV_066770	0.740211	-0.433991
NCLIV_015520	0.740121	-0.434167
NCLIV_002280	0.739956	-0.434489
NCLIV_017460	0.739842	-0.434711
NCLIV_007390	0.739732	-0.434925
NCLIV_041930	0.739505	-0.435369
NCLIV_042590	0.738755	-0.436832
NCLIV_045580	0.738488	-0.437353
NCLIV_014450	0.736734	-0.440784
NCLIV_008340	0.736202	-0.441827
NCLIV_046040	0.735106	-0.443976
NCLIV_032560	0.73471	-0.444754
NCLIV_063340	0.734601	-0.444968
NCLIV_062520	0.733822	-0.446497
NCLIV_029730	0.733183	-0.447754
NCLIV_067570	0.733113	-0.447892
NCLIV_025430	0.732828	-0.448454
NCLIV_007560	0.732775	-0.448557
NCLIV_015790	0.732513	-0.449075
NCLIV_060640	0.732071	-0.449945
NCLIV_016770	0.731878	-0.450326
NCLIV_060630	0.731733	-0.450611
NCLIV_003650	0.730701	-0.452647
NCLIV_063740	0.730499	-0.453047
NCLIV_018710	0.728911	-0.456186
NCLIV_043200	0.728091	-0.45781
NCLIV_032330	0.727255	-0.459466
NCLIV_065470	0.726546	-0.460873
NCLIV_013260	0.726347	-0.461269
NCLIV_008990	0.725905	-0.462146
NCLIV_046790	0.725837	-0.462283
NCLIV_035050	0.725773	-0.46241
NCLIV_067500	0.72559	-0.462774
NCLIV_058380	0.725354	-0.463242
NCLIV_056140	0.72508	-0.463788
NCLIV_015410	0.725074	-0.4638
NCLIV_023780	0.72229	-0.469349
NCLIV_047050	0.721368	-0.471192
NCLIV_035250	0.720365	-0.4732
NCLIV_051620	0.719488	-0.474958
NCLIV_019600	0.719281	-0.475372
NCLIV_048040	0.715251	-0.483479
NCLIV_045490	0.714442	-0.485111
NCLIV_004340	0.714293	-0.485413
NCLIV_013730	0.713762	-0.486485
NCLIV_060320	0.713152	-0.487718
NCLIV_035950	0.711476	-0.491113
NCLIV_036970	0.708009	-0.49816
NCLIV_034610	0.707663	-0.498865
NCLIV_058550	0.706495	-0.501248
NCLIV_044350	0.706338	-0.501569
NCLIV_065410	0.706172	-0.501908
NCLIV_057720	0.704155	-0.506036
NCLIV_039610	0.703802	-0.506759
NCLIV_048570	0.703062	-0.508277
NCLIV_063730	0.702926	-0.508556
NCLIV_027730	0.699991	-0.514591
NCLIV_014330	0.699559	-0.515482
NCLIV_036300	0.699094	-0.516443
NCLIV_034470	0.698895	-0.516852
NCLIV_046950	0.698315	-0.518051
NCLIV_060760	0.69831	-0.518061
NCLIV_005040	0.695521	-0.523834
NCLIV_027540	0.695488	-0.523902
NCLIV_063610	0.692431	-0.530258
NCLIV_038400	0.690155	-0.535008
NCLIV_007000	0.689876	-0.535591
NCLIV_058150	0.688897	-0.537639
NCLIV_060810	0.68819	-0.53912
NCLIV_029990	0.687693	-0.540163
NCLIV_031200	0.686266	-0.543159
NCLIV_034740	0.684117	-0.547685
NCLIV_050210	0.68287	-0.550317
NCLIV_053840	0.68148	-0.553257
NCLIV_001300	0.681249	-0.553745
NCLIV_045460	0.678198	-0.560221
NCLIV_016880	0.677971	-0.560705
NCLIV_056250	0.676671	-0.563473
NCLIV_000280	0.675861	-0.565201
NCLIV_027780	0.675436	-0.56611
NCLIV_025600	0.67411	-0.568944
NCLIV_051440	0.670949	-0.575725
NCLIV_040830	0.670383	-0.576942
NCLIV_033280	0.669595	-0.578639
NCLIV_021410	0.668219	-0.581606
NCLIV_061650	0.668037	-0.581999
NCLIV_052610	0.6671	-0.584024
NCLIV_009030	0.666082	-0.586227
NCLIV_057740	0.665245	-0.588043
NCLIV_019960	0.664796	-0.589017
NCLIV_046170	0.663622	-0.591567
NCLIV_043650	0.660453	-0.598471
NCLIV_054200	0.659162	-0.601296
NCLIV_059430	0.658638	-0.602442
NCLIV_057890	0.657814	-0.604249
NCLIV_054700	0.657761	-0.604364
NCLIV_033370	0.657679	-0.604544
NCLIV_052150	0.65692	-0.606211
NCLIV_019110	0.652156	-0.616712
NCLIV_029860	0.65203	-0.616991
NCLIV_040880	0.651135	-0.618972
NCLIV_022540	0.648972	-0.623772
NCLIV_028090	0.643753	-0.63542
NCLIV_011900	0.640753	-0.642159
NCLIV_013380	0.639574	-0.644817
NCLIV_064760	0.639395	-0.645222
NCLIV_015010	0.639213	-0.645632
NCLIV_063500	0.63884	-0.646474
NCLIV_012190	0.633494	-0.658596
NCLIV_052240	0.632881	-0.659994
NCLIV_060220	0.631903	-0.662226
NCLIV_058760	0.630253	-0.665998
NCLIV_024470	0.629749	-0.667151
NCLIV_047810	0.629008	-0.668849
NCLIV_063590	0.62871	-0.669533
NCLIV_005010	0.628591	-0.669806
NCLIV_066190	0.627696	-0.671862
NCLIV_035860	0.625254	-0.677485
NCLIV_018120	0.625002	-0.678068
NCLIV_002830	0.624628	-0.678931
NCLIV_011750	0.624478	-0.679278
NCLIV_066310	0.623769	-0.680916
NCLIV_004190	0.620781	-0.687843
NCLIV_027660	0.619274	-0.69135
NCLIV_066960	0.619217	-0.691484
NCLIV_045430	0.618351	-0.693502
NCLIV_060800	0.618114	-0.694056
NCLIV_005150	0.618084	-0.694125
NCLIV_037110	0.617005	-0.696646
NCLIV_043110	0.616726	-0.697299
NCLIV_008890	0.615975	-0.699055
NCLIV_004790	0.615495	-0.70018
NCLIV_067450	0.612103	-0.708155
NCLIV_005560	0.611625	-0.70928
NCLIV_044600	0.611056	-0.710622
NCLIV_060420	0.609454	-0.71441
NCLIV_054750	0.609425	-0.714479
NCLIV_007770	0.609363	-0.714626
NCLIV_032850	0.607202	-0.719752
NCLIV_050300	0.607175	-0.719816
NCLIV_063600	0.605281	-0.724322
NCLIV_059340	0.602799	-0.73025
NCLIV_007580	0.602707	-0.73047
NCLIV_010370	0.602409	-0.731184
NCLIV_018830	0.602089	-0.731953
NCLIV_012920	0.599799	-0.73745
NCLIV_006940	0.598068	-0.741619
NCLIV_040860	0.596876	-0.744496
NCLIV_060330	0.595958	-0.746718
NCLIV_056420	0.595295	-0.748324
NCLIV_019770	0.593673	-0.752259
NCLIV_046580	0.593377	-0.75298
NCLIV_050620	0.585442	-0.772401
NCLIV_052070	0.585296	-0.772761
NCLIV_024820	0.584409	-0.774951
NCLIV_053940	0.583822	-0.7764
NCLIV_039960	0.583134	-0.778101
NCLIV_065510	0.581929	-0.781085
NCLIV_003440	0.57736	-0.792457
NCLIV_047400	0.577119	-0.793059
NCLIV_036130	0.575761	-0.796459
NCLIV_065090	0.575567	-0.796944
NCLIV_033780	0.57348	-0.802186
NCLIV_006720	0.572687	-0.804182
NCLIV_069500	0.571271	-0.807753
NCLIV_044440	0.570314	-0.810173
NCLIV_042700	0.566782	-0.819135
NCLIV_009700	0.563114	-0.8285
NCLIV_065640	0.559359	-0.838153
NCLIV_010600	0.555044	-0.849325
NCLIV_038760	0.554077	-0.851842
NCLIV_005890	0.553977	-0.852103
NCLIV_046130	0.553477	-0.853405
NCLIV_052190	0.551522	-0.85851
NCLIV_029080	0.550325	-0.861644
NCLIV_033140	0.546258	-0.872346
NCLIV_023130	0.545892	-0.873312
NCLIV_051460	0.543804	-0.878841
NCLIV_010740	0.543201	-0.880441
NCLIV_048430	0.542479	-0.882361
NCLIV_011120	0.542102	-0.883364
NCLIV_041740	0.539884	-0.889278
NCLIV_042640	0.535604	-0.90076
NCLIV_066820	0.534588	-0.903502
NCLIV_000140	0.529523	-0.917235
NCLIV_004270	0.529066	-0.91848
NCLIV_040260	0.527111	-0.92382
NCLIV_024110	0.526268	-0.926131
NCLIV_036640	0.524888	-0.929919
NCLIV_040540	0.522964	-0.935217
NCLIV_009640	0.52223	-0.937242
NCLIV_066870	0.521173	-0.940166
NCLIV_041270	0.518636	-0.947206
NCLIV_028170	0.509061	-0.974089
NCLIV_042400	0.508525	-0.975611
NCLIV_059450	0.505389	-0.984534
NCLIV_052780	0.502259	-0.993497
NCLIV_068400	0.501537	-0.995572
NCLIV_043420	0.500977	-0.997185
NCLIV_050370	0.500245	-0.999293
NCLIV_064310	0.498163	-1.00531
NCLIV_011730	0.494793	-1.0151
NCLIV_003960	0.49357	-1.01867
NCLIV_005110	0.493523	-1.01881
NCLIV_026200	0.492789	-1.02096
NCLIV_061600	0.491977	-1.02334
NCLIV_066410	0.491627	-1.02436
NCLIV_031860	0.490784	-1.02684
NCLIV_004300	0.490699	-1.02709
NCLIV_002620	0.490511	-1.02764
NCLIV_032320	0.48668	-1.03896
NCLIV_004380	0.485054	-1.04378
NCLIV_032430	0.484596	-1.04514
NCLIV_019970	0.483022	-1.04984
NCLIV_012860	0.482991	-1.04993
NCLIV_036410	0.48176	-1.05361
NCLIV_014760	0.479538	-1.06028
NCLIV_068460	0.479518	-1.06034
NCLIV_011700	0.475682	-1.07193
NCLIV_002610	0.474765	-1.07471
NCLIV_015530	0.47473	-1.07482
NCLIV_042650	0.466983	-1.09856
NCLIV_030290	0.466113	-1.10125
NCLIV_007730	0.461891	-1.11438
NCLIV_068520	0.461884	-1.1144
NCLIV_056520	0.461702	-1.11497
NCLIV_042740	0.461101	-1.11685
NCLIV_000940	0.455782	-1.13358
NCLIV_040040	0.454851	-1.13653
NCLIV_000840	0.453508	-1.1408
NCLIV_025130	0.448794	-1.15587
NCLIV_002390	0.446086	-1.1646
NCLIV_028680	0.442365	-1.17669
NCLIV_062290	0.441076	-1.1809
NCLIV_050630	0.437959	-1.19113
NCLIV_063150	0.435337	-1.1998
NCLIV_044850	0.432302	-1.20989
NCLIV_063970	0.431908	-1.21121
NCLIV_006780	0.430357	-1.21639
NCLIV_030420	0.419624	-1.25283
NCLIV_054830	0.418202	-1.25773
NCLIV_018500	0.417285	-1.2609
NCLIV_054150	0.416709	-1.26289
NCLIV_015200	0.412678	-1.27691
NCLIV_046540	0.398554	-1.32715
NCLIV_031550	0.390187	-1.35776
NCLIV_068340	0.387762	-1.36676
NCLIV_061200	0.385284	-1.376
NCLIV_026680	0.384028	-1.38072
NCLIV_021050	0.379485	-1.39789
NCLIV_047660	0.378909	-1.40008
NCLIV_002480	0.377697	-1.4047
NCLIV_061170	0.375778	-1.41205
NCLIV_018420	0.368659	-1.43964
NCLIV_015830	0.367367	-1.44471
NCLIV_006060	0.365808	-1.45084
NCLIV_049400	0.347694	-1.52411
NCLIV_060860	0.347001	-1.52699
NCLIV_001080	0.346803	-1.52781
NCLIV_028830	0.34347	-1.54175
NCLIV_048240	0.340392	-1.55473
NCLIV_020990	0.334519	-1.57984
NCLIV_051340	0.325274	-1.62027
NCLIV_022970	0.321454	-1.63732
NCLIV_018530	0.317385	-1.65569
NCLIV_051970	0.314654	-1.66816
NCLIV_049940	0.30587	-1.70901
NCLIV_042510	0.305191	-1.71221
NCLIV_068230	0.294934	-1.76154
NCLIV_061760	0.294116	-1.76554
NCLIV_045650	0.289386	-1.78893
NCLIV_020720	0.287551	-1.79811
NCLIV_049520	0.286506	-1.80337
NCLIV_041870	0.280522	-1.83382
NCLIV_043270	0.257328	-1.95832
NCLIV_059510	0.247942	-2.01193
NCLIV_020480	0.229836	-2.12132
[truncated: 13 more rows]
