# Supplementary material for: Unravelling the Neospora caninum secretome through the secreted fraction (ESA) and quantification of the discharged tachyzoite using high-resolution mass spectrometry-based proteomics
Source: Parasit Vectors. 2013 Nov 23;6:335. doi: 10.1186/1756-3305-6-335 (PMC4182915; doi:10.1186/1756-3305-6-335)
Supplement: Additional file 4 — Table AF4 Up- and down-regulated proteins in the discharged N. caninum tachyzoite. A. Proteins in the UP-REGULATED group of the N. caninum discharged tachyzoite, arranged in descending order of log2 ratios (discharged/control). Information is given on their peak area; known or predicted localisation, or their protein group (when available); signal peptide (SP), transmembrane domains (TM); presence of these proteins in the N. caninum ESA; gene ontology; and protein domains. B. Proteins in the DOWN-REGULATED group of the N. caninum discharged tachyzoite, arranged in descending order of log2 ratios (discharged/control). Information is given on their peak area; known or predicted localisation, or their protein group (when available); signal peptide (SP), transmembrane domains (TM); presence of these proteins in the N. caninum ESA; gene ontology; and protein domains. [file 1756-3305-6-335-S4.xlsx]

## Sheet: A. UP-REGULATED
Table AF4. Up and Down regulated proteins in the discharged N. caninum tachyzoite
A. Proteins in the UP-REGULATED group of the N. caninum discharged tachyzoite, arranged in descending order of log2 ratios (discharged/control). Information is given on their peak area; known or predicted localisation, or their protein group (when available); signal peptide (SP), transmembrane domains (TM); presence of these proteins in the N. caninum ESA; gene ontology; and protein domains.
ToxoDB acession number	Area	Log2 ratio	ToxoDB description	localisation or protein group	SP or TM	presence in ESA	gene ontology	protein domains (Pfam or ToxoDB)
NCLIV_040870	3.66471e+07	3.60897	hypothetical protein, conserved	_	SP
NCLIV_020380	34243814	2.67415	hypothetical protein, conserved	_
NCLIV_032250	7.82106e+07	2.56878	hypothetical protein, conserved	_	TM
NCLIV_062830	5.77144e+07	2.45578	hypothetical protein, conserved	_	SP
NCLIV_067860	2.10328e+07	2.33953	hypothetical protein, conserved	_
NCLIV_037770	3.75051e+06	2.2188	erythrocyte membrane protein PFEMP3, related	_		yes
NCLIV_060430	5.18266e+07	2.10569	Os08g0535200 protein, related (mtN3/saliva family domain-containing protein)	_	SP + 8TM			2x MtN3_slv (PF03083)
NCLIV_051150	7.85893e+08	2.09831	hypothetical protein, conserved	_
NCLIV_005640	5.45181e+07	2.02649	hypothetical protein, conserved	_	SP
NCLIV_009220	2.54532e+08	1.95567	hypothetical protein, conserved	_	SP			RNA cap guanine-N2 methyltransferase
NCLIV_060180	22952914	1.9543	cDNA FLJ58794, highly similar to Pogo transposable element with KRAB domain, related	_			DNA binding - transposase activity	Tc5 transposase DNA-binding domain
NCLIV_051890	2.38625e+08	1.94162	hypothetical protein, conserved (AP2 domain transcription factor X-7 )	AP2 transcription factors				AP2 domain
NCLIV_032340	3.04787e+07	1.91958	PAB-dependent poly(A)-specific ribonuclease subunit PAN2, related	_				Ubiquitin carboxyl-terminal hydrolase + Exonuclease
NCLIV_068900	1.60245e+07	1.91789	hypothetical protein (NOT2/NOT3/NOT5 domain-containing protein)	nucleus	SP		transcription regulator activity
NCLIV_027450	2.10738e+08	1.89654	hypothetical protein, conserved	_	2TM
NCLIV_038470	4.25625e+07	1.89456	hypothetical protein, conserved	_				toxoDB: Nucleotidyltransferase
NCLIV_017110	6.11161e+07	1.88322	hypothetical protein, conserved	_				toxoDB: WD40 repeat-like
NCLIV_045520	2.85197e+06	1.88292	hypothetical protein, conserved	_				toxoDB: RmlC-like cupins superfamily
NCLIV_053220	4.21708e+07	1.86431	PsmB (EC 3.4.25.1), related (proteasome subunit beta type 7, putative)	_		yes		Proteasome subunit
NCLIV_065980	56313740	1.86174	centrosomal protein, putative	_
NCLIV_022380	3.9393e+07	1.83458	NLI interacting factor-like phosphatase domain- containing protein, putative	_				2x NLI interacting factor-like phosphatase
NCLIV_070070	2.2313e+07	1.82778	calcyclin binding protein, putative	_		yes		CS domain + SGS domain
NCLIV_026050	2.41914e+07	1.82752	hypothetical protein, conserved	_				toxoDB: SMAD/FHA domain
NCLIV_017040	1.52165e+08	1.81111	phosphofructokinase, related	_		yes		2x Phosphofructokinase
NCLIV_067800	3.97145e+07	1.80694	hypothetical protein, conserved	_				toxoDB: KH domain
NCLIV_037200	6.47062e+07	1.79679	GJ21226, related (MIF4G domain-containing protein )	_		yes		MIF4G domain
NCLIV_010540	1.48338e+07	1.79426	hypothetical protein, conserved	_	3TM			Bestrophin, RFP-TM, chloride channel
NCLIV_067970	1.25276e+06	1.75026	double-strand break repair protein, putative	nucleus			endonuclease activity - manganese ion binding	Calcineurin-like phosphoesterase + Mre11 DNA-binding presumed domain
NCLIV_031320	2.37032e+08	1.70858	hypothetical protein, conserved	_
NCLIV_021570	8.3521e+07	1.70108	hypothetical protein, conserved	_	SP		rRNA processing
NCLIV_042980	5.20493e+07	1.67021	hypothetical protein (CCR4-Not complex component, Not1 domain-containing protein)	_		yes		Domain of unknown function (DUF3819)+CCR4-Not complex component, Not1
NCLIV_067460	5.95968e+07	1.66676	hypothetical protein, conserved	_
NCLIV_039480	115208811	1.64445	hypothetical protein (ubiquitin-like protein SMT3 precursor, putative)	_		yes		Ubiquitin-2 like Rad60 SUMO-like
NCLIV_047820	1.6973e+08	1.63919	hypothetical protein, conserved	_			long-chain fatty acid transport protein-related	2x AMP-binding enzyme
NCLIV_008490	3.53031e+07	1.63557	RNA recognition motif. family protein, related	_				RRM6 - RNA recognition motif
NCLIV_035900	3.18507e+07	1.63286	RNA binding motif-containing protein, putative	_
NCLIV_020970	6.32644e+07	1.59989	hypothetical protein, conserved	_				Eukaryotic translation initiation factor eIF2A + GYF domain
NCLIV_065290	5.56266e+07	1.59675	hypothetical protein, conserved	_		yes
NCLIV_046960	5.78915e+07	1.58794	hypothetical protein, conserved	_
NCLIV_040010	86133839	1.58317	alpha-1 type II collagen, putative	_			nucleic acid binding
NCLIV_056570	4.05488e+07	1.57572	collagen alpha-1(III) chain (Precursor), related	_
NCLIV_002840	1.13115e+08	1.57228	hypothetical protein, conserved	_	3TM
NCLIV_015740	1.6724e+07	1.56809	hypothetical protein, conserved (transcription initiation factor ia, putative )	_				Protein of unknown function (DUF3223)+RNA polymerase I specific transcription initiation factor RRN3
NCLIV_032740	2.39385e+07	1.56589	hypothetical protein, conserved	_
NCLIV_045200	2.95598e+07	1.56127	hypothetical protein, conserved	_
NCLIV_001290	4.61306e+08	1.56004	hypothetical protein, conserved (importin beta, putative )	_			binding	toxoDB: 2x ARM repeat
NCLIV_000890	1.4802e+07	1.55695	ER lumen protein retaining receptor 2, related	_	SP + 5TM		protein retention in ER lumen
NCLIV_038250	5.11798e+07	1.55634	hypothetical protein, conserved	_	SP
NCLIV_046940	3.02527e+07	1.54605	PWWP domain-containing protein, putative	_
NCLIV_017830	1.95794e+07	1.53705	5'-3' exonuclease, putative	_				XRN 5'-3' exonuclease N-terminus
NCLIV_047470	1.24769e+08	1.53325	hypothetical protein, conserved	_
NCLIV_047980	736177	1.5009	hypothetical protein, conserved	_
NCLIV_044390	3.851e+08	1.48271	hypothetical protein, conserved (cold-inducible RNA binding protein, putative)	_				2x RRM1 - RNA recognition motif.
NCLIV_007810	3.08562e+08	1.4699	hypothetical protein, conserved (AP2 domain transcription factor III-2 - AP2III-2)	AP2 transcription factors			regulation of transcription, DNA-dependent	AP2 domain
NCLIV_045280	9.08386e+06	1.46623	hypothetical protein, conserved	_
NCLIV_062970	7.49719e+06	1.4601	helicase conserved C-terminal domain-containing protein, putative	_			nucleic acid binding
NCLIV_063260	6.69415e+07	1.45923	hypothetical protein, conserved	_	2TM
NCLIV_058540	7.27916e+07	1.45303	RNA polymerase II subunit RPB11, putative	_
NCLIV_060560	7.61059e+07	1.45038	hypothetical protein, conserved	_
NCLIV_036010	1.31856e+08	1.43547	hypothetical protein (rbm25 protein, putative )	_		yes		RRM1 - RNA recognition motif.+PWI domain
NCLIV_050040	1.88491e+08	1.41283	hypothetical protein, conserved	_
NCLIV_031700	1.10392e+08	1.40288	DEHA2G03652p, related	_				SM domain found in Ataxin-2 + LsmAD domain
NCLIV_001920	1.07606e+08	1.40086	ATP-dependent helicase, putative	_				DEAD/DEAH box helicase + Helicase conserved C-terminal domain + Helicase associated domain (HA2) + Oligonucleotide/oligosaccharide-binding (OB)-fold (DEAD+HelicaseC+HA2+OB_NTP_bind)
NCLIV_049750	2.17549e+07	1.39266	replication factor C subunit, putative	_				BRCA1 C Terminus (BRCT) domain + ATPase family associated with various cellular activities (AAA) + DNA polymerase III, delta subunit + Replication factor RFC1 C terminal domain (BRCT+AAA+DNA pol3 delta+RFC1)
NCLIV_069920	9.46235e+07	1.3916	transcription factor S-II central domain-containing protein, putative	nucleus		yes		Transcription factor S-II (TFIIS), central domain
NCLIV_055300	5.09182e+08	1.38089	hypothetical protein (WD-40 repeat-containing protein, putative)	_
NCLIV_010090	4.49927e+07	1.37434	hypothetical protein, conserved	_
NCLIV_019560	3.26051e+07	1.37214	hypothetical protein, conserved	_
NCLIV_029660	3855560045	1.36408	proteophosphoglycan 5, related	_
NCLIV_046200	1.06707e+07	1.35922	hypothetical protein (glutathione synthetase, putative)	_				4x Eukaryotic glutathione synthase, ATP binding domain + 1x Eukaryotic glutathione synthase (4x GSH_synth_ATP + 1x GSH_synthase)
NCLIV_014940	5.62225e+07	1.3524	hypothetical protein, conserved	_
NCLIV_036810	9.37541e+07	1.34609	hypothetical protein	nucleus			transcription regulator activity
NCLIV_036820	4.23432e+07	1.33499	hypothetical protein (RNA polymerase II phosphatase, putative )	_				NLI interacting factor-like phosphatase
NCLIV_022030	1.10743e+08	1.33449	hypothetical protein, conserved	_				ELM2 domain
NCLIV_021200	2.9755e+08	1.33268	hypothetical protein, conserved	_
NCLIV_031430	1.48257e+08	1.32808	protein kinase, putative	_	SP			Protein kinase domain
NCLIV_012100	2.49501e+07	1.31899	vacuolar protein sorting-associated protein, related	_				ATG C terminal domain
NCLIV_012950	1.3761e+08	1.31702	ubiquitin family domain-containing protein, putative	_				Ubiquitin family
NCLIV_028650	1.52013e+08	1.3158	hypothetical protein, conserved	_
NCLIV_029810	3.7386e+07	1.31451	Tcc1a22.4, related (NOT2 / NOT3 / NOT5 family domain-containing protein )	nucleus			transcription regulator activity	NOT2 / NOT3 / NOT5 family
NCLIV_025440	2.84433e+07	1.3121	hypothetical protein	_				TLD
NCLIV_063920	6.54389e+07	1.29583	hypothetical protein, conserved (AP2 domain transcription factor XII-4 - AP2XII-4)	AP2 transcription factors			regulation of transcription, DNA-dependent	AP2 domain
NCLIV_020950	5.8523e+07	1.29389	CMGC kinase, Dyrk family, putative	_				2x Protein kinase domain
NCLIV_026460	2.93303e+07	1.2912	hypothetical protein (pumilio-family RNA binding repeat domain-containing protein)	_	SP			4x Pumilio-family RNA binding repeat
NCLIV_007880	8.999e+07	1.28831	GM10776, related (protein kinase CMGC/SRPK)	_				2x Protein kinase domain
NCLIV_015600	2.87382e+07	1.28622	hypothetical protein (serine/threonine protein phosphatase, putative)	_			mRNA processing	Calcineurin-like phosphoesterase + Lariat debranching enzyme, C-terminal domain
NCLIV_004370	33166500	1.28587	hypothetical protein, conserved	_
NCLIV_022460	1.82296e+06	1.28145	zinc finger (C2H2 type) domain-containing protein, putative	_				Shwachman-Bodian-Diamond syndrome (SBDS) protein + SBDS protein C-terminal domain
NCLIV_011360	6.61642e+06	1.27895	SET domain-containing protein, putative	_				SET domain (lysine methyltransferase enzymes)
NCLIV_052600	1.13319e+07	1.27425	YEATS family protein, related	nucleus			regulation of transcription, DNA-dependent	YEATS family
NCLIV_029290	6.40424e+06	1.26645	hypothetical protein (ankyrin repeat-containing protein)	_				2x Ankyrin repeats (3 copies) + 1x PHAX RNA-binding domain
NCLIV_028800	3699431	1.26616	hypothetical protein, conserved	_			immunoglobulin binding
NCLIV_018190	1.08179e+07	1.26583	hypothetical protein, conserved	_	SP
NCLIV_045660	5.5067e+08	1.26384	hypothetical protein, conserved	_				Foie gras liver health family 1
NCLIV_029260	1.46996e+07	1.25819	hypothetical protein (zinc finger protein DHHC domain containing protein, putative)	apicoplast	SP+4TM
NCLIV_017730	4.13539e+07	1.25759	guanylate kinase, related	_				Guanylate kinase
NCLIV_001620	1.71785e+08	1.25081	hypothetical protein, conserved	_				Sec23-binding domain of Sec16
NCLIV_020050	1.62026e+07	1.24873	zinc finger (C3HC4 RING finger) protein, related	_	2TM
NCLIV_066340	5.52758e+08	1.24204	hypothetical protein, conserved (AP2 domain transcription factor XII-8 - AP2XII-8)	AP2 transcription factors
NCLIV_056600	3.98052e+07	1.23419	hypothetical protein, conserved	nucleus			regulation of transcription	YL1 nuclear protein + YL1 nuclear protein C-terminal domain
NCLIV_060900	2.71262e+08	1.23342	hypothetical protein, conserved	_				AAA domain (AAA13 - ATPases Associated with diverse cellular Activities)
NCLIV_031150	9.49514e+06	1.22818	hypothetical protein, conserved	_	SP			Uncharacterized conserved protein (DUF2362)
NCLIV_011140	8.53269e+07	1.22548	GL18351, related (TCP-1/cpn60 family chaperonin, putative)	_			ATP binding - protein folding	TCP-1/cpn60 chaperonin family
NCLIV_029460	3.10199e+07	1.2124	hypothetical protein, conserved	_	SP
NCLIV_022000	1.10628e+08	1.20844	para-aminobenzoate synthase, putative	_			biosynthetic process	Glutamine amidotransferase class-I + Anthranilate synthase component I, N terminal region + 2x chorismate binding enzyme
NCLIV_002350	5.9377e+06	1.20745	hypothetical protein	_				Protein of unknown function (DUF544)
NCLIV_064180	14830892	1.20308	hypothetical protein, conserved	_
NCLIV_040850	3.6764e+07	1.19899	nuclear NF-kB activating protein, putative	nucleus				Ras-induced vulval development antagonist
NCLIV_021110	9.01581e+07	1.18915	hypothetical protein, conserved	_		yes
NCLIV_031280	3.27136e+07	1.18089	PHD-finger domain-containing protein, putative	_				PHD-finger
NCLIV_030010	8.2182e+06	1.17929	DEAD/DEAH box helicase, putative	_			nucleic acid binding - ATP-dependent helicase activity	2x DEAD/DEAH box helicase + 1x Helicase conserved C-terminal domain
NCLIV_003800	6.43994e+07	1.17705	hypothetical protein, conserved	_
NCLIV_052790	3.97897e+07	1.17155	hypothetical protein	_			regulation of Rab GTPase activity	2x Rab-GTPase-TBC domain
NCLIV_059260	5.37957e+07	1.17095	hypothetical protein (transcriptional co-activator ADA2-A )	_				Zinc finger, ZZ type + Myb-like DNA-binding domain
NCLIV_001240	1.42234e+07	1.15929	hypothetical protein (protein kinase CMGC/CDK - PK1)	_				Protein kinase domain
NCLIV_068020	4.92027e+06	1.14864	OTU-like cysteine protease domain-containing protein, putative	_				OTU-like cysteine protease
NCLIV_031260	1.14351e+07	1.14723	autophagy protein, putative	cytoplasm				Autophagy protein Apg5
NCLIV_048300	5.61347e+07	1.13901	hypothetical protein (PHD-finger domain-containing protein)	_				2x PHD-zinc-finger like domain
NCLIV_010310	5.35717e+06	1.13188	hypothetical protein, conserved	_				SIT4 phosphatase-associated protein
NCLIV_061920	5.08836e+07	1.10675	zinc finger (CCCH type) protein, putative	_				3x Zinc finger C-x8-C-x5-C-x3-H type
NCLIV_059690	2.34656e+07	1.10613	hypothetical protein, conserved	_
NCLIV_049460	4.04409e+07	1.10271	adenosine monophosphate deaminase, putative	_	SP	yes		Adenosine/AMP deaminase
NCLIV_030970	1.83245e+08	1.09977	hypothetical protein (GMP synthase, putative)	_		yes		Glutamine amidotransferase class-I + NAD synthase + GMP synthase C terminal domain
NCLIV_059300	2.8239e+07	1.09272	CD2 antigen cytoplasmic tail-binding protein 2, putative	cytoplasm		yes		toxoDB: GYF domain
NCLIV_040510	4.41086e+07	1.08632	hypothetical protein (bromodomain domain-containing protein)	_				Bromodomain
NCLIV_044630	2.91713e+07	1.08474	hypothetical protein, conserved	_	SP
NCLIV_014290	6.71418e+07	1.07817	hypothetical protein, conserved	_		yes
NCLIV_018810	438138	1.07472	hypothetical protein, conserved	nucleus			transcription initiation	Plus-3 domain
NCLIV_058980	4.00001e+06	1.07148	1,4-alpha-glucan branching enzyme, putative	_			carbohydrate metabolic process	Carbohydrate-binding module 48 + Alpha amylase, catalytic domain
NCLIV_044270	8.14848e+08	1.0609	hypothetical protein (CAMK/CDPK - TgCDPK2A)	_		yes		1x Protein kinase domain + 2x EF-hand domain pair
NCLIV_009210	3.48675e+08	1.06061	hypothetical protein	_		yes		MIF4G domain
NCLIV_010110	140026092	1.05892	hypothetical protein (ubiquinol-cytochrome C reductase hinge protein, putative)	mitocondria			mitochondrial electron transport, ubiquinol to cytochrome c	Ubiquinol-cytochrome C reductase hinge protein
NCLIV_048470	1.37431e+08	1.05425	hypothetical protein, conserved (AP2 domain transcription factor X-4 - AP2X-4)	AP2 transcription factors		yes		2x AP2 domain
NCLIV_0260	8.24252e+08	1.05325	hypothetical protein, conserved (ARM1, armadillo repeat-containing protein)	_
NCLIV_021260	8.61936e+07	1.04368	hypothetical protein (kelch motif domain-containing protein)	_				Kelch motif + 2x Galactose oxidase, central domain
NCLIV_065460	1.1834e+08	1.04172	CMGC kinase, putative	_		yes		2x Protein kinase domain
NCLIV_004520	1.21056e+08	1.03974	hypothetical protein, conserved	_	1TM	yes
NCLIV_032930	1.033e+08	1.03722	hypothetical protein, conserved (AP2 domain transcription factor VIII-2 - AP2VIII-2)	AP2 transcription factors				4x AP2 domain
NCLIV_068550	28911829	1.03715	hypothetical protein, conserved	_
NCLIV_012500	3.22499e+07	1.03635	hypothetical protein, conserved	_	4TM
NCLIV_018560	3.80515e+08	1.03586	ras-GTPase-activating protein binding protein, putative	nucleus		yes		Nuclear transport factor 2 (NTF2) domain
NCLIV_052320	3.19701e+06	1.03088	RNA binding protein, putative	_				RRM1 - RNA recognition motif.
NCLIV_002470	3.34142e+08	1.02737	hypothetical protein, conserved	nucleus			signal transduction
NCLIV_048740	1.5587e+08	1.02586	hypothetical protein, conserved	_
NCLIV_044340	2.8201e+08	1.02444	hypothetical protein, conserved	_		yes		RRM1 - RNA recognition motif.
NCLIV_042170	5.08166e+07	1.02195	PHD finger protein BR140/LIN-49, related	_				2x PHD-finger + 3x PHD-finger
NCLIV_003130	1.39564e+07	1.01782	GTP-binding protein, related	_				Protein phosphatase 2C + 50S ribosome-binding GTPase
NCLIV_004480	1.47213e+08	1.01775	myb-like DNA-binding domain-containing protein, putative	_
NCLIV_046340	1.63347e+08	1.00977	hypothetical protein, conserved	_	SP
NCLIV_013640	7.43142e+07	1.00883	hypothetical protein	_

## Sheet: B. DOWN-REGULATED
Table AF4. Up and Down regulated proteins in the discharged N. caninum tachyzoite
B. Proteins in the DOWN-REGULATED group of the N. caninum discharged tachyzoite, arranged in descending order of log2 ratios (discharged/control). Information is given on their peak area; known or predicted localisation, or their protein group (when available); signal peptide (SP), transmembrane domains (TM); presence of these proteins in the N. caninum ESA; gene ontology; and protein domains.
ToxoDB accession number	Area	Log2 ratio	ToxoDB description	localisation or protein group	SP or TM	presence in ESA	gene ontology	protein domains (Pfam or ToxoDB)
NCLIV_064310	6.74407e+08	-1.00531	GTP-binding nuclear protein Ran, related	nucleus				Ras family
NCLIV_011730	3.8249e+08	-1.0151	rhoptry kinase family protein ROP26 (incomplete catalytic triad), putative	rhoptries	1TM	yes		Protein kinase domain
NCLIV_003960	1.10948e+07	-1.01867	hypothetical protein (U2 small nuclear ribonucleoprotein, putative)	_				RRM1 + RRM5 (RNA recognition motif.)
NCLIV_005110	7.08139e+08	-1.01881	ftsJ-like methyltransferase domain-containing protein, putative	_				FtsJ-like methyltransferase
NCLIV_026200	6.24811e+07	-1.02096	hypothetical protein	_	SP+8TM			Kringle domain + 3x GCC2 and GCC3
NCLIV_061600	2.31056e+08	-1.02334	hypothetical protein (phosphoserine aminotransferase, putative)	_		yes		2x Aminotransferase class-V
NCLIV_066410	2.20047e+08	-1.02436	GG10762, related (adenosine kinase, putative)	_				pfkB family carbohydrate kinase
NCLIV_031860	3.80709e+08	-1.02684	serine-threonine phosophatase 2C, putative	_		yes		Protein phosphatase 2C
NCLIV_004300	2.64627e+08	-1.02709	dynamin-like protein, putative	_		yes		Dynamin_N + Dynamin_M + Dynamin GTPase effector domain
NCLIV_002620	2.05026e+07	-1.02764	kinesin-ii motor protein, related	_			microtubule-based movement	Kinesin motor domain
NCLIV_032320	2.0477e+07	-1.03896	hypothetical protein (protein phosphatase 2C, putative)	_				Protein phosphatase 2C
NCLIV_004380	6.01408e+08	-1.04378	cathepsin L, related	_	1TM	yes		Cathepsin propeptide inhibitor domain (I29) + Papain family cysteine protease
NCLIV_032430	1.62912e+08	-1.04514	hypothetical protein, conserved	_		yes
NCLIV_019970	4.20834e+08	-1.04984	peptidyl-prolyl cis-trans isomerase A, related (20 kDa cyclophilin precursor)	cyclophilin		yes		Cyclophilin type peptidyl-prolyl cis-trans isomerase/CLD
NCLIV_012860	7.6959e+06	-1.04993	leucyl-tRNA synthetase 2 (EC 6.1.1.4), related	cytoplasm				3x tRNA synthetases class I + 1x Anticodon-binding domain of tRNA
NCLIV_036410	9.66544e+08	-1.05361	cyst matrix protein, putative	_	SP + 1TM			Primosomal replication protein priB and priC
NCLIV_014760	3.70802e+08	-1.06028	hypothetical protein, conserved	_
NCLIV_068460	2.98189e+09	-1.06034	hypothetical protein (nucleoside-triphosphatase I - NTPaseI)	dense granules				2x GDA1/CD39 (nucleoside phosphatase) family
NCLIV_011700	1.14132e+09	-1.07193	hypothetical protein (ROP15B)	rhoptries	SP	yes		Ubiquitin family
NCLIV_002610	3.11214e+08	-1.07471	isoleucine-tRNA synthetase, putative	cytoplasm			tRNA aminoacylation for protein translation	tRNA synthetases class I (I, L, M and V) + Anticodon-binding domain of tRNA
NCLIV_015530	4.24031e+08	-1.07482	hypothetical protein, conserved	_	SP+8TM
NCLIV_042650	2.21751e+07	-1.09856	GG11844, related (polypyrimidine track-binding protein, putative)	_		yes		2x RRM5 + 1x RRM6 (RNA recognition motif.)
NCLIV_030290	2.93652e+07	-1.10125	transaldolase, putative	cytoplasm		yes	carbohydrate metabolic process	Transaldolase
NCLIV_007730	3.0485e+08	-1.11438	valyl-tRNA synthetase, mitochondrial, related	cytoplasm / mitochondria		yes	translation	tRNA synthetases class I (I, L, M and V) + Anticodon-binding domain of tRNA
NCLIV_068520	7.41024e+08	-1.1144	microneme protein 5 (MIC5)	micronemes	SP+1TM
NCLIV_056520	8.9324e+08	-1.11497	Rab1-prov protein, related	_			intracellular protein transport	Ras family
NCLIV_042740	6.40421e+06	-1.11685	patched family domain-containing protein, conserved, putative	_	11TM		hedgehog receptor activity	2x Patched family
NCLIV_000940	9.09569e+08	-1.13358	glucose-6-phosphate dehydrogenase, putative	_	SP+1TM	yes		3x Glucose-6-phosphate dehydrogenase
NCLIV_040040	3.65898e+07	-1.13653	GrpE protein homolog, related (co-chaperone GrpE, putative)	mitochondria			protein folding	GrpE
NCLIV_000840	7.60159e+08	-1.1408	thioredoxin h, related	_		yes	cell redox homeostasis	Thioredoxin
NCLIV_025130	1.11919e+08	-1.15587	translation initiation factor 1A (AeIF-1A), related	_				Translation initiation factor 1A / IF-1
NCLIV_002390	1.58243e+09	-1.1646	nucleoside diphosphate kinase (EC 2.7.4.6), related	_		yes		Nucleoside diphosphate kinase
NCLIV_028680	1.0955e+09	-1.17669	apical membrane antigen 1 (AMA1)	micronemes		yes		2x Apical membrane antigen 1
NCLIV_062290	68821178	-1.1809	hypothetical protein, conserved	_	SP
NCLIV_050630	7.98113e+08	-1.19113	H/ACA ribonucleoprotein complex subunit 2-like protein, related	nucleus				Ribosomal protein L7Ae/L30e/S12e/Gadd45 family
NCLIV_063150	4.26244e+09	-1.1998	serpin peptidase inhibitor, clade B (Ovalbumin), member 1, like 3, related	dense granules	1TM	yes		Serpin (serine protease inhibitor)
NCLIV_044850	1.52078e+08	-1.20989	hypothetical protein, conserved	_
NCLIV_063970	7.76954e+07	-1.21121	long chain acyl-CoA synthetase, putative	_		yes	catalytic activity	2x AMP-binding enzyme
NCLIV_006780	3.50451e+09	-1.21639	hypothetical protein, conserved (DG32 )	dense granules
NCLIV_030420	2.20661e+09	-1.25283	Rcn2-prov protein, related	_	1TM	yes	calcium ion binding; signal transduction	2x EF-hand domain pair
NCLIV_054830	8.33432e+07	-1.25773	hypothetical protein (GRA4)	dense granules
NCLIV_018500	2.40082e+09	-1.2609	fatty acyl-CoA synthetase 2, related	_		yes		AMP-binding enzyme
NCLIV_054150	180909020	-1.26289	ubiquitin-conjugating enzyme, related	_			post-translational protein modification	Ubiquitin-conjugating enzyme
NCLIV_015200	1.02501e+09	-1.27691	pyruvate kinase (EC 2.7.1.40), related	_		yes		Pyruvate kinase (barrel domain + alpha/beta domain)
NCLIV_046540	1.53924e+08	-1.32715	oligoendopeptidase F, putative	_	SP	yes	proteolysis	Oligopeptidase F + Peptidase family M3
NCLIV_031550	5.82088e+08	-1.35776	hypothetical protein (predicted protein kinase)	rhoptries		yes		Protein kinase domain
NCLIV_068340	124627752	-1.36676	hypothetical protein	_				UvrD-like helicase C-terminal domain
NCLIV_061200	1.25554e+08	-1.376	actin, putative (ALP1)	_				Actin
NCLIV_026680	3.95269e+08	-1.38072	protein kinase AKT, related	_				PH domain
NCLIV_021050	8.33171e+09	-1.39789	subtilisin-like protein (SUB1)	micronemes	SP	yes
NCLIV_047660	1.41305e+09	-1.40008	hypothetical protein (adenosylhomocysteinase, putative)	_		yes		S-adenosyl-L-homocysteine hydrolase, NAD binding domain
NCLIV_002480	135017315	-1.4047	CBR-DPY-23 protein, related	_			vesicle-mediated transport	Clathrin adaptor complex small chain + Adaptor complexes medium subunit family
NCLIV_061170	6.3331e+08	-1.41205	hypothetical protein (heat shock protein, putative )	_		yes		2x Hsp70 protein
NCLIV_018420	8.68527e+08	-1.43964	rhoptry protein ROP9 (p36)	rhoptries	SP	yes
NCLIV_015830	2.50516e+08	-1.44471	hypothetical protein (ATP-binding cassette protein subfamily B member 2)	_	9TM			4x ABC transporter
NCLIV_006060	7.1502e+07	-1.45084	hypothetical protein, conserved	_
NCLIV_049400	2.7326e+08	-1.52411	serine hydroxymethyltransferase (EC 2.1.2.1), related	_		yes		Serine hydroxymethyltransferase
NCLIV_060860	318283117	-1.52699	cytochrome c, related	_		yes	electron carrier activity	Cytochrome c
NCLIV_001080	938219	-1.52781	hypothetical protein (vacuolar type Na(+)/H(+) exchanger - TgNHE3)	plant-like vacuole	10TM		sodium:hydrogen antiporter activity
NCLIV_028830	2.93822e+08	-1.54175	glucose-6-phosphate isomerase (EC 5.3.1.9), related (predicted protein kinase)	_		yes		Phosphoglucose isomerase + Protein kinase domain
NCLIV_048240	1.41999e+08	-1.55473	hypothetical protein (aminopeptidase N, putative)	_		yes		Peptidase family M1 + DUF3458
NCLIV_020990	6.60864e+08	-1.57984	perforin-like protein 1 (PLP1)	micronemes		yes		MAC/Perforin domain
NCLIV_051340	7.76364e+08	-1.62027	toxofilin	rhoptries	SP+1TM	yes
NCLIV_022970	6.72414e+08	-1.63732	microneme protein 2 (MIC2)	micronemes	SP+2TM	yes		von Willebrand factor type A domain + 5x Thrombospondin type 1 domain
NCLIV_018530	1.62041e+08	-1.65569	hypothetical protein, conserved	_	SP	yes
NCLIV_051970	4.21248e+09	-1.66816	MIC2 associated protein M2AP	micronemes	SP	yes
NCLIV_049940	2.57778e+07	-1.70901	translation initiation factor IF-2 beta subunit, related	_				Domain found in IF2B/IF5
NCLIV_042510	2.21434e+07	-1.71221	hypothetical protein, conserved	_	SP	yes
NCLIV_068230	2.07567e+08	-1.76154	nucleoside-triphosphatase, putative	_	SP			GDA1/CD39 (nucleoside phosphatase) family
NCLIV_061760	4.41139e+08	-1.76554	microneme protein 6 (MIC6)	micronemes	SP+1TM
NCLIV_045650	8.40206e+09	-1.78893	dense granule protein GRA2	dense granules	SP	yes
NCLIV_020720	6.18988e+08	-1.79811	microneme protein 11 (MIC11)	micronemes	SP+1TM	yes
NCLIV_049520	1.63362e+09	-1.80337	hypothetical protein, conserved	_	SP	yes
NCLIV_041870	8808592	-1.83382	hypothetical protein (cathepsin C1)	dense granules	SP+1TM			2x Papain family cysteine protease
NCLIV_043270	13237004903	-1.95832	microneme protein 1 (MIC1)	micronemes	SP	yes		2x Sialic-acid binding micronemal adhesive repeat + Toxoplasma gondii micronemal protein 1 TgMIC1
NCLIV_059510	6.14032e+07	-2.01193	RNase L inhibitor, related	_				RNase L inhibitor, RLI + 4Fe-4S binding domain + 2x ABC transporter
NCLIV_020480	1236148923	-2.12132	hypothetical protein (U1 small nuclear ribonucleoprotein, putative)	nucleus		yes		U1 small nuclear ribonucleoprotein + RNA recognition motif RRM1
NCLIV_059380	3.5884e+07	-2.14872	SJCHGC06128 protein, related (cholinephosphate cytidylyltransferase, putative)	_				Cytidylyltransferase
NCLIV_065440	5.21527e+08	-2.15006	hypothetical protein (calmodulin)	_		yes		2x EF-hand domain pair
NCLIV_033690	1.26971e+09	-2.18299	MIC2-like1	micronemes	SP+2TM	yes		von Willebrand factor type A + 6x Thrombospondin type 1
NCLIV_002940	4.24022e+09	-2.23806	microneme protein 4 (MIC4)	micronemes	SP	yes		4x PAN4 + 2x PAN1
NCLIV_036400	2.2053e+09	-2.31	dense granule protein GRA1	dense granules	SP	yes
NCLIV_015380	7.56908e+08	-2.42447	hypothetical protein, conserved	_		yes
NCLIV_057330	3.40407e+07	-2.51363	hypothetical protein, conserved	_	1TM
NCLIV_000860	2.25733e+07	-2.51719	SPATR	micronemes	1TM
NCLIV_057870	2.02648e+07	-2.57197	hypothetical protein, conserved	nucleus			transcription initiation	Transcription initiation factor TFIID 23-30kDa subunit
NCLIV_042480	5.38936e+06	-2.69273	hypothetical protein, conserved	_		yes		PITH domain
NCLIV_062770	2.3923e+07	-2.88893	microneme protein 8 (MIC8)	micronemes	SP+1TM	yes
NCLIV_066250	9.34708e+07	-3.05291	microneme protein 10 (MIC10)	micronemes	SP	yes
NCLIV_000740	123781329	-3.7129	chitin-like protein 1 (CPL1)	micronemes	SP	yes		Chitinase class I
