# Supplementary material for: Unravelling the Neospora caninum secretome through the secreted fraction (ESA) and quantification of the discharged tachyzoite using high-resolution mass spectrometry-based proteomics
Source: Parasit Vectors. 2013 Nov 23;6:335. doi: 10.1186/1756-3305-6-335 (PMC4182915; doi:10.1186/1756-3305-6-335)
Supplement: Additional file 5 — Table AF5 Quantified proteins classified by localisation. A.N. caninum quantified proteins classified by known or predicted localisation (microneme, rhoptry, dense granules or surface). *ratio < 0.5, down-regulated (pink); 0.5 < ratio < 2.0, not differentially expressed (yellow); > 2.0, up-regulated (no example present in this table). B. Comparison of the proteins identified from the ESA with the ones from the total extracts (TE). Proteins are classified by known or predicted localisation (microneme, rhoptry, dense granules or surface). *, identified only in ESA. **, identified only in TE. *ratio < 0.5, down-regulated (pink); 0.5 < ratio < 2.0, not differentially expressed (yellow); > 2.0, up-regulated (no example present in this table). [file 1756-3305-6-335-S5.xlsx]

## Sheet: A. QUANT_Secret.
Table AF5.A: N. caninum quantified proteins classified by known or predicted localisation (microneme, rhoptry, dense granules or surface)
*ratio <0,5, down regulated (pink); 0,5< ratio <2,0, not differentially expressed (yellow); >2,0, up regulated (no example present in this table)
Microneme				Rhoptry				Dense granules				Surface
ToxoDB ID	description	ratio		ToxoDB ID	description	ratio		ToxoDB ID	description	ratio		ToxoDB ID	description	ratio
NCLIV_063730	MIC15	0.702926		NCLIV_001460	ROP37	1.33018		NCLIV_021640	GRA7	0.962108		NCLIV_068872	SRS domain-containing protein	1.07033
NCLIV_010600	MIC3	0.555044		NCLIV_027850	ROP6	1.2336		NCLIV_014150	GRA5	0.947716		NCLIV_010730	SRS domain-containing protein	1.0702
NCLIV_068520	MIC5	0.461884		NCLIV_006850	RON6	1.16766		NCLIV_016360	GRA14	0.916035		NCLIV_023620	SRS domain-containing protein	1.03756
NCLIV_028680	AMA1	0.442365		NCLIV_057550	SUB2	1.1516		NCLIV_045870	GRA3	0.877014		NCLIV_015870	SRS23, putative	1.03293
NCLIV_021050	SUB1	0.379485		NCLIV_022270	ROP49	1.07853		NCLIV_052880	GRA6	0.778595		NCLIV_068920	SRS domain-containing protein	0.961652
NCLIV_020990	PLP1	0.334519		NCLIV_068850	ROP53	1.0708		NCLIV_066630	GRA9	0.745151		NCLIV_060660	SRS57, putative	0.953586
NCLIV_022970	MIC2	0.321454		NCLIV_007450	ROP24	1.06161		NCLIV_008990	GRA8	0.725905		NCLIV_020120	hypothetical protein, conserved	0.905086
NCLIV_051970	M2AP	0.314654		NCLIV_069590	ROP52	1.0238		NCLIV_005560	DG32	0.611625		NCLIV_060700	SRS domain-containing protein	0.896988
NCLIV_061760	MIC6	0.294116		NCLIV_055850	ROP13	0.977924		NCLIV_068400	NTPase II	0.501537		NCLIV_033250	SRS domain-containing protein	0.886226
NCLIV_020720	MIC11	0.287551		NCLIV_064620	RON2	0.97621		NCLIV_068460	NTPase I	0.479518		NCLIV_034381	SRS domain-containing protein	0.874859
NCLIV_043270	MIC1	0.257328		NCLIV_070010	RON8	0.957631		NCLIV_063150	Serpin peptidase inhibitor, related	0.435337		NCLIV_010720	SRS domain-containing protein	0.852343
NCLIV_033690	MIC2like1	0.220218		NCLIV_030050	RON4	0.950219		NCLIV_006780	hypothetical protein, conserved (DG32 )	0.430357		NCLIV_033230	SRS29B, putative	0.81467
NCLIV_002940	MIC4	0.211972		NCLIV_036700	TLN1	0.942315		NCLIV_054830	GRA4	0.418202		NCLIV_010050	SRS domain-containing protein	0.766163
NCLIV_000860	SPATR	0.174683		NCLIV_007800	RON4L1	0.940868		NCLIV_045650	GRA2	0.289386		NCLIV_034731	SRS domain-containing protein	0.742986
NCLIV_062770	MIC8	0.135004		NCLIV_020340	RON3L1	0.932589		NCLIV_041870	hypothetical protein (cathepsin C1)	0.280522		NCLIV_067570	SRS domain-containing protein	0.733113
NCLIV_066250	MIC10	0.120499		NCLIV_060730	ROP5	0.924293		NCLIV_036400	GRA1	0.201661		NCLIV_034740	SAG3 protein, related	0.684117
NCLIV_000740	CPL1	0.0762617		NCLIV_017420	ROP47	0.915408						NCLIV_043420	SRS domain-containing protein	0.500977
				NCLIV_055360	RON5	0.900375
				NCLIV_001970	ROP7	0.89919
				NCLIV_054120	RON1	0.891171
				NCLIV_057960	ROP14	0.888511
				NCLIV_048590	RON3	0.871842
				NCLIV_068890	ROP51	0.871685
				NCLIV_027930	ROP17	0.861314
				NCLIV_044410	ROP35	0.833055
				NCLIV_057950	ROP14B	0.821542
				NCLIV_009440	NHE2	0.803881
				NCLIV_017440	ROP19	0.775044
				NCLIV_011690	ROP15	0.758298
				NCLIV_041930	RAB11	0.739505
				NCLIV_053840	ROP1	0.68148
				NCLIV_035860	ROP32	0.625254
				NCLIV_007770	BPK1	0.609363
				NCLIV_012920	ROP40	0.599799
				NCLIV_065640	ROP50	0.559359
				NCLIV_028170	ROP20	0.509061
				NCLIV_011730	ROP26	0.494793
				NCLIV_011700	ROP15B	0.475682
				NCLIV_031550	ROP55	0.390187
				NCLIV_018420	ROP9	0.368659
				NCLIV_051340	Toxofilin	0.325274

## Sheet: B. QUANT_x_ESA_Secret.
Table F5. B. Comparison of the proteins identified from the ESA with the ones from the total extracts (TE). Proteins are classified by known or predicted localisation (microneme, rhoptry, dense granules or surface). *, identified only in ESA. **, identified only in TE. *ratio <0,5, down regulated (pink); 0,5< ratio <2,0, not differentially expressed (yellow); >2,0, up regulated (no example presen…
MICRONEME PROTEINS					RHOPTRY PROTEINS					DENSE GRANULE PROTEINS					SURFACE PROTEINS
ToxoDB ID	description	Relative abundance in ESA (spectra count/MW)	Ratio Medium/Light		ToxoDB ID	description	Relative abundance in ESA (spectra count/MW)	Ratio Medium/Light		ToxoDB ID	description	Relative abundance in ESA (spectra count/MW)	Ratio Medium/Light		ToxoDB ID	description	Relative abundance in ESA (spectra count/MW)	Ratio Medium/Light
NCLIV_021050	SUB1	33.6989	0.379485		NCLIV_011700	ROP15B	10.0571	0.475682		NCLIV_066630	GRA9	2.54286	0.745151		NCLIV_033250	SRS2 (SRS29C)	14.2619	0.886226
NCLIV_028680	AMA1	33.127	0.442365		NCLIV_031550	ROPK (ROP55)	6.45833	0.390187		NCLIV_063150	serpin peptidase inhibitor, related	2.43478	0.435337		NCLIV_010720	SRS domain-containing protein	2.65854	0.852343
NCLIV_043270	MIC1	23	0.257328		NCLIV_001970	ROP7	3.68657	0.89919		NCLIV_068400	NTPase II	1.81159	0.501537		NCLIV_033230	SAG1 (SRS29B)	1.42424	0.81467
NCLIV_033690	MIC2-like1	5.6	0.220218		NCLIV_011730	ROP26	3.36667	0.494793		NCLIV_045650	GRA2	1.59091	0.289386		NCLIV_060660	SAG3 (SRS57, P43)	0.871795	0.953586
NCLIV_020720	MIC11	5.27273	0.287551		NCLIV_018420	ROP9	2.72973	0.368659		NCLIV_005560	DG32	0.928571	0.611625		NCLIV_068920	SRS domain-containing protein	0.756098	0.961652
NCLIV_051970	M2AP	4.48	0.314654		NCLIV_012920	ROP40	2.09302	0.599799		NCLIV_045870	GRA3	0.913043	0.877014		NCLIV_010730	SRS domain-containing protein	0.463415	1.0702
NCLIV_061760	MIC6	3.38235	0.294116		NCLIV_007770	(BPK1)	1.35714	0.609363		NCLIV_052880	GRA6	0.571429	0.778595		NCLIV_015870	SRS23	0.16129	1.03293
NCLIV_010600	MIC3	3.34211	0.555044		NCLIV_051340	toxofilin	1.25	0.325274		NCLIV_036400	GRA1	0.4	0.201661		NCLIV_068872	SRS domain-containing protein	0.157895	1.07033
NCLIV_066250	MIC10	3.13043	0.120499		NCLIV_041930	RAB11	0.956522	0.739505		NCLIV_003100	PI-2*	0.285714	_		NCLIV_052740	SRS domain-containing protein**	0.142857	_
NCLIV_002940	MIC4	2.89062	0.211972		NCLIV_028170	ROP20	0.873016	0.509061		NCLIV_041870	(cathepsin C1 - CPC1)**	_	0.280522		NCLIV_034381	SRS domain-containing protein**	0.121951	0.874859
NCLIV_062770	MIC8	2.72973	0.135004		NCLIV_035860	ROP2L10 (ROP32)	0.446154	0.625254		NCLIV_054830	GRA4**	_	0.418202		NCLIV_023620	SRS domain-containing protein**	0.117647	1.03756
NCLIV_022970	MIC2	1.51807	0.321454		NCLIV_053840	ROP1	0.358974	0.68148		NCLIV_006780	(DG32 )**	_	0.430357		NCLIV_060700	SRS domain-containing protein**	0.0526316	0.896988
NCLIV_020990	PLP1	0.878261	0.334519		NCLIV_021100	ROP12*	0.346154	_		NCLIV_068460	NTPase I**	_	0.479518		NCLIV_043420	SRS domain-containing protein**	_	0.500977
NCLIV_000860	SPATR	0.844828	0.174683		NCLIV_070010	RON8	0.307927	0.957631		NCLIV_008990	GRA8**	_	0.725905		NCLIV_034740	SAG3 protein, related**	_	0.684117
NCLIV_041880	MIC16*	0.731707	_		NCLIV_017440	ROP19	0.295082	0.775044		NCLIV_016360	GRA14**	_	0.916035		NCLIV_067570	SRS domain-containing protein**	_	0.733113
NCLIV_000740	CPL1	0.540541	0.0762617		NCLIV_030050	RON4	0.268041	0.950219		NCLIV_014150	GRA5**	_	0.947716		NCLIV_034731	SRS domain-containing protein**	_	0.742986
NCLIV_044230	TLN4 *	0.329114	_		NCLIV_011690	ROP15	0.225806	0.758298		NCLIV_021640	GRA7**	_	0.962108		NCLIV_010050	SRS domain-containing protein**	_	0.766163
NCLIV_038110	MIC17B*	0.131579	_		NCLIV_055850	ROP13	0.2	0.977924							NCLIV_020120	hypothetical protein, conserved**	_	0.905086
NCLIV_063730	MIC15	0.0245614	0.702926		NCLIV_044410	ROP35	0.184615	0.833055
NCLIV_068520	MIC5**	_	0.461884		NCLIV_048590	RON3	0.168182	0.871842
					NCLIV_007800	RON4L1	0.132075	0.940868
					NCLIV_017420	ROP47	0.114754	0.915408
					NCLIV_064620	RON2	0.0848485	0.97621
					NCLIV_055360	RON5	0.0718232	0.900375
					NCLIV_069590	ROP2L8 (ROP24)	0.0634921	1.0238
					NCLIV_057550	SUB2	0.0283688	1.1516
					NCLIV_065640	ROP50**	_	0.559359
					NCLIV_009440	NHE2**	_	0.803881
					NCLIV_057950	ROP14B**	_	0.821542
					NCLIV_027930	ROP17**	_	0.861314
					NCLIV_068890	ROP51**	_	0.871685
					NCLIV_057960	ROP14**	_	0.888511
					NCLIV_054120	RON1**	_	0.891171
					NCLIV_060730	ROP5**	_	0.924293
					NCLIV_020340	RON3L1**	_	0.932589
					NCLIV_036700	TLN-1**	_	0.942315
					NCLIV_007450	ROP24**	_	1.06161
					NCLIV_068850	ROP53**	_	1.0708
					NCLIV_022270	ROP49**	_	1.07853
					NCLIV_006850	RON6**	_	1.16766
					NCLIV_027850	ROP6**	_	1.2336
					NCLIV_001460	ROP37**	_	1.33018
