# Supplementary material for: Unravelling the Neospora caninum secretome through the secreted fraction (ESA) and quantification of the discharged tachyzoite using high-resolution mass spectrometry-based proteomics
Source: Parasit Vectors. 2013 Nov 23;6:335. doi: 10.1186/1756-3305-6-335 (PMC4182915; doi:10.1186/1756-3305-6-335)
Supplement: Additional file 8 — Table AF8 Proteins related to pathways linked to calcium mobilisation. A. Proteins quantified in the discharged tachyzoite that are involved in inositol phosphate metabolism, searched in Library of Apicomplexan Metabolic Pathways - LAMP [76]. Proteins are sorted by their EC numbers (Enzyme Commission). The protein intensities (peak area) and ratios (medium/light or discharged/control) are displayed. B. Proteins quantified in the discharged tachyzoite that are involved in the purine metabolism, searched in Library of Apicomplexan Metabolic Pathways - LAMP [76]. Proteins are sorted by their EC numbers (Enzyme Commission). The protein intensities (peak area) and M/L ratios (medium/light or discharged/control) are displayed. The ratio values lower then 0.5 (or close) are shown in pink and represent down-regulated proteins. The ratio values higher then 2.0 (or close) are shown in blue and represent up-regulated proteins. C. Proteins quantified in the discharged tachyzoite that are involved in the pyrimidine metabolism, searched in Library of Apicomplexan Metabolic Pathways - LAMP [76]. Proteins are sorted by their EC numbers (Enzyme Commission). The protein intensities (peak area) and M/L ratios (medium/light or discharged/control) are displayed. The ratio values lower then 0.5 (or close) are shown in pink and represent down-regulated proteins. The ratio values higher then 2.0 (or close) are shown in blue and represent up-regulated proteins. D. Proteins quantified in the discharged tachyzoite putatively involved in invasion. Proteins were classified as components of the invasion motor; proteins involved in signalling cascades, organelle exocytosis, or parasite motility; and kinases. M/L ratios (medium/light or discharged/control) are displayed. The ratio values lower then 0.5 (or close) are shown in pink and represent down-regulated proteins. The ratio values higher then 2.0 (or close) are shown in blue and represent up-regulated proteins. The T. gondii homologues previo [file 1756-3305-6-335-S8.xlsx]

## Sheet: A. IP3 metabolism
Table AF8. A. Proteins quantified in the discharged tachyzoite which are involved in the inositol phosphate metabolism, searched in Library of Apicomplexan Metabolic Pathways - LAMP [Shanmugasundram et al, 2013]. Proteins are sorted by their EC numbers (Enzyme Comission). The protein intensities (peak area) and M/L ratios (medium/light or discharged/control) are displayed. The ratio values lower …
ToxoDB ID	Description	EC	intensity	M/L ratio	Log2 ratio
	CDP-diacylglycerol-inositol 3-phosphatidyltransferase
NCLIV_002660	hypothetical protein = CDP-diacylglycerol-inositol 3-phosphatidyltransferase	2.7.8.11	91240000000	1240	0.31
	Phosphatidylinositol 3-kinase
NCLIV_006980	hypothetical protein = Phosphatidylinositol 3-kinase	2.7.1.137	56760000000	1498	0.583
	1-phosphatidylinositol-4-phosphate 5-kinase
NCLIV_062980	phosphatidylinositol-4-phosphate 5-kinase, putative	2.7.1.68	35460000000	1511	0.596
NCLIV_031010	Phosphatidylinositol-4-phosphate 5-kinase family protein	2.7.1.68	133100000000	1223	0.29
NCLIV_054520	hypothetical protein = 1-phosphatidylinositol-4-phosphate 5-kinase	2.7.1.68	1603000000000	1181	0.24
NCLIV_012830	MORN repeat-containing protein, putative = 1-phosphatidylinositol-4-phosphate 5-kinase	2.7.1.68	279700000000	1099	0.136
NCLIV_056590	phosphatidylinositol-4-phosphate 5-kinase, putative	2.7.1.68	480700000000	0.923	-0.116
	Phosphoinositide 5-phosphatase
NCLIV_000140	Inositol-1,4,5-trisphosphate 5-phosphatase 2 = Phosphoinositide 5-phosphatase	3.1.3.36	42860000000	0.53	-0.917
NCLIV_015680	Endonuclease/exonuclease/phosphatase family protein, related = Phosphoinositide-5-phosphatase	3.1.3.36	28550000000	no	no
	SEC14
NCLIV_008680	hypothetical protein, conserved = SEC14	none	212800000000	1157	0.21
	Phosphatidylinositol transfer protein
NCLIV_041820	hypothetical protein = Phosphatidylinositol transfer protein	none	20410000000	1557	0.639
	Phosphoinositide-binding protein
NCLIV_045060	hypothetical protein, conserved = Phosphoinositide-binding protein	none	16700000000	1906	0.93
	Diacylglycerol kinase
NCLIV_015910	hypothetical protein (diacylglycerol kinase)		5.78187e+07	1.45031	0.536357
	Putative IP3 receptors
T. cruzi Tc00.1047053509461.90 / TcCLB.509461.90 homologue (ToxoDB: score 98, protein probability 0.28)
NCLIV_044660	zgc:158610 protein, related		53136853	1.80575	0.852599
L. major LmjF.16.0280 homologue (ToxoDB: score 70, protein probability 0.55
NCLIV_031700	DEHA2G03652p, related		1.10392e+08	2.64429	1.40288

## Sheet: B. Purine metabolism
Table AF8. B. Proteins quantified in the discharged tachyzoite which are involved in the purine metabolism, searched in Library of Apicomplexan Metabolic Pathways - LAMP [Shanmugasundram et al, 2013]. Proteins are sorted by their EC numbers (Enzyme Comission). The protein intensities (peak area) and M/L ratios (medium/light or discharged/control) are displayed. The ratio values lower then 0.5 (or…
ToxoDB ID	description	EC	intensity	M/L ratio	Log2 ratio
	3',5'-cyclic-nucleotide phosphodiesterase = Cyclic AMP phosphodiesterase
NCLIV_000060	3', 5'-cyclic nucleotide phosphodiesterase domain-containing protein, putative	3.1.4.17	8.65534e+07	1.66616	0.73653
NCLIV_022390	hypothetical protein	3.1.4.17	1.4844e+08	0.799175	-0.323416
NCLIV_028010	cAMP-specific phosphodiesterase, putative	3.1.4.17	4.59574e+08	no	no
NCLIV_047870	cAMP phosphodiesterase, putative	3.1.4.17	4.06188e+08	1.06498	0.0908281
	Adenylate kinase = Myokinase
NCLIV_047810	hypothetical protein	2.7.4.3	7.99412e+08	0.629008	-0.668849
	Adenosine kinase
NCLIV_066410	GG10762, related	2.7.1.20	2.20047e+08	0.491627	-1.02436
	AMP deaminase = Myoadenylate deaminase
NCLIV_049460	adenosine monophosphate deaminase, putative	3.5.4.6	4.04409e+07	2.14758	1.10271
	IMP-specific 5'-nucleotidase
NCLIV_005860	IMP-specific 5'-nucleotidase, related	3.1.3.5	6.29789e+07	1.71875	0.781363
	IMP dehydrogenase = Inosine 5'-monophosphate dehydrogenase
NCLIV_032920	hypothetical protein	1.1.1.205	7.09912e+08	0.875113	-0.192459
	Adenosine deaminase
NCLIV_019950	Adenosine deaminase (EC 3.5.4.4), related	3.5.4.4	7.53944e+06	1.12456	0.169366
	Purine-nucleoside phosphorylase = Inosine phosphorylase = PNPase
NCLIV_054700	uridine phosphorylase, putative	2.4.2.1	1.76758e+09	0.657761	-0.604364
	Hypoxanthine phosphoribosyltransferase = IMP diphosphorylase
NCLIV_038170	Hypoxanthine phosphoribosyltransferase (EC 2.4.2.8), related	2.4.2.8	2.51083e+08	1.22909	0.297593
	Adenylosuccinate synthase = IMP-aspartate ligase
NCLIV_038330	adenylosuccinate synthetase, putative	6.3.4.4	85486414	1.18277	0.24217
	Hypoxanthine phosphoribosyltransferase = IMP diphosphorylase = HGXPRTase
NCLIV_038170	Hypoxanthine phosphoribosyltransferase	2.4.2.8	2.51083e+08	1.22909	0.297593
	GMP synthase (glutamine-hydrolyzing)
NCLIV_030970	hypothetical protein	6.3.5.2	1.83245e+08	2.14321	1.09977
	Guanylate kinase = GMP kinase
NCLIV_017730	Guanylate kinase, related	2.7.4.8	4.13539e+07	2.39095	1.25759
	Thioredoxin-disulfide reductase = TRX reductase
NCLIV_053860	MGC84926 protein, related	1.8.1.9	1.91766e+09	0.962028	-0.0558491
NCLIV_063590	Glutathione reductase, related	1.8.1.9	4.90944e+08	0.62871	-0.669533
	5'-nucleotidase
NCLIV_016240	5'-Nucleotidase domain protein (Precursor), related	3.1.3.5	1.11782e+08	no	no
	Nucleoside-triphosphatase = NTPase
NCLIV_057470	hypothetical protein, conserved	3.6.1.15	1.84861e+08	1.53143	0.614879
NCLIV_068400	NTPase	3.6.1.15	2.20019e+09	0.501537	-0.995572
NCLIV_068460	hypothetical protein	3.6.1.15	2.98189e+09	0.479518	-1.06034
	Guanylate cyclase
NCLIV_008660	adenylate and guanylate cyclase catalytic domain-containing protein, putative	4.6.1.2	1.17482e+08	1.36105	0.444719
	Nucleoside (adenosine) transporter
NCLIV_019000	adenosine transporter, putative	none	2.62231e+08	1.08469	0.117281
NCLIV_032940	adenosine transporter, putative	none	2.96519e+07	1.00635	0.00913845

## Sheet: C. Pyrimidine metabolism
Table AF8. C. Proteins quantified in the discharged tachyzoite which are involved in the pyrimidine metabolism, searched in Library of Apicomplexan Metabolic Pathways - LAMP [Shanmugasundram et al, 2013]. Proteins are sorted by their EC numbers (Enzyme Comission). The protein intensities (peak area) and M/L ratios (medium/light or discharged/control) are displayed. The ratio values lower then 0.5…
ID	description	EC	intensity	M/L ratio	Log2 ratio
	Ribonucleoside-diphosphate reductase = Ribonucleotide reductase
NCLIV_001550	ribonucleoside-diphosphate reductase, large subunit, putative	1.17.4.1	3.32162e+07	1.01873	0.0267668
	Dihydroorotate dehydrogenase (quinone) = DHODH
NCLIV_012040	dihydroorotate dehydrogenase, putative	1.3.5.2	1.62177e+08	0.792768	-0.33503
	TRX reductase = Thioredoxin-disulfide reductase = NADPH--thioredoxin reductase
NCLIV_053860	MGC84926 protein, related	1.8.1.9	1.91766e+09	0.962028	-0.0558491
NCLIV_063590	Glutathione reductase, related	1.8.1.9	4.90944e+08	0.62871	-0.669533
	Thymidylate synthase
NCLIV_065390	Bifunctional dihydrofolate reductase-thymidylate synthase, related	2.1.1.45	1.91392e+08	1.06232	0.0872193
	Uracil phosphoribosyltransferase = UMP diphosphorylase
NCLIV_056020	hypothetical protein	2.4.2.9	1.72437e+08	1.19473	0.256685
	Nucleoside-diphosphate kinase = NDK
NCLIV_002390	Nucleoside diphosphate kinase (EC 2.7.4.6), related	2.7.4.6	1.58243e+09	0.446086	-1.1646
	Orotidine-5'-phosphate decarboxylase = OMP decarboxylase = UMP synthase
NCLIV_027100	orotidine-monophosphate-decarboxylase, putative	4.1.1.23	3.55172e+06	1.05185	0.0729244
	Carbonate dehydratase = Carbonic anhydrase
NCLIV_006180	duplicated carbonic anhydrase, putative	4.2.1.1	9.26276e+09	0.831563	-0.266103
	CTP synthase
NCLIV_009300	GK17769, related	6.3.4.2	1.4049e+08	1.05308	0.0746093
	Carbamoyl-phosphate synthase (glutamine-hydrolyzing) = CPS
NCLIV_052220	hypothetical protein	6.3.5.5	2.50064e+08	1.16362	0.218621

## Sheet: D.Inv.motor, signalling, exocyt
Table AF8. D. Proteins quantified in the discharged tachyzoite putatively involved in invasion. Proteins were classified as components of the invasion motor; proteins involed in signallig cascades, organelles exocytosis, or parasite motility; and kinases. M/L ratios (medium/light or discharged/control) are displayed. The ratio values lower then 0.5 (or close) are shown in pink and represent down …
Components of the invasion motor (Nebl et al 2011)
ID	Description (T. gondii)	Description (N. caninum)	M/L ratio	Log2 ratio		T. gondii homologues
NCLIV_049900	MyoA - Myosin A	hypothetical protein	0.987533	-0.0180991		TGME49_235470
NCLIV_029420	MLC1 - Myosin Light Chain 1	putative myosin light chain TgMLC1	0.793904	-0.332963		TGME49_257680
NCLIV_065970	GAP40 - Glideosome-Associated Protein 40	conserved hypothetical protein	0.769775	-0.377491		TGME49_249850
NCLIV_048570	GAP45 Glideosome-Associated Protein 45	conserved hypothetical protein	0.703062	-0.508277		TGME49_223940
NCLIV_061160	GAP50 - Glideosome-Associated Protein 50	putative acid phosphatase	0.918577	-0.122528		TGME49_219320
NCLIV_036970	ELC1 - Essential Light Chain 1	putative calmodulin	0.708009	-0.49816		TGME49_269442
Molecules potentially involved in mediating intracellular signaling cascades, regulating exocytosis of invasion organelles, or controlling parasite motility (Nebl et al 2011)
ID	Description (T. gondii)	Description (N. caninum)	M/L ratio	Log2 ratio		T. gondii homologues
NCLIV_017370	PKA-R, cAMP kinase regulatory subunit	putative CAMP-dependent protein kinase regulatory subunit	1.09254	0.127682		TGME49_042070
NCLIV_034900	CKIIß, casein kinase subunit II beta subunit	putative casein kinase II beta chain	0.87862	-0.186689		TGME49_072400
NCLIV_037540	CKIIß, casein kinase subunit II beta subunit	YOR039Wp-like protein, related	0.84355	-0.245455		TGME49_072400
NCLIV_061620	SNAP, soluble NSF-attachment protein	hypothetical protein	0.847635	-0.238484		TGME49_018760
NCLIV_0260	ARM1, armadillo repeat-containing protein	armadillo/beta-catenin-like repeat-containing protein	2.0752	1.05325		TGME49_061440
NCLIV_009030	PP2C, serine/threonine phosphatase 2C	metallophosphoesterase, related	0.666082	-0.586227		TGME49_054770
NCLIV_035310	ANP32, similar to I1PP2A/ANP32	putative inhibitor-1 of protein phosphatase type 2A	no	no		TGME49_071810
NCLIV_018710	SET, I2PP2A/SET	hypothetical protein	0.728911	-0.456186		TGME49_044110
Kinases
ID	Protein domain family	Description (N. caninum)	M/L ratio	Log2 ratio
NCLIV_070280	Protein kinase classification CAMK/CDPK	hypothetical protein	1.01611	0.0230594
NCLIV_011980	Protein kinase classification CAMK/CDPK	calmodulin-like domain protein kinase isoenzyme gamma, related	1.06897	0.0962269
NCLIV_055260	PKG - cyclic GMP-dependent kinase	AGC kinase TgPKG1, putative	1.22226	0.289554
NCLIV_044860	CDPK7 - Protein kinase classification CAMK/CDPK	hypothetical protein	1.64493	0.718025
NCLIV_044270	CDPK2A - CDPK with possible activation loop phosphorylation mechanism	hypothetical protein	2.08624	1.0609
NCLIV_020950	Protein kinase classification CMGC/DYRK	CMGC kinase, Dyrk family, putative	2.45189	1.29389
NCLIV_031430	Protein kinase	protein kinase, putative	2.51068	1.32808
NCLIV_007880	Protein kinase CMGC/SRPK	GM10776, related	2.44242	1.28831
NCLIV_001240	Protein kinase CMGC/CDK - PK1	hypothetical protein	2.23347	1.15929
