# Supplementary material for: Unravelling the Neospora caninum secretome through the secreted fraction (ESA) and quantification of the discharged tachyzoite using high-resolution mass spectrometry-based proteomics
Source: Parasit Vectors. 2013 Nov 23;6:335. doi: 10.1186/1756-3305-6-335 (PMC4182915; doi:10.1186/1756-3305-6-335)
Supplement: Additional file 9 — Table AF9 N. caninum interaction network. A. Predicted protein interactions among the 2,011 quantified N. caninum proteins, with probability higher than 90% (0.9). The protein IDs are the ToxoDB accession numbers without the “NCLIV_” and zeros at the left side of the numbers (for example, NCLIV_053220 is shown as 53220). B. Predicted protein interactions involving up-regulated or down-regulated proteins in N. caninum. Networks involving up-regulated (blue) or down-regulated (pink) proteins. The pairs of interacting proteins (protein_1 and protein_2) are displayed. In the next columns, the ID of the up- or down-regulated component in the protein pair is evidenced, and its log2 ratio is provided. All the up- (blue) and down- (pink) regulated proteins involved in the interaction networks are listed in columns E and K, respectively. C. Additional interacting proteins predicted among the 2,011 quantified proteins. The proteins with the highest numbers of interactions are displayed. They are sorted according to their classification from the quantitative approach. (i) up-regulated proteins (blue), and (ii) down-regulated proteins (pink) predicted to make more interactions comprising the 2,011 quantified proteins. Non-differentially expressed proteins (yellow), which make more interactions with the up-regulated proteins (iii), with the down-regulated proteins (iv), with other non-differentially expressed proteins (v), and with both up- and down-regulated proteins (vi). [file 1756-3305-6-335-S9.xlsx]

## Sheet: A. interactions 2011 proteins
Table AF9. N. caninum interaction network
A. Predicted protein interactions among the 2011 quantified N. caninum proteins, with probability higher than 90% (0.9). The protein IDs are the ToxoDB accession numbers without the “NCLIV_” and zeros at the left of the numbers (for example, NCLIV_053220 is shown as 53220).
protein ID	protein ID
protein_1	protein_2	probability of interaction
19600	25320	1
31320	69360	0.996
31320	64290	0.996
31320	63150	0.996
31320	61160	0.996
31320	47520	0.996
31320	46390	0.996
31320	42710	0.996
31320	41930	0.996
31320	34010	0.996
54540	70180	0.994
54540	70080	0.994
54540	68020	0.994
54540	67460	0.994
54540	67350	0.994
54540	67140	0.994
54540	65280	0.994
54540	65010	0.994
54540	62880	0.994
54540	62810	0.994
54540	55770	0.994
54540	55690	0.994
54540	54990	0.994
54540	53880	0.994
54540	47010	0.994
54540	30940	0.994
54540	30930	0.994
54540	16380	0.994
54540	11330	0.994
54540	340	0.994
19600	65280	0.994
4790	25320	0.994
4790	13940	0.994
6470	67460	0.992
6470	44840	0.992
6470	29420	0.992
6470	11580	0.992
6470	10310	0.992
6470	7510	0.992
31320	70010	0.991
31320	69590	0.991
31320	68850	0.991
31320	67490	0.991
31320	66030	0.991
31320	65590	0.991
31320	64840	0.991
31320	64520	0.991
31320	61740	0.991
31320	61350	0.991
31320	60860	0.991
31320	60500	0.991
31320	58830	0.991
31320	58440	0.991
31320	57820	0.991
31320	56440	0.991
31320	55360	0.991
31320	55330	0.991
31320	53040	0.991
31320	52780	0.991
31320	52500	0.991
31320	50680	0.991
31320	49520	0.991
31320	49400	0.991
31320	49030	0.991
31320	48590	0.991
31320	47160	0.991
31320	47040	0.991
31320	46950	0.991
31320	45260	0.991
31320	42370	0.991
31320	41940	0.991
31320	41830	0.991
31320	41780	0.991
31320	41680	0.991
31320	41240	0.991
31320	39500	0.991
31320	38680	0.991
31320	38140	0.991
31320	36750	0.991
31320	36610	0.991
31320	35750	0.991
31320	34530	0.991
31320	33780	0.991
31320	32680	0.991
31320	31510	0.991
31320	22240	0.991
31320	20440	0.991
31320	18020	0.991
64640	64640	0.989
59430	64640	0.989
59430	59430	0.989
59430	59000	0.989
59430	32900	0.989
59430	17840	0.989
59000	64640	0.989
59000	59000	0.989
54720	64640	0.989
54720	59430	0.989
54720	59000	0.989
54720	54720	0.989
54720	32900	0.989
54720	17840	0.989
51340	64640	0.989
51340	59430	0.989
51340	59000	0.989
51340	54720	0.989
51340	51340	0.989
51340	32900	0.989
51340	17840	0.989
44600	64640	0.989
44600	59430	0.989
44600	59000	0.989
44600	54720	0.989
44600	51340	0.989
44600	44600	0.989
44600	32900	0.989
44600	17840	0.989
38780	64640	0.989
38780	59430	0.989
38780	59000	0.989
38780	54720	0.989
38780	51340	0.989
38780	44600	0.989
38780	38780	0.989
38780	32900	0.989
38780	17840	0.989
35950	64640	0.989
35950	59430	0.989
35950	59000	0.989
35950	54720	0.989
35950	51340	0.989
35950	44600	0.989
35950	38780	0.989
35950	35950	0.989
35950	32900	0.989
35950	17840	0.989
33140	64640	0.989
33140	59430	0.989
33140	59000	0.989
33140	54720	0.989
33140	51340	0.989
33140	44600	0.989
33140	38780	0.989
33140	35950	0.989
33140	33140	0.989
33140	32900	0.989
33140	17840	0.989
32900	64640	0.989
32900	59000	0.989
32900	32900	0.989
30170	64640	0.989
30170	59430	0.989
30170	59000	0.989
30170	54720	0.989
30170	51340	0.989
30170	44600	0.989
30170	38780	0.989
30170	35950	0.989
30170	33140	0.989
30170	32900	0.989
30170	30170	0.989
30170	17840	0.989
25130	64640	0.989
25130	59430	0.989
25130	59000	0.989
25130	54720	0.989
25130	51340	0.989
25130	44600	0.989
25130	38780	0.989
25130	35950	0.989
25130	33140	0.989
25130	32900	0.989
25130	30170	0.989
25130	25130	0.989
25130	17840	0.989
22690	64640	0.989
22690	59430	0.989
22690	59000	0.989
22690	54720	0.989
22690	51340	0.989
22690	44600	0.989
22690	38780	0.989
22690	35950	0.989
22690	33140	0.989
22690	32900	0.989
22690	30170	0.989
22690	25130	0.989
22690	22690	0.989
22690	17840	0.989
19600	64950	0.989
19600	62720	0.989
19600	62630	0.989
19600	59190	0.989
19600	57720	0.989
19600	56910	0.989
19600	56590	0.989
19600	56300	0.989
19600	52380	0.989
19600	51690	0.989
19600	51460	0.989
19600	50680	0.989
19600	49500	0.989
19600	49400	0.989
19600	49030	0.989
19600	48590	0.989
19600	48040	0.989
19600	45710	0.989
19600	42370	0.989
19600	42070	0.989
19600	33780	0.989
19600	32680	0.989
19600	30950	0.989
19600	28630	0.989
19600	28140	0.989
19600	28090	0.989
19600	26600	0.989
19600	25920	0.989
19600	25190	0.989
19600	22270	0.989
19600	22240	0.989
19600	20770	0.989
19600	18020	0.989
19600	14060	0.989
19600	4730	0.989
18290	64640	0.989
18290	59430	0.989
18290	59000	0.989
18290	54720	0.989
18290	51340	0.989
18290	44600	0.989
18290	38780	0.989
18290	35950	0.989
18290	33140	0.989
18290	32900	0.989
18290	30170	0.989
18290	25130	0.989
18290	22690	0.989
18290	18290	0.989
18290	17840	0.989
17840	64640	0.989
17840	59000	0.989
17840	32900	0.989
17840	17840	0.989
16700	64640	0.989
16700	59430	0.989
16700	59000	0.989
16700	54720	0.989
16700	51340	0.989
16700	44600	0.989
16700	38780	0.989
16700	35950	0.989
16700	33140	0.989
16700	32900	0.989
16700	30170	0.989
16700	25130	0.989
16700	22690	0.989
16700	18290	0.989
16700	17840	0.989
16700	16700	0.989
13380	64640	0.989
13380	59430	0.989
13380	59000	0.989
13380	54720	0.989
13380	51340	0.989
13380	44600	0.989
13380	38780	0.989
13380	35950	0.989
13380	33140	0.989
13380	32900	0.989
13380	30170	0.989
13380	25130	0.989
13380	22690	0.989
13380	18290	0.989
13380	17840	0.989
13380	16700	0.989
13380	13380	0.989
6060	64640	0.989
6060	59430	0.989
6060	59000	0.989
6060	54720	0.989
6060	51340	0.989
6060	44600	0.989
6060	38780	0.989
6060	35950	0.989
6060	33140	0.989
6060	32900	0.989
6060	30170	0.989
6060	25130	0.989
6060	22690	0.989
6060	18290	0.989
6060	17840	0.989
6060	16700	0.989
6060	13380	0.989
6060	6060	0.989
54540	28050	0.987
6470	64880	0.985
6470	57260	0.985
6470	53370	0.985
6470	47980	0.985
6470	32320	0.985
6470	27270	0.985
6470	26600	0.985
6470	24360	0.985
6470	22960	0.985
6470	13070	0.985
19600	53880	0.983
19600	52220	0.983
19600	46100	0.983
19600	41710	0.983
19600	33620	0.983
19600	28830	0.983
19600	16380	0.983
7110	46460	0.983
7110	28050	0.983
7110	26920	0.983
4790	70010	0.983
4790	69590	0.983
4790	68850	0.983
4790	65590	0.983
4790	64950	0.983
4790	64520	0.983
4790	63150	0.983
4790	62720	0.983
4790	62630	0.983
4790	59190	0.983
4790	57720	0.983
4790	56910	0.983
4790	56590	0.983
4790	56440	0.983
4790	56300	0.983
4790	55330	0.983
4790	52780	0.983
4790	52380	0.983
4790	51690	0.983
4790	51460	0.983
4790	50680	0.983
4790	49500	0.983
4790	49400	0.983
4790	49030	0.983
4790	48590	0.983
4790	48040	0.983
4790	47160	0.983
4790	47040	0.983
4790	46950	0.983
4790	46390	0.983
4790	45710	0.983
4790	45260	0.983
4790	42370	0.983
4790	42070	0.983
4790	41680	0.983
4790	38680	0.983
4790	35750	0.983
4790	33850	0.983
4790	33780	0.983
4790	32680	0.983
4790	30950	0.983
4790	28630	0.983
4790	28140	0.983
4790	28090	0.983
4790	27540	0.983
4790	26600	0.983
4790	26570	0.983
4790	26270	0.983
4790	25920	0.983
4790	25190	0.983
4790	23620	0.983
4790	22270	0.983
4790	22240	0.983
4790	20770	0.983
4790	19770	0.983
4790	18710	0.983
4790	18020	0.983
4790	16110	0.983
4790	15520	0.983
4790	15430	0.983
4790	14470	0.983
4790	14330	0.983
4790	14060	0.983
4790	12920	0.983
4790	11980	0.983
4790	11040	0.983
4790	10980	0.983
4790	9440	0.983
4790	8170	0.983
4790	7450	0.983
4790	6890	0.983
4790	5900	0.983
4790	5770	0.983
4790	5400	0.983
4790	5200	0.983
4790	5190	0.983
4790	4730	0.983
4790	1670	0.983
37150	48590	0.981
6470	57960	0.978
6470	55820	0.978
6470	33850	0.978
6470	19110	0.978
6470	5190	0.978
2780	42400	0.976
2780	41870	0.976
2780	39240	0.976
2780	37760	0.976
2780	22920	0.976
2780	16330	0.976
2780	7850	0.976
31320	69500	0.975
31320	66100	0.975
31320	65270	0.975
31320	62220	0.975
31320	60750	0.975
31320	60470	0.975
31320	59140	0.975
31320	57950	0.975
31320	56340	0.975
31320	54150	0.975
31320	51500	0.975
31320	42820	0.975
31320	37910	0.975
31320	35940	0.975
31320	34190	0.975
31320	28750	0.975
37150	53880	0.974
37150	47160	0.974
19600	63730	0.974
4790	40040	0.974
4790	39610	0.974
4790	28160	0.974
4790	14540	0.974
4790	13730	0.974
4790	12230	0.974
4790	10240	0.974
4790	9210	0.974
31320	66770	0.972
31320	66020	0.972
31320	65970	0.972
31320	65690	0.972
31320	65440	0.972
31320	65210	0.972
31320	64420	0.972
31320	63590	0.972
31320	59620	0.972
31320	59510	0.972
31320	57700	0.972
31320	53950	0.972
31320	53640	0.972
31320	53220	0.972
31320	52510	0.972
31320	51560	0.972
31320	46590	0.972
31320	45800	0.972
31320	42500	0.972
31320	42450	0.972
31320	41180	0.972
31320	41100	0.972
31320	38870	0.972
31320	36250	0.972
31320	34470	0.972
31320	33680	0.972
31320	32660	0.972
31320	31970	0.972
31320	31860	0.972
31320	28110	0.972
19600	64700	0.972
19600	36610	0.972
31320	70180	0.971
31320	69400	0.971
31320	67460	0.971
31320	66830	0.971
31320	59190	0.971
31320	57720	0.971
31320	56030	0.971
31320	52320	0.971
31320	51690	0.971
31320	51550	0.971
31320	51460	0.971
31320	50030	0.971
31320	49830	0.971
31320	45280	0.971
31320	37370	0.971
31320	340	0.971
19600	67490	0.969
19600	66600	0.969
19600	66030	0.969
19600	64880	0.969
19600	60860	0.969
19600	59730	0.969
19600	59600	0.969
19600	59300	0.969
19600	58700	0.969
19600	57710	0.969
19600	56060	0.969
19600	54200	0.969
19600	53370	0.969
19600	44850	0.969
19600	44410	0.969
19600	42390	0.969
19600	42190	0.969
19600	41930	0.969
19600	39410	0.969
19600	37460	0.969
19600	34530	0.969
19600	33000	0.969
19600	32560	0.969
19600	32490	0.969
19600	30650	0.969
19600	29720	0.969
19600	29040	0.969
19600	28750	0.969
19600	26290	0.969
19600	26270	0.969
19600	24830	0.969
19600	23790	0.969
19600	22100	0.969
19600	11840	0.969
19600	10980	0.969
19600	1670	0.969
54540	68640	0.968
54540	67860	0.968
54540	66830	0.968
54540	66630	0.968
54540	64180	0.968
54540	63600	0.968
54540	63510	0.968
54540	62290	0.968
54540	61560	0.968
54540	59730	0.968
54540	59300	0.968
54540	58700	0.968
54540	56660	0.968
54540	56520	0.968
54540	48590	0.968
54540	48420	0.968
54540	45870	0.968
54540	18020	0.968
54540	13150	0.968
54540	11840	0.968
19600	24640	0.968
4790	63730	0.968
4790	45990	0.968
4790	15870	0.968
4790	9540	0.968
19600	66250	0.967
19600	45670	0.967
37150	46460	0.966
37150	42020	0.966
32560	24740	0.966
31320	70060	0.966
31320	66600	0.966
31320	64700	0.966
31320	62720	0.966
31320	62630	0.966
31320	59600	0.966
31320	56060	0.966
31320	52380	0.966
31320	42390	0.966
31320	39410	0.966
31320	37460	0.966
31320	32490	0.966
31320	20770	0.966
31320	11840	0.966
31320	4730	0.966
6470	67860	0.966
6470	66630	0.966
6470	64180	0.966
6470	63510	0.966
6470	59730	0.966
6470	59300	0.966
6470	58700	0.966
6470	48550	0.966
6470	48420	0.966
6470	46970	0.966
6470	45870	0.966
6470	29040	0.966
6470	28280	0.966
6470	27850	0.966
6470	14470	0.966
6470	13150	0.966
6470	8310	0.966
6470	6850	0.966
4790	64700	0.966
4790	41930	0.966
4790	41830	0.966
4790	36610	0.966
4790	30650	0.966
4790	28750	0.966
4790	24320	0.966
4790	14100	0.966
18800	38290	0.965
38830	68640	0.964
38830	66600	0.964
38830	64950	0.964
38830	61940	0.964
38830	57960	0.964
38830	57820	0.964
38830	57710	0.964
38830	56340	0.964
38830	54110	0.964
38830	52380	0.964
38830	48420	0.964
38830	45870	0.964
38830	39500	0.964
7110	68640	0.964
7110	57710	0.964
7110	54110	0.964
7110	48590	0.964
7110	48420	0.964
7110	45870	0.964
7110	42020	0.964
7110	36610	0.964
7110	18020	0.964
7110	13150	0.964
7110	11840	0.964
2780	70070	0.964
2780	70060	0.964
2780	69130	0.964
2780	68640	0.964
2780	67860	0.964
2780	67570	0.964
2780	66960	0.964
2780	66840	0.964
2780	66830	0.964
2780	66630	0.964
2780	66600	0.964
2780	66060	0.964
2780	66030	0.964
2780	64950	0.964
2780	64880	0.964
2780	64520	0.964
2780	64180	0.964
2780	63600	0.964
2780	63510	0.964
2780	63460	0.964
2780	62290	0.964
2780	61940	0.964
2780	61670	0.964
2780	61560	0.964
2780	61170	0.964
2780	59730	0.964
2780	59600	0.964
2780	59340	0.964
2780	59300	0.964
2780	59140	0.964
2780	58700	0.964
2780	58440	0.964
2780	57960	0.964
2780	57950	0.964
2780	57820	0.964
2780	57710	0.964
2780	57670	0.964
2780	56660	0.964
2780	56520	0.964
2780	56340	0.964
2780	56060	0.964
2780	56030	0.964
2780	54200	0.964
2780	54110	0.964
2780	53590	0.964
2780	53370	0.964
2780	52380	0.964
2780	52320	0.964
2780	51890	0.964
2780	51420	0.964
2780	50680	0.964
2780	49830	0.964
2780	49500	0.964
2780	49460	0.964
2780	49050	0.964
2780	48590	0.964
2780	48550	0.964
2780	48420	0.964
2780	47980	0.964
2780	47400	0.964
2780	46970	0.964
2780	46830	0.964
2780	46550	0.964
2780	46460	0.964
2780	45870	0.964
2780	45280	0.964
2780	45100	0.964
2780	44850	0.964
2780	43320	0.964
2780	42980	0.964
2780	42820	0.964
2780	42790	0.964
2780	42190	0.964
2780	42020	0.964
2780	41660	0.964
2780	40880	0.964
2780	40440	0.964
2780	40040	0.964
2780	39750	0.964
2780	39610	0.964
2780	39500	0.964
2780	39410	0.964
2780	38550	0.964
2780	38450	0.964
2780	38440	0.964
2780	38290	0.964
2780	37370	0.964
2780	36830	0.964
2780	36820	0.964
2780	36700	0.964
2780	36610	0.964
2780	36570	0.964
2780	35940	0.964
2780	35590	0.964
2780	34530	0.964
2780	34190	0.964
2780	34090	0.964
2780	33780	0.964
2780	33000	0.964
2780	32560	0.964
2780	32320	0.964
2780	32050	0.964
2780	31700	0.964
2780	31460	0.964
2780	31210	0.964
2780	31030	0.964
2780	30950	0.964
2780	30860	0.964
2780	30650	0.964
2780	30290	0.964
2780	29810	0.964
2780	29290	0.964
2780	29090	0.964
2780	29040	0.964
2780	28750	0.964
2780	28280	0.964
2780	28160	0.964
2780	28050	0.964
2780	27850	0.964
2780	27480	0.964
2780	27270	0.964
2780	26920	0.964
2780	26910	0.964
2780	26600	0.964
2780	26570	0.964
2780	26460	0.964
2780	26290	0.964
2780	26270	0.964
2780	25920	0.964
2780	25480	0.964
2780	25320	0.964
2780	25220	0.964
2780	25190	0.964
2780	24830	0.964
2780	24360	0.964
2780	23780	0.964
2780	22990	0.964
2780	22960	0.964
2780	22950	0.964
2780	22540	0.964
2780	22400	0.964
2780	22240	0.964
2780	22100	0.964
2780	21490	0.964
2780	20990	0.964
2780	20970	0.964
2780	20770	0.964
2780	20180	0.964
2780	20070	0.964
2780	19340	0.964
2780	19020	0.964
2780	18710	0.964
2780	18700	0.964
2780	18530	0.964
2780	18020	0.964
2780	17610	0.964
2780	17370	0.964
2780	16890	0.964
2780	16840	0.964
2780	16360	0.964
2780	16120	0.964
2780	15830	0.964
2780	15430	0.964
2780	15380	0.964
2780	15000	0.964
2780	14540	0.964
2780	14470	0.964
2780	14060	0.964
2780	13940	0.964
2780	13730	0.964
2780	13150	0.964
2780	13070	0.964
2780	12920	0.964
2780	12830	0.964
2780	11980	0.964
2780	11840	0.964
2780	11800	0.964
2780	11150	0.964
2780	11110	0.964
2780	11040	0.964
2780	10870	0.964
2780	10740	0.964
2780	10240	0.964
2780	9780	0.964
2780	9540	0.964
2780	9390	0.964
2780	9210	0.964
2780	8790	0.964
2780	8760	0.964
2780	8310	0.964
2780	7450	0.964
2780	7390	0.964
2780	6850	0.964
2780	6510	0.964
2780	6070	0.964
2780	5620	0.964
2780	5420	0.964
2780	4810	0.964
2780	4730	0.964
2780	4350	0.964
2780	4340	0.964
2780	4300	0.964
2780	4100	0.964
2780	3890	0.964
2780	3440	0.964
2780	3050	0.964
2780	2830	0.964
2780	1135	0.964
19600	64760	0.963
19600	31700	0.963
19600	6860	0.963
4790	67490	0.963
4790	66600	0.963
4790	66060	0.963
4790	66030	0.963
4790	64880	0.963
4790	61740	0.963
4790	61350	0.963
4790	60860	0.963
4790	59730	0.963
4790	59600	0.963
4790	59300	0.963
4790	58830	0.963
4790	58700	0.963
4790	58440	0.963
4790	57960	0.963
4790	57820	0.963
4790	57710	0.963
4790	56060	0.963
4790	55360	0.963
4790	54200	0.963
4790	53370	0.963
4790	52500	0.963
4790	49520	0.963
4790	44850	0.963
4790	44410	0.963
4790	42390	0.963
4790	42190	0.963
4790	41780	0.963
4790	41240	0.963
4790	39500	0.963
4790	39410	0.963
4790	37460	0.963
4790	36750	0.963
4790	34530	0.963
4790	33000	0.963
4790	32560	0.963
4790	32490	0.963
4790	29720	0.963
4790	29040	0.963
4790	26290	0.963
4790	24830	0.963
4790	23790	0.963
4790	22100	0.963
4790	18530	0.963
4790	18220	0.963
4790	17460	0.963
4790	16850	0.963
4790	16840	0.963
4790	16540	0.963
4790	16120	0.963
4790	15830	0.963
4790	15060	0.963
4790	14670	0.963
4790	12830	0.963
4790	11840	0.963
4790	11400	0.963
4790	10870	0.963
4790	10850	0.963
4790	9790	0.963
4790	9030	0.963
4790	7390	0.963
4790	6900	0.963
4790	6800	0.963
4790	6510	0.963
4790	6070	0.963
69630	64640	0.962
69630	59000	0.962
69630	32900	0.962
69630	17840	0.962
67300	64640	0.962
67300	59000	0.962
67300	32900	0.962
67300	17840	0.962
66920	64640	0.962
66920	59000	0.962
66920	32900	0.962
66920	17840	0.962
66900	64640	0.962
66900	59000	0.962
66900	32900	0.962
66900	17840	0.962
66820	64640	0.962
66820	59000	0.962
66820	32900	0.962
66820	17840	0.962
65920	64640	0.962
65920	59000	0.962
65920	32900	0.962
65920	17840	0.962
65450	64640	0.962
65450	59000	0.962
65450	32900	0.962
65450	17840	0.962
65240	64640	0.962
65240	59000	0.962
65240	32900	0.962
65240	17840	0.962
64310	64640	0.962
64310	59000	0.962
64310	32900	0.962
64310	17840	0.962
63980	64640	0.962
63980	59000	0.962
63980	32900	0.962
63980	17840	0.962
62320	64640	0.962
62320	59000	0.962
62320	32900	0.962
62320	17840	0.962
61760	64640	0.962
61760	59000	0.962
61760	32900	0.962
61760	17840	0.962
59590	64640	0.962
59590	59000	0.962
59590	32900	0.962
59590	17840	0.962
59450	64640	0.962
59450	59000	0.962
59450	32900	0.962
59450	17840	0.962
58840	64640	0.962
58840	59000	0.962
58380	64640	0.962
58380	59430	0.962
58380	59000	0.962
58380	32900	0.962
58380	17840	0.962
57680	64640	0.962
57680	59430	0.962
57680	59000	0.962
57680	32900	0.962
57680	17840	0.962
56360	64640	0.962
56360	59430	0.962
56360	59000	0.962
56360	32900	0.962
56360	17840	0.962
56140	64640	0.962
56140	59430	0.962
56140	59000	0.962
56140	32900	0.962
56140	17840	0.962
55710	64640	0.962
55710	59000	0.962
55660	64640	0.962
55660	59430	0.962
55660	59000	0.962
55660	32900	0.962
55660	17840	0.962
55230	64640	0.962
55230	59000	0.962
54540	64640	0.962
54540	59430	0.962
54540	59000	0.962
54540	54720	0.962
54540	32900	0.962
54540	17840	0.962
54140	64640	0.962
54140	59430	0.962
54140	59000	0.962
54140	54720	0.962
54140	32900	0.962
54140	17840	0.962
52390	64640	0.962
52390	59430	0.962
52390	59000	0.962
52390	54720	0.962
52390	32900	0.962
52390	17840	0.962
52190	64640	0.962
52190	59430	0.962
52190	59000	0.962
52190	54720	0.962
52190	32900	0.962
52190	17840	0.962
52150	64640	0.962
52150	59430	0.962
52150	59000	0.962
52150	54720	0.962
52150	32900	0.962
52150	17840	0.962
51820	64640	0.962
51820	59430	0.962
51820	59000	0.962
51820	54720	0.962
51820	32900	0.962
51820	17840	0.962
50630	64640	0.962
50630	59430	0.962
50630	59000	0.962
50630	54720	0.962
50630	51340	0.962
50630	32900	0.962
50630	17840	0.962
50000	64640	0.962
50000	59430	0.962
50000	59000	0.962
50000	54720	0.962
50000	51340	0.962
50000	32900	0.962
50000	17840	0.962
49900	64640	0.962
49900	59430	0.962
49900	59000	0.962
49900	54720	0.962
49900	51340	0.962
49900	32900	0.962
49900	17840	0.962
48030	64640	0.962
48030	59000	0.962
47860	64640	0.962
47860	59000	0.962
47630	64640	0.962
47630	59430	0.962
47630	59000	0.962
47630	54720	0.962
47630	51340	0.962
47630	32900	0.962
47630	17840	0.962
46800	64640	0.962
46800	59430	0.962
46800	59000	0.962
46800	54720	0.962
46800	51340	0.962
46800	32900	0.962
46800	17840	0.962
46380	64640	0.962
46380	59430	0.962
46380	59000	0.962
46380	54720	0.962
46380	51340	0.962
46380	32900	0.962
46380	17840	0.962
46260	64640	0.962
46260	59000	0.962
46250	64640	0.962
46250	59430	0.962
46250	59000	0.962
46250	54720	0.962
46250	51340	0.962
46250	32900	0.962
46250	17840	0.962
46130	64640	0.962
46130	59430	0.962
46130	59000	0.962
46130	54720	0.962
46130	51340	0.962
46130	32900	0.962
46130	17840	0.962
44440	64640	0.962
44440	59430	0.962
44440	59000	0.962
44440	54720	0.962
44440	51340	0.962
44440	44600	0.962
44440	32900	0.962
44440	17840	0.962
43420	64640	0.962
43420	59430	0.962
43420	59000	0.962
43420	54720	0.962
43420	51340	0.962
43420	44600	0.962
43420	32900	0.962
43420	17840	0.962
42650	64640	0.962
42650	59430	0.962
42650	59000	0.962
42650	54720	0.962
42650	51340	0.962
42650	44600	0.962
42650	32900	0.962
42650	17840	0.962
42480	64640	0.962
42480	59430	0.962
42480	59000	0.962
42480	54720	0.962
42480	51340	0.962
42480	44600	0.962
42480	32900	0.962
42480	17840	0.962
42330	64640	0.962
42330	59430	0.962
42330	59000	0.962
42330	54720	0.962
42330	51340	0.962
42330	44600	0.962
42330	32900	0.962
42330	17840	0.962
41900	64640	0.962
41900	59430	0.962
41900	59000	0.962
41900	54720	0.962
41900	51340	0.962
41900	44600	0.962
41900	32900	0.962
41900	17840	0.962
41810	64640	0.962
41810	59430	0.962
41810	59000	0.962
41810	54720	0.962
41810	51340	0.962
41810	44600	0.962
41810	32900	0.962
41810	17840	0.962
41000	64640	0.962
41000	59430	0.962
41000	59000	0.962
41000	54720	0.962
41000	51340	0.962
41000	44600	0.962
41000	32900	0.962
41000	17840	0.962
40540	64640	0.962
40540	59430	0.962
40540	59000	0.962
40540	54720	0.962
40540	51340	0.962
40540	44600	0.962
40540	32900	0.962
40540	17840	0.962
39100	64640	0.962
39100	59000	0.962
39000	64640	0.962
39000	59430	0.962
39000	59000	0.962
39000	54720	0.962
39000	51340	0.962
39000	44600	0.962
39000	32900	0.962
39000	17840	0.962
38830	64640	0.962
38830	59000	0.962
38000	64640	0.962
38000	59430	0.962
38000	59000	0.962
38000	54720	0.962
38000	51340	0.962
38000	44600	0.962
38000	38780	0.962
38000	32900	0.962
38000	17840	0.962
37150	64640	0.962
37150	59000	0.962
36720	64640	0.962
36720	59430	0.962
36720	59000	0.962
36720	54720	0.962
36720	51340	0.962
36720	44600	0.962
36720	38780	0.962
36720	32900	0.962
36720	17840	0.962
36630	64640	0.962
36630	59000	0.962
34950	64640	0.962
34950	59430	0.962
34950	59000	0.962
34950	54720	0.962
34950	51340	0.962
34950	44600	0.962
34950	38780	0.962
34950	35950	0.962
34950	32900	0.962
34950	17840	0.962
34740	64640	0.962
34740	59430	0.962
34740	59000	0.962
34740	54720	0.962
34740	51340	0.962
34740	44600	0.962
34740	38780	0.962
34740	35950	0.962
34740	32900	0.962
34740	17840	0.962
34731	64640	0.962
34731	59430	0.962
34731	59000	0.962
34731	54720	0.962
34731	51340	0.962
34731	44600	0.962
34731	38780	0.962
34731	35950	0.962
34731	32900	0.962
34731	17840	0.962
34381	64640	0.962
34381	59000	0.962
34130	64640	0.962
34130	59430	0.962
34130	59000	0.962
34130	54720	0.962
34130	51340	0.962
34130	44600	0.962
34130	38780	0.962
34130	35950	0.962
34130	32900	0.962
34130	17840	0.962
32390	64640	0.962
32390	59430	0.962
32390	59000	0.962
32390	54720	0.962
32390	51340	0.962
32390	44600	0.962
32390	38780	0.962
32390	35950	0.962
32390	33140	0.962
32390	32900	0.962
32390	17840	0.962
32240	64640	0.962
32240	59430	0.962
32240	59000	0.962
32240	54720	0.962
32240	51340	0.962
32240	44600	0.962
32240	38780	0.962
32240	35950	0.962
32240	33140	0.962
32240	32900	0.962
32240	17840	0.962
32220	64640	0.962
32220	59430	0.962
32220	59000	0.962
32220	54720	0.962
32220	51340	0.962
32220	44600	0.962
32220	38780	0.962
32220	35950	0.962
32220	33140	0.962
32220	32900	0.962
32220	17840	0.962
31920	64640	0.962
31920	59430	0.962
31920	59000	0.962
31920	54720	0.962
31920	51340	0.962
31920	44600	0.962
31920	38780	0.962
31920	35950	0.962
31920	33140	0.962
31920	32900	0.962
31920	17840	0.962
31550	64640	0.962
31550	59430	0.962
31550	59000	0.962
31550	54720	0.962
31550	51340	0.962
31550	44600	0.962
31550	38780	0.962
31550	35950	0.962
31550	33140	0.962
31550	32900	0.962
31550	17840	0.962
31480	64640	0.962
31480	59430	0.962
31480	59000	0.962
31480	54720	0.962
31480	51340	0.962
31480	44600	0.962
31480	38780	0.962
31480	35950	0.962
31480	33140	0.962
31480	32900	0.962
31480	17840	0.962
31320	64640	0.962
31320	59430	0.962
31320	59000	0.962
31320	54720	0.962
31320	51340	0.962
31320	44600	0.962
31320	38780	0.962
31320	35950	0.962
31320	33140	0.962
31320	32900	0.962
31320	17840	0.962
31040	64640	0.962
31040	59000	0.962
31040	32900	0.962
30340	64640	0.962
30340	59430	0.962
30340	59000	0.962
30340	54720	0.962
30340	51340	0.962
30340	44600	0.962
30340	38780	0.962
30340	35950	0.962
30340	33140	0.962
30340	32900	0.962
30340	17840	0.962
28680	64640	0.962
28680	59430	0.962
28680	59000	0.962
28680	54720	0.962
28680	51340	0.962
28680	44600	0.962
28680	38780	0.962
28680	35950	0.962
28680	33140	0.962
28680	32900	0.962
28680	30170	0.962
28680	17840	0.962
28240	64640	0.962
28240	59430	0.962
28240	59000	0.962
28240	54720	0.962
28240	51340	0.962
28240	44600	0.962
28240	38780	0.962
28240	35950	0.962
28240	33140	0.962
28240	32900	0.962
28240	30170	0.962
28240	17840	0.962
27780	64640	0.962
27780	59430	0.962
27780	59000	0.962
27780	54720	0.962
27780	51340	0.962
27780	44600	0.962
27780	38780	0.962
27780	35950	0.962
27780	33140	0.962
27780	32900	0.962
27780	30170	0.962
27780	17840	0.962
26680	64640	0.962
26680	59430	0.962
26680	59000	0.962
26680	54720	0.962
26680	51340	0.962
26680	44600	0.962
26680	38780	0.962
26680	35950	0.962
26680	33140	0.962
26680	32900	0.962
26680	30170	0.962
26680	17840	0.962
26070	64640	0.962
26070	59430	0.962
26070	59000	0.962
26070	54720	0.962
26070	51340	0.962
26070	44600	0.962
26070	38780	0.962
26070	35950	0.962
26070	33140	0.962
26070	32900	0.962
26070	30170	0.962
26070	17840	0.962
24870	64640	0.962
24870	59430	0.962
24870	59000	0.962
24870	54720	0.962
24870	51340	0.962
24870	44600	0.962
24870	38780	0.962
24870	35950	0.962
24870	33140	0.962
24870	32900	0.962
24870	30170	0.962
24870	25130	0.962
24870	17840	0.962
24740	64640	0.962
24740	59000	0.962
24740	32900	0.962
24610	64640	0.962
24610	59430	0.962
24610	59000	0.962
24610	54720	0.962
24610	51340	0.962
24610	44600	0.962
24610	38780	0.962
24610	35950	0.962
24610	33140	0.962
24610	32900	0.962
24610	30170	0.962
24610	25130	0.962
24610	17840	0.962
23610	64640	0.962
23610	59000	0.962
23610	32900	0.962
22220	64640	0.962
22220	59430	0.962
22220	59000	0.962
22220	54720	0.962
22220	51340	0.962
22220	44600	0.962
22220	38780	0.962
22220	35950	0.962
22220	33140	0.962
22220	32900	0.962
22220	30170	0.962
22220	25130	0.962
22220	22690	0.962
22220	17840	0.962
20140	64640	0.962
20140	59430	0.962
20140	59000	0.962
20140	54720	0.962
20140	51340	0.962
20140	44600	0.962
20140	38780	0.962
20140	35950	0.962
20140	33140	0.962
20140	32900	0.962
20140	30170	0.962
20140	25130	0.962
20140	22690	0.962
20140	17840	0.962
19970	64640	0.962
19970	59430	0.962
19970	59000	0.962
19970	54720	0.962
19970	51340	0.962
19970	44600	0.962
19970	38780	0.962
19970	35950	0.962
19970	33140	0.962
19970	32900	0.962
19970	30170	0.962
19970	25130	0.962
19970	22690	0.962
19970	17840	0.962
19600	64640	0.962
19600	59430	0.962
19600	59000	0.962
19600	54720	0.962
19600	51340	0.962
19600	44600	0.962
19600	38780	0.962
19600	35950	0.962
19600	33140	0.962
19600	32900	0.962
19600	30170	0.962
19600	25130	0.962
19600	22690	0.962
19600	17840	0.962
18950	64640	0.962
18950	59430	0.962
18950	59000	0.962
18950	54720	0.962
18950	51340	0.962
18950	44600	0.962
18950	38780	0.962
18950	35950	0.962
18950	33140	0.962
18950	32900	0.962
18950	30170	0.962
18950	25130	0.962
18950	22690	0.962
18950	17840	0.962
18510	64640	0.962
18510	59430	0.962
18510	59000	0.962
18510	54720	0.962
18510	51340	0.962
18510	44600	0.962
18510	38780	0.962
18510	35950	0.962
18510	33140	0.962
18510	32900	0.962
18510	30170	0.962
18510	25130	0.962
18510	22690	0.962
18510	17840	0.962
17510	64640	0.962
17510	59430	0.962
17510	59000	0.962
17510	54720	0.962
17510	51340	0.962
17510	44600	0.962
17510	38780	0.962
17510	35950	0.962
17510	33140	0.962
17510	32900	0.962
17510	30170	0.962
17510	25130	0.962
17510	22690	0.962
17510	18290	0.962
17510	17840	0.962
17500	64640	0.962
17500	59000	0.962
17500	32900	0.962
17500	17840	0.962
17020	64640	0.962
17020	59430	0.962
17020	59000	0.962
17020	54720	0.962
17020	51340	0.962
17020	44600	0.962
17020	38780	0.962
17020	35950	0.962
17020	33140	0.962
17020	32900	0.962
17020	30170	0.962
17020	25130	0.962
17020	22690	0.962
17020	18290	0.962
17020	17840	0.962
16750	64640	0.962
16750	59430	0.962
16750	59000	0.962
16750	54720	0.962
16750	51340	0.962
16750	44600	0.962
16750	38780	0.962
16750	35950	0.962
16750	33140	0.962
16750	32900	0.962
16750	30170	0.962
16750	25130	0.962
16750	22690	0.962
16750	18290	0.962
16750	17840	0.962
16450	64640	0.962
16450	59430	0.962
16450	59000	0.962
16450	54720	0.962
16450	51340	0.962
16450	44600	0.962
16450	38780	0.962
16450	35950	0.962
16450	33140	0.962
16450	32900	0.962
16450	30170	0.962
16450	25130	0.962
16450	22690	0.962
16450	18290	0.962
16450	17840	0.962
16450	16700	0.962
14760	64640	0.962
14760	59430	0.962
14760	59000	0.962
14760	54720	0.962
14760	51340	0.962
14760	44600	0.962
14760	38780	0.962
14760	35950	0.962
14760	33140	0.962
14760	32900	0.962
14760	30170	0.962
14760	25130	0.962
14760	22690	0.962
14760	18290	0.962
14760	17840	0.962
14760	16700	0.962
14150	64640	0.962
14150	59000	0.962
14150	32900	0.962
14150	17840	0.962
12510	64640	0.962
12510	59430	0.962
12510	59000	0.962
12510	54720	0.962
12510	51340	0.962
12510	44600	0.962
12510	38780	0.962
12510	35950	0.962
12510	33140	0.962
12510	32900	0.962
12510	30170	0.962
12510	25130	0.962
12510	22690	0.962
12510	18290	0.962
12510	17840	0.962
12510	16700	0.962
12510	13380	0.962
12130	64640	0.962
12130	59430	0.962
12130	59000	0.962
12130	54720	0.962
12130	51340	0.962
12130	44600	0.962
12130	38780	0.962
12130	35950	0.962
12130	33140	0.962
12130	32900	0.962
12130	30170	0.962
12130	25130	0.962
12130	22690	0.962
12130	18290	0.962
12130	17840	0.962
12130	16700	0.962
12130	13380	0.962
10860	64640	0.962
10860	59000	0.962
10860	32900	0.962
10860	17840	0.962
10370	64640	0.962
10370	59430	0.962
10370	59000	0.962
10370	54720	0.962
10370	51340	0.962
10370	44600	0.962
10370	38780	0.962
10370	35950	0.962
10370	33140	0.962
10370	32900	0.962
10370	30170	0.962
10370	25130	0.962
10370	22690	0.962
10370	18290	0.962
10370	17840	0.962
10370	16700	0.962
10370	13380	0.962
10050	64640	0.962
10050	59430	0.962
10050	59000	0.962
10050	54720	0.962
10050	51340	0.962
10050	44600	0.962
10050	38780	0.962
10050	35950	0.962
10050	33140	0.962
10050	32900	0.962
10050	30170	0.962
10050	25130	0.962
10050	22690	0.962
10050	18290	0.962
10050	17840	0.962
10050	16700	0.962
10050	13380	0.962
9670	64640	0.962
9670	59430	0.962
9670	59000	0.962
9670	54720	0.962
9670	51340	0.962
9670	44600	0.962
9670	38780	0.962
9670	35950	0.962
9670	33140	0.962
9670	32900	0.962
9670	30170	0.962
9670	25130	0.962
9670	22690	0.962
9670	18290	0.962
9670	17840	0.962
9670	16700	0.962
9670	13380	0.962
9450	64640	0.962
9450	59430	0.962
9450	59000	0.962
9450	54720	0.962
9450	51340	0.962
9450	44600	0.962
9450	38780	0.962
9450	35950	0.962
9450	33140	0.962
9450	32900	0.962
9450	30170	0.962
9450	25130	0.962
9450	22690	0.962
9450	18290	0.962
9450	17840	0.962
9450	16700	0.962
9450	13380	0.962
8410	64640	0.962
8410	59430	0.962
8410	59000	0.962
8410	54720	0.962
8410	51340	0.962
8410	44600	0.962
8410	38780	0.962
8410	35950	0.962
8410	33140	0.962
8410	32900	0.962
8410	30170	0.962
8410	25130	0.962
8410	22690	0.962
8410	18290	0.962
8410	17840	0.962
8410	16700	0.962
8410	13380	0.962
7110	64640	0.962
7110	59000	0.962
7110	32900	0.962
7110	17840	0.962
7000	64640	0.962
7000	59430	0.962
7000	59000	0.962
7000	54720	0.962
7000	51340	0.962
7000	44600	0.962
7000	38780	0.962
7000	35950	0.962
7000	33140	0.962
7000	32900	0.962
7000	30170	0.962
7000	25130	0.962
7000	22690	0.962
7000	18290	0.962
7000	17840	0.962
7000	16700	0.962
7000	13380	0.962
6470	70180	0.962
6470	70080	0.962
6470	68020	0.962
6470	67350	0.962
6470	67140	0.962
6470	65280	0.962
6470	65010	0.962
6470	64640	0.962
6470	62880	0.962
6470	62810	0.962
6470	59430	0.962
6470	59000	0.962
6470	55770	0.962
6470	55690	0.962
6470	54990	0.962
6470	54720	0.962
6470	53880	0.962
6470	52220	0.962
6470	51970	0.962
6470	51550	0.962
6470	51340	0.962
6470	51110	0.962
6470	50160	0.962
6470	47010	0.962
6470	46570	0.962
6470	46400	0.962
6470	44600	0.962
6470	43650	0.962
6470	42590	0.962
6470	41710	0.962
6470	38780	0.962
6470	36510	0.962
6470	35950	0.962
6470	35300	0.962
6470	33620	0.962
6470	33140	0.962
6470	32900	0.962
6470	32330	0.962
6470	30940	0.962
6470	30930	0.962
6470	30680	0.962
6470	30170	0.962
6470	29730	0.962
6470	25130	0.962
6470	22690	0.962
6470	22390	0.962
6470	21440	0.962
6470	20830	0.962
6470	19780	0.962
6470	18290	0.962
6470	17840	0.962
6470	16700	0.962
6470	16380	0.962
6470	15160	0.962
6470	14020	0.962
6470	13380	0.962
6470	11330	0.962
6470	10220	0.962
6470	340	0.962
6180	64640	0.962
6180	59430	0.962
6180	59000	0.962
6180	54720	0.962
6180	51340	0.962
6180	44600	0.962
6180	38780	0.962
6180	35950	0.962
6180	33140	0.962
6180	32900	0.962
6180	30170	0.962
6180	25130	0.962
6180	22690	0.962
6180	18290	0.962
6180	17840	0.962
6180	16700	0.962
6180	13380	0.962
5610	64640	0.962
5610	59000	0.962
5610	32900	0.962
5610	17840	0.962
5150	64640	0.962
5150	59430	0.962
5150	59000	0.962
5150	54720	0.962
5150	51340	0.962
5150	44600	0.962
5150	38780	0.962
5150	35950	0.962
5150	33140	0.962
5150	32900	0.962
5150	30170	0.962
5150	25130	0.962
5150	22690	0.962
5150	18290	0.962
5150	17840	0.962
5150	16700	0.962
5150	13380	0.962
5150	6060	0.962
4790	64640	0.962
4790	59430	0.962
4790	59000	0.962
4790	54720	0.962
4790	51340	0.962
4790	44600	0.962
4790	38780	0.962
4790	35950	0.962
4790	33140	0.962
4790	32900	0.962
4790	30170	0.962
4790	25130	0.962
4790	22690	0.962
4790	18290	0.962
4790	17840	0.962
4790	16700	0.962
4790	13380	0.962
4790	6060	0.962
4400	64640	0.962
4400	59430	0.962
4400	59000	0.962
4400	54720	0.962
4400	51340	0.962
4400	44600	0.962
4400	38780	0.962
4400	35950	0.962
4400	33140	0.962
4400	32900	0.962
4400	30170	0.962
4400	25130	0.962
4400	22690	0.962
4400	18290	0.962
4400	17840	0.962
4400	16700	0.962
4400	13380	0.962
4400	6060	0.962
2780	64640	0.962
2780	59430	0.962
2780	59000	0.962
2780	54720	0.962
2780	51340	0.962
2780	44600	0.962
2780	38780	0.962
2780	35950	0.962
2780	33140	0.962
2780	32900	0.962
2780	30170	0.962
2780	25130	0.962
2780	22690	0.962
2780	18290	0.962
2780	17840	0.962
2780	16700	0.962
2780	13380	0.962
2780	6060	0.962
610	64640	0.962
610	59430	0.962
610	59000	0.962
610	54720	0.962
610	51340	0.962
610	44600	0.962
610	38780	0.962
610	35950	0.962
610	33140	0.962
610	32900	0.962
610	30170	0.962
610	25130	0.962
610	22690	0.962
610	18290	0.962
610	17840	0.962
610	16700	0.962
610	13380	0.962
610	6060	0.962
37150	67490	0.961
37150	64950	0.961
37150	56590	0.961
37150	52380	0.961
19600	59510	0.961
4790	66250	0.961
4790	45670	0.961
4790	10110	0.961
37150	64330	0.959
37150	54110	0.959
37150	53890	0.959
37150	47440	0.959
37150	42410	0.959
31320	66060	0.959
31320	14670	0.959
6470	66060	0.959
6470	63370	0.959
6470	24820	0.959
6470	18710	0.959
6470	6890	0.959
6470	3050	0.959
6470	62790	0.958
6470	61600	0.958
6470	56700	0.958
6470	55370	0.958
6470	50870	0.958
6470	50030	0.958
6470	49710	0.958
6470	46410	0.958
6470	38360	0.958
6470	37720	0.958
6470	36300	0.958
6470	34800	0.958
6470	30400	0.958
6470	28540	0.958
6470	28500	0.958
6470	25580	0.958
6470	23890	0.958
6470	16520	0.958
6470	15200	0.958
6470	12360	0.958
6470	6980	0.958
64640	68630	0.957
64640	67160	0.957
59430	69630	0.957
59430	68630	0.957
59430	67300	0.957
59430	67160	0.957
59430	66920	0.957
59430	66900	0.957
59430	66820	0.957
59430	65920	0.957
59430	65450	0.957
59430	65240	0.957
59430	64310	0.957
59430	63980	0.957
59430	62320	0.957
59430	61760	0.957
59430	59590	0.957
59430	59450	0.957
59430	58840	0.957
59430	55710	0.957
59430	55230	0.957
59430	48030	0.957
59430	47860	0.957
59430	46260	0.957
59430	39100	0.957
59430	38830	0.957
59430	37150	0.957
59430	36630	0.957
59430	34381	0.957
59430	31040	0.957
59430	24740	0.957
59430	23610	0.957
59430	17500	0.957
59430	14150	0.957
59430	10860	0.957
59430	7110	0.957
59430	5610	0.957
59000	68630	0.957
59000	67160	0.957
54720	69630	0.957
54720	68630	0.957
54720	67300	0.957
54720	67160	0.957
54720	66920	0.957
54720	66900	0.957
54720	66820	0.957
54720	65920	0.957
54720	65450	0.957
54720	65240	0.957
54720	64310	0.957
54720	63980	0.957
54720	62320	0.957
54720	61760	0.957
54720	59590	0.957
54720	59450	0.957
54720	58840	0.957
54720	58380	0.957
54720	57680	0.957
54720	56360	0.957
54720	56140	0.957
54720	55710	0.957
54720	55660	0.957
54720	55230	0.957
54720	48030	0.957
54720	47860	0.957
54720	46260	0.957
[truncated: 4,574 more rows]

## Sheet: B.up- and down-reg interactions
Table AF9. N. caninum interaction network
B. Predicted protein interactions involving up-regulated or down-regulated proteins in N. caninum. Networks involving up-regulated (blue) or down-regulated (pink) proteins. The pairs of interacting proteins (protein_1 and protein_2) are displayed. In the next columns, the ID of the up or down regulated component in the protein pair is evidenced, and its log2 ratio is provided. All the up (blue) a…
Interacting protein pairs containing up-regulated proteins						Interacting protein pairs containing down-regulated proteins
protein_1	protein_2	up-reg protein ID	ratio log2	relation of the up-reg interacting proteins (66)		protein_1	protein_2	down-reg protein ID	ratio log2	relation of the down-reg interacting proteins (67)
31320	69360	31320	3.2684	31320		31320	63150	63150	0.435337	63150
31320	64290	31320	3.2684	68020		31320	60860	60860	0.347001	60860
31320	63150	31320	3.2684	67460		31320	49520	49520	0.286506	49520
31320	61160	31320	3.2684	10310		31320	49400	49400	0.347694	49400
31320	47520	31320	3.2684	47980		51340	64640	51340	0.325274	51340
31320	46390	31320	3.2684	9210		51340	59430	51340	0.325274	25130
31320	42710	31320	3.2684	53220		51340	59000	51340	0.325274	6060
31320	41930	31320	3.2684	52320		51340	54720	51340	0.325274	32320
31320	34010	31320	3.2684	45280		51340	51340	51340	0.325274	28830
54540	68020	68020	2.21705	59300		51340	32900	51340	0.325274	41870
54540	67460	67460	3.17502	67860		51340	17840	51340	0.325274	54150
6470	67460	67460	3.17502	64180		44600	51340	51340	0.325274	40040
6470	10310	10310	2.19144	70070		38780	51340	51340	0.325274	65440
31320	70010	31320	3.2684	51890		35950	51340	51340	0.325274	59510
31320	69590	31320	3.2684	49460		33140	51340	51340	0.325274	31860
31320	68850	31320	3.2684	42980		30170	51340	51340	0.325274	44850
31320	67490	31320	3.2684	36820		25130	64640	25130	0.448794	62290
31320	66030	31320	3.2684	31700		25130	59430	25130	0.448794	56520
31320	65590	31320	3.2684	29810		25130	59000	25130	0.448794	66250
31320	64840	31320	3.2684	29290		25130	54720	25130	0.448794	61170
31320	64520	31320	3.2684	26460		25130	51340	25130	0.448794	30290
31320	61740	31320	3.2684	20970		25130	51340	51340	0.325274	20990
31320	61350	31320	3.2684	10110		25130	44600	25130	0.448794	18530
31320	60860	31320	3.2684	44270		25130	38780	25130	0.448794	15830
31320	60500	31320	3.2684	21260		25130	35950	25130	0.448794	15380
31320	58830	31320	3.2684	17040		25130	33140	25130	0.448794	4300
31320	58440	31320	3.2684	11140		25130	32900	25130	0.448794	64310
31320	57820	31320	3.2684	65290		25130	30170	25130	0.448794	61760
31320	56440	31320	3.2684	63920		25130	25130	25130	0.448794	50630
31320	55360	31320	3.2684	62830		25130	17840	25130	0.448794	42650
31320	55330	31320	3.2684	60560		22690	51340	51340	0.325274	42480
31320	53040	31320	3.2684	59690		22690	25130	25130	0.448794	31550
31320	52780	31320	3.2684	56570		19600	49400	49400	0.347694	28680
31320	52500	31320	3.2684	47470		18290	51340	51340	0.325274	26680
31320	50680	31320	3.2684	46960		18290	25130	25130	0.448794	19970
31320	49520	31320	3.2684	45200		16700	51340	51340	0.325274	14760
31320	49400	31320	3.2684	40870		16700	25130	25130	0.448794	51970
31320	49030	31320	3.2684	40010		13380	51340	51340	0.325274	61600
31320	48590	31320	3.2684	32740		13380	25130	25130	0.448794	15200
31320	47160	31320	3.2684	29660		6060	64640	6060	0.365808	48240
31320	47040	31320	3.2684	28650		6060	59430	6060	0.365808	68460
31320	46950	31320	3.2684	26050		6060	59000	6060	0.365808	66410
31320	45260	31320	3.2684	22460		6060	54720	6060	0.365808	47660
31320	42370	31320	3.2684	22380		6060	51340	6060	0.365808	26200
31320	41940	31320	3.2684	22030		6060	51340	51340	0.325274	18500
31320	41830	31320	3.2684	18810		6060	44600	6060	0.365808	21050
31320	41780	31320	3.2684	65980		6060	38780	6060	0.365808	940
31320	41680	31320	3.2684	56600		6060	35950	6060	0.365808	43270
31320	41240	31320	3.2684	32250		6060	33140	6060	0.365808	68520
31320	39500	31320	3.2684	28800		6060	32900	6060	0.365808	68340
31320	38680	31320	3.2684	22000		6060	30170	6060	0.365808	54830
31320	38140	31320	3.2684	68900		6060	25130	25130	0.448794	45650
31320	36750	31320	3.2684	61920		6060	25130	6060	0.365808	36400
31320	36610	31320	3.2684	55300		6060	22690	6060	0.365808	3960
31320	35750	31320	3.2684	52600		6060	18290	6060	0.365808	2620
31320	34530	31320	3.2684	51150		6060	17840	6060	0.365808	59380
31320	33780	31320	3.2684	48470		6060	16700	6060	0.365808	57330
31320	32680	31320	3.2684	39480		6060	13380	6060	0.365808	32430
31320	31510	31320	3.2684	35900		6060	6060	6060	0.365808	18420
31320	22240	31320	3.2684	20950		6470	32320	32320	0.48668	68230
31320	20440	31320	3.2684	67970		19600	28830	28830	0.34347	46540
31320	18020	31320	3.2684	59260		4790	63150	63150	0.435337	30420
6470	47980	47980	2.8302	58540		4790	49400	49400	0.347694	7730
31320	69500	31320	3.2684	52790		2780	41870	41870	0.280522	5110
31320	66100	31320	3.2684	32340		31320	54150	54150	0.416709	4380
31320	65270	31320	3.2684	37770		4790	40040	40040	0.454851	63970
31320	62220	31320	3.2684			31320	65440	65440	0.225303	61200
31320	60750	31320	3.2684			31320	59510	59510	0.247942
31320	60470	31320	3.2684			31320	31860	31860	0.490784
31320	59140	31320	3.2684			19600	60860	60860	0.347001
31320	57950	31320	3.2684			19600	44850	44850	0.432302
31320	56340	31320	3.2684			54540	62290	62290	0.441076
31320	54150	31320	3.2684			54540	56520	56520	0.461702
31320	51500	31320	3.2684			19600	66250	66250	0.120499
31320	42820	31320	3.2684			2780	62290	62290	0.441076
31320	37910	31320	3.2684			2780	61170	61170	0.375778
31320	35940	31320	3.2684			2780	56520	56520	0.461702
31320	34190	31320	3.2684			2780	44850	44850	0.432302
31320	28750	31320	3.2684			2780	40040	40040	0.454851
4790	9210	9210	2.08581			2780	32320	32320	0.48668
31320	66770	31320	3.2684			2780	30290	30290	0.466113
31320	66020	31320	3.2684			2780	20990	20990	0.334519
31320	65970	31320	3.2684			2780	18530	18530	0.317385
31320	65690	31320	3.2684			2780	15830	15830	0.367367
31320	65440	31320	3.2684			2780	15380	15380	0.186278
31320	65210	31320	3.2684			2780	4300	4300	0.490699
31320	64420	31320	3.2684			4790	60860	60860	0.347001
31320	63590	31320	3.2684			4790	49520	49520	0.286506
31320	59620	31320	3.2684			4790	44850	44850	0.432302
31320	59510	31320	3.2684			4790	18530	18530	0.317385
31320	57700	31320	3.2684			4790	15830	15830	0.367367
31320	53950	31320	3.2684			64310	64640	64310	0.498163
31320	53640	31320	3.2684			64310	59000	64310	0.498163
31320	53220	53220	3.64094			64310	32900	64310	0.498163
31320	53220	31320	3.2684			64310	17840	64310	0.498163
31320	52510	31320	3.2684			61760	64640	61760	0.294116
31320	51560	31320	3.2684			61760	59000	61760	0.294116
31320	46590	31320	3.2684			61760	32900	61760	0.294116
31320	45800	31320	3.2684			61760	17840	61760	0.294116
31320	42500	31320	3.2684			50630	64640	50630	0.437959
31320	42450	31320	3.2684			50630	59430	50630	0.437959
31320	41180	31320	3.2684			50630	59000	50630	0.437959
31320	41100	31320	3.2684			50630	54720	50630	0.437959
31320	38870	31320	3.2684			50630	51340	50630	0.437959
31320	36250	31320	3.2684			50630	51340	51340	0.325274
31320	34470	31320	3.2684			50630	32900	50630	0.437959
31320	33680	31320	3.2684			50630	17840	50630	0.437959
31320	32660	31320	3.2684			50000	51340	51340	0.325274
31320	31970	31320	3.2684			49900	51340	51340	0.325274
31320	31860	31320	3.2684			47630	51340	51340	0.325274
31320	28110	31320	3.2684			46800	51340	51340	0.325274
31320	70180	31320	3.2684			46380	51340	51340	0.325274
31320	69400	31320	3.2684			46250	51340	51340	0.325274
31320	67460	31320	3.2684			46130	51340	51340	0.325274
31320	67460	67460	3.17502			44440	51340	51340	0.325274
31320	66830	31320	3.2684			43420	51340	51340	0.325274
31320	59190	31320	3.2684			42650	64640	42650	0.466983
31320	57720	31320	3.2684			42650	59430	42650	0.466983
31320	56030	31320	3.2684			42650	59000	42650	0.466983
31320	52320	31320	3.2684			42650	54720	42650	0.466983
31320	52320	52320	2.04327			42650	51340	42650	0.466983
31320	51690	31320	3.2684			42650	51340	51340	0.325274
31320	51550	31320	3.2684			42650	44600	42650	0.466983
31320	51460	31320	3.2684			42650	32900	42650	0.466983
31320	50030	31320	3.2684			42650	17840	42650	0.466983
31320	49830	31320	3.2684			42480	64640	42480	0.154671
31320	45280	31320	3.2684			42480	59430	42480	0.154671
31320	45280	45280	2.76299			42480	59000	42480	0.154671
31320	37370	31320	3.2684			42480	54720	42480	0.154671
31320	340	31320	3.2684			42480	51340	51340	0.325274
19600	59300	59300	2.13276			42480	51340	42480	0.154671
54540	67860	67860	5.06136			42480	44600	42480	0.154671
54540	64180	64180	2.3023			42480	32900	42480	0.154671
54540	59300	59300	2.13276			42480	17840	42480	0.154671
31320	70060	31320	3.2684			42330	51340	51340	0.325274
31320	66600	31320	3.2684			41900	51340	51340	0.325274
31320	64700	31320	3.2684			41810	51340	51340	0.325274
31320	62720	31320	3.2684			41000	51340	51340	0.325274
31320	62630	31320	3.2684			40540	51340	51340	0.325274
31320	59600	31320	3.2684			39000	51340	51340	0.325274
31320	56060	31320	3.2684			38000	51340	51340	0.325274
31320	52380	31320	3.2684			36720	51340	51340	0.325274
31320	42390	31320	3.2684			34950	51340	51340	0.325274
31320	39410	31320	3.2684			34740	51340	51340	0.325274
31320	37460	31320	3.2684			34731	51340	51340	0.325274
31320	32490	31320	3.2684			34130	51340	51340	0.325274
31320	20770	31320	3.2684			32390	51340	51340	0.325274
31320	11840	31320	3.2684			32240	51340	51340	0.325274
31320	4730	31320	3.2684			32220	51340	51340	0.325274
6470	67860	67860	5.06136			31920	51340	51340	0.325274
6470	64180	64180	2.3023			31550	64640	31550	0.390187
6470	59300	59300	2.13276			31550	59430	31550	0.390187
2780	70070	70070	3.5499			31550	59000	31550	0.390187
2780	67860	67860	5.06136			31550	54720	31550	0.390187
2780	64180	64180	2.3023			31550	51340	31550	0.390187
2780	59300	59300	2.13276			31550	51340	51340	0.325274
2780	52320	52320	2.04327			31550	44600	31550	0.390187
2780	51890	51890	3.84138			31550	38780	31550	0.390187
2780	49460	49460	2.14758			31550	35950	31550	0.390187
2780	47980	47980	2.8302			31550	33140	31550	0.390187
2780	45280	45280	2.76299			31550	32900	31550	0.390187
2780	42980	42980	3.18261			31550	17840	31550	0.390187
2780	36820	36820	2.52274			31480	51340	51340	0.325274
2780	31700	31700	2.64429			31320	51340	51340	0.325274
2780	29810	29810	2.48718			30340	51340	51340	0.325274
2780	29290	29290	2.40569			28680	64640	28680	0.442365
2780	26460	26460	2.44732			28680	59430	28680	0.442365
2780	20970	20970	3.03121			28680	59000	28680	0.442365
2780	9210	9210	2.08581			28680	54720	28680	0.442365
19600	31700	31700	2.64429			28680	51340	28680	0.442365
4790	59300	59300	2.13276			28680	51340	51340	0.325274
31320	64640	31320	3.2684			28680	44600	28680	0.442365
31320	59430	31320	3.2684			28680	38780	28680	0.442365
31320	59000	31320	3.2684			28680	35950	28680	0.442365
31320	54720	31320	3.2684			28680	33140	28680	0.442365
31320	51340	31320	3.2684			28680	32900	28680	0.442365
31320	44600	31320	3.2684			28680	30170	28680	0.442365
31320	38780	31320	3.2684			28680	17840	28680	0.442365
31320	35950	31320	3.2684			28240	51340	51340	0.325274
31320	33140	31320	3.2684			27780	51340	51340	0.325274
31320	32900	31320	3.2684			26680	64640	26680	0.384028
31320	17840	31320	3.2684			26680	59430	26680	0.384028
6470	68020	68020	2.21705			26680	59000	26680	0.384028
4790	10110	10110	2.08337			26680	54720	26680	0.384028
31320	66060	31320	3.2684			26680	51340	26680	0.384028
31320	14670	31320	3.2684			26680	51340	51340	0.325274
31320	70210	31320	3.2684			26680	44600	26680	0.384028
31320	69130	31320	3.2684			26680	38780	26680	0.384028
31320	67980	31320	3.2684			26680	35950	26680	0.384028
31320	66840	31320	3.2684			26680	33140	26680	0.384028
31320	65090	31320	3.2684			26680	32900	26680	0.384028
31320	65010	31320	3.2684			26680	30170	26680	0.384028
31320	64620	31320	3.2684			26680	17840	26680	0.384028
31320	64330	31320	3.2684			26070	51340	51340	0.325274
31320	63340	31320	3.2684			24870	51340	51340	0.325274
31320	62520	31320	3.2684			24870	25130	25130	0.448794
31320	62230	31320	3.2684			24610	51340	51340	0.325274
31320	61820	31320	3.2684			24610	25130	25130	0.448794
31320	61560	31320	3.2684			22220	51340	51340	0.325274
31320	61040	31320	3.2684			22220	25130	25130	0.448794
31320	57970	31320	3.2684			20140	51340	51340	0.325274
31320	57550	31320	3.2684			20140	25130	25130	0.448794
31320	56950	31320	3.2684			19970	64640	19970	0.483022
31320	56520	31320	3.2684			19970	59430	19970	0.483022
31320	56480	31320	3.2684			19970	59000	19970	0.483022
31320	56400	31320	3.2684			19970	54720	19970	0.483022
31320	54110	31320	3.2684			19970	51340	19970	0.483022
31320	53890	31320	3.2684			19970	51340	51340	0.325274
31320	48960	31320	3.2684			19970	44600	19970	0.483022
31320	47870	31320	3.2684			19970	38780	19970	0.483022
31320	47440	31320	3.2684			19970	35950	19970	0.483022
31320	46770	31320	3.2684			19970	33140	19970	0.483022
31320	46690	31320	3.2684			19970	32900	19970	0.483022
31320	45990	31320	3.2684			19970	30170	19970	0.483022
31320	45240	31320	3.2684			19970	25130	19970	0.483022
31320	44270	31320	3.2684			19970	25130	25130	0.448794
31320	44270	44270	2.08624			19970	22690	19970	0.483022
31320	42410	31320	3.2684			19970	17840	19970	0.483022
31320	42400	31320	3.2684			19600	51340	51340	0.325274
31320	42270	31320	3.2684			19600	25130	25130	0.448794
31320	41870	31320	3.2684			18950	51340	51340	0.325274
31320	40650	31320	3.2684			18950	25130	25130	0.448794
31320	38570	31320	3.2684			18510	51340	51340	0.325274
31320	38410	31320	3.2684			18510	25130	25130	0.448794
31320	36970	31320	3.2684			17510	51340	51340	0.325274
31320	36700	31320	3.2684			17510	25130	25130	0.448794
31320	36570	31320	3.2684			17020	51340	51340	0.325274
31320	36290	31320	3.2684			17020	25130	25130	0.448794
31320	34930	31320	3.2684			16750	51340	51340	0.325274
31320	33270	31320	3.2684			16750	25130	25130	0.448794
31320	32920	31320	3.2684			16450	51340	51340	0.325274
31320	31610	31320	3.2684			16450	25130	25130	0.448794
31320	31460	31320	3.2684			14760	64640	14760	0.479538
31320	29090	31320	3.2684			14760	59430	14760	0.479538
31320	25320	31320	3.2684			14760	59000	14760	0.479538
31320	24840	31320	3.2684			14760	54720	14760	0.479538
31320	20550	31320	3.2684			14760	51340	14760	0.479538
31320	12890	31320	3.2684			14760	51340	51340	0.325274
31320	12230	31320	3.2684			14760	44600	14760	0.479538
31320	3310	31320	3.2684			14760	38780	14760	0.479538
30170	31320	31320	3.2684			14760	35950	14760	0.479538
25130	31320	31320	3.2684			14760	33140	14760	0.479538
22690	31320	31320	3.2684			14760	32900	14760	0.479538
18290	31320	31320	3.2684			14760	30170	14760	0.479538
16700	31320	31320	3.2684			14760	25130	14760	0.479538
13380	31320	31320	3.2684			14760	25130	25130	0.448794
6060	31320	31320	3.2684			14760	22690	14760	0.479538
4790	31700	31700	2.64429			14760	18290	14760	0.479538
31320	67380	31320	3.2684			14760	17840	14760	0.479538
31320	54310	31320	3.2684			14760	16700	14760	0.479538
31320	53330	31320	3.2684			12510	51340	51340	0.325274
31320	66680	31320	3.2684			12510	25130	25130	0.448794
31320	66310	31320	3.2684			12130	51340	51340	0.325274
31320	62570	31320	3.2684			12130	25130	25130	0.448794
31320	61050	31320	3.2684			10370	51340	51340	0.325274
31320	55260	31320	3.2684			10370	25130	25130	0.448794
31320	51590	31320	3.2684			10050	51340	51340	0.325274
31320	48240	31320	3.2684			10050	25130	25130	0.448794
31320	34460	31320	3.2684			9670	51340	51340	0.325274
6470	36820	36820	2.52274			9670	25130	25130	0.448794
6470	21260	21260	2.06148			9450	51340	51340	0.325274
6470	17040	17040	3.50912			9450	25130	25130	0.448794
4790	47980	47980	2.8302			8410	51340	51340	0.325274
6470	49460	49460	2.14758			8410	25130	25130	0.448794
6470	29810	29810	2.48718			7000	51340	51340	0.325274
6470	11140	11140	2.33833			7000	25130	25130	0.448794
6470	44270	44270	2.08624			6470	51970	51970	0.314654
31320	66250	31320	3.2684			6470	51340	51340	0.325274
31320	53870	31320	3.2684			6470	25130	25130	0.448794
31320	53580	31320	3.2684			6180	51340	51340	0.325274
31320	46040	31320	3.2684			6180	25130	25130	0.448794
31320	45010	31320	3.2684			5150	51340	51340	0.325274
31320	38710	31320	3.2684			5150	25130	25130	0.448794
31320	32110	31320	3.2684			5150	6060	6060	0.365808
31320	26820	31320	3.2684			4790	51340	51340	0.325274
31320	1660	31320	3.2684			4790	25130	25130	0.448794
31320	56700	31320	3.2684			4790	6060	6060	0.365808
31320	50160	31320	3.2684			4400	51340	51340	0.325274
31320	46100	31320	3.2684			4400	25130	25130	0.448794
31320	44840	31320	3.2684			4400	6060	6060	0.365808
31320	36300	31320	3.2684			2780	51340	51340	0.325274
31320	35470	31320	3.2684			2780	25130	25130	0.448794
31320	34800	31320	3.2684			2780	6060	6060	0.365808
31320	33620	31320	3.2684			610	51340	51340	0.325274
31320	33370	31320	3.2684			610	25130	25130	0.448794
31320	32370	31320	3.2684			610	6060	6060	0.365808
31320	16380	31320	3.2684			19600	59510	59510	0.247942
4790	44270	44270	2.08624			4790	66250	66250	0.120499
22690	65290	65290	3.02462			6470	61600	61600	0.491977
22690	63920	63920	2.45518			6470	15200	15200	0.412678
22690	62830	62830	5.48609			59430	64310	64310	0.498163
22690	60560	60560	2.73281			59430	61760	61760	0.294116
22690	59690	59690	2.15268			54720	64310	64310	0.498163
22690	56570	56570	2.98085			54720	61760	61760	0.294116
22690	47470	47470	2.89437			51340	69630	51340	0.325274
22690	46960	46960	3.00621			51340	68630	51340	0.325274
22690	45200	45200	2.95114			51340	67300	51340	0.325274
22690	40870	40870	12.2013			51340	67160	51340	0.325274
22690	40010	40010	2.99629			51340	66920	51340	0.325274
22690	32740	32740	2.9606			51340	66900	51340	0.325274
22690	29660	29660	2.57412			51340	66820	51340	0.325274
22690	28650	28650	2.48941			51340	65920	51340	0.325274
22690	26050	26050	3.54927			51340	65450	51340	0.325274
16700	65290	65290	3.02462			51340	65240	51340	0.325274
16700	63920	63920	2.45518			51340	64310	64310	0.498163
16700	62830	62830	5.48609			51340	64310	51340	0.325274
16700	60560	60560	2.73281			51340	63980	51340	0.325274
16700	59690	59690	2.15268			51340	62320	51340	0.325274
16700	56570	56570	2.98085			51340	61760	51340	0.325274
16700	47470	47470	2.89437			51340	61760	61760	0.294116
16700	46960	46960	3.00621			51340	59590	51340	0.325274
16700	45200	45200	2.95114			51340	59450	51340	0.325274
16700	40870	40870	12.2013			51340	58840	51340	0.325274
16700	40010	40010	2.99629			51340	58380	51340	0.325274
16700	32740	32740	2.9606			51340	57680	51340	0.325274
16700	29660	29660	2.57412			51340	56360	51340	0.325274
16700	28650	28650	2.48941			51340	56140	51340	0.325274
16700	26050	26050	3.54927			51340	55710	51340	0.325274
16700	22460	22460	2.43082			51340	55660	51340	0.325274
16700	22380	22380	3.56666			51340	55230	51340	0.325274
16700	22030	22030	2.52186			51340	54540	51340	0.325274
16700	18810	18810	2.10631			51340	54140	51340	0.325274
31320	66370	31320	3.2684			51340	52390	51340	0.325274
31320	61170	31320	3.2684			51340	52190	51340	0.325274
31320	60630	31320	3.2684			51340	52150	51340	0.325274
31320	59340	31320	3.2684			51340	51820	51340	0.325274
31320	54510	31320	3.2684			51340	48030	51340	0.325274
31320	52000	31320	3.2684			51340	47860	51340	0.325274
31320	50370	31320	3.2684			51340	46260	51340	0.325274
31320	49050	31320	3.2684			51340	39100	51340	0.325274
31320	47130	31320	3.2684			51340	38830	51340	0.325274
31320	41140	31320	3.2684			51340	37150	51340	0.325274
31320	39080	31320	3.2684			51340	36630	51340	0.325274
31320	38540	31320	3.2684			51340	34381	51340	0.325274
31320	35920	31320	3.2684			51340	31040	51340	0.325274
31320	32910	31320	3.2684			51340	24740	51340	0.325274
31320	32270	31320	3.2684			51340	23610	51340	0.325274
31320	10980	31320	3.2684			51340	17500	51340	0.325274
31320	5620	31320	3.2684			51340	14150	51340	0.325274
31320	3890	31320	3.2684			51340	10860	51340	0.325274
31320	1970	31320	3.2684			51340	7110	51340	0.325274
31320	1670	31320	3.2684			51340	5610	51340	0.325274
31320	67860	67860	5.06136			44600	64310	64310	0.498163
31320	67860	31320	3.2684			44600	61760	61760	0.294116
31320	46970	31320	3.2684			44600	50630	50630	0.437959
19600	67460	67460	3.17502			38780	64310	64310	0.498163
31320	65470	31320	3.2684			38780	61760	61760	0.294116
31320	38760	31320	3.2684			38780	50630	50630	0.437959
31320	32770	31320	3.2684			38780	42650	42650	0.466983
29290	38290	29290	2.40569			38780	42480	42480	0.154671
6470	52320	52320	2.04327			35950	64310	64310	0.498163
6470	51890	51890	3.84138			35950	61760	61760	0.294116
6470	45280	45280	2.76299			35950	50630	50630	0.437959
6470	42980	42980	3.18261			35950	42650	42650	0.466983
6470	29290	29290	2.40569			35950	42480	42480	0.154671
6470	26460	26460	2.44732			33140	64310	64310	0.498163
6470	20970	20970	3.03121			33140	61760	61760	0.294116
6470	9210	9210	2.08581			33140	50630	50630	0.437959
19600	70070	70070	3.5499			33140	42650	42650	0.466983
19600	64180	64180	2.3023			33140	42480	42480	0.154671
19600	51890	51890	3.84138			31320	56520	56520	0.461702
19600	49460	49460	2.14758			31320	41870	41870	0.280522
19600	42980	42980	3.18261			30170	64310	64310	0.498163
19600	36820	36820	2.52274			30170	61760	61760	0.294116
19600	29290	29290	2.40569			30170	50630	50630	0.437959
19600	26460	26460	2.44732			30170	42650	42650	0.466983
19600	20970	20970	3.03121			30170	42480	42480	0.154671
31320	59730	31320	3.2684			30170	31550	31550	0.390187
31320	59300	31320	3.2684			25130	69630	25130	0.448794
31320	59300	59300	2.13276			25130	68630	25130	0.448794
31320	58700	31320	3.2684			25130	67300	25130	0.448794
31320	48420	31320	3.2684			25130	67160	25130	0.448794
31320	45870	31320	3.2684			25130	66920	25130	0.448794
31320	45710	31320	3.2684			25130	66900	25130	0.448794
31320	28140	31320	3.2684			25130	66820	25130	0.448794
31320	70080	31320	3.2684			25130	65920	25130	0.448794
31320	68950	31320	3.2684			25130	65450	25130	0.448794
31320	68640	31320	3.2684			25130	65240	25130	0.448794
31320	68020	31320	3.2684			25130	64310	64310	0.498163
31320	68020	68020	2.21705			25130	64310	25130	0.448794
31320	67140	31320	3.2684			25130	63980	25130	0.448794
31320	65280	31320	3.2684			25130	62320	25130	0.448794
31320	63600	31320	3.2684			25130	61760	25130	0.448794
31320	63460	31320	3.2684			25130	61760	61760	0.294116
31320	62880	31320	3.2684			25130	59590	25130	0.448794
31320	62810	31320	3.2684			25130	59450	25130	0.448794
31320	62790	31320	3.2684			25130	58840	25130	0.448794
31320	61600	31320	3.2684			25130	58380	25130	0.448794
31320	55770	31320	3.2684			25130	57680	25130	0.448794
31320	55370	31320	3.2684			25130	56360	25130	0.448794
31320	54910	31320	3.2684			25130	56140	25130	0.448794
31320	52880	31320	3.2684			25130	55710	25130	0.448794
31320	51970	31320	3.2684			25130	55660	25130	0.448794
31320	51890	51890	3.84138			25130	55230	25130	0.448794
31320	51890	31320	3.2684			25130	54540	25130	0.448794
31320	50870	31320	3.2684			25130	54140	25130	0.448794
31320	49710	31320	3.2684			25130	52390	25130	0.448794
31320	46830	31320	3.2684			25130	52190	25130	0.448794
31320	46570	31320	3.2684			25130	52150	25130	0.448794
31320	46410	31320	3.2684			25130	51820	25130	0.448794
31320	43320	31320	3.2684			25130	50630	25130	0.448794
31320	42980	31320	3.2684			25130	50630	50630	0.437959
31320	42980	42980	3.18261			25130	50000	25130	0.448794
31320	42790	31320	3.2684			25130	49900	25130	0.448794
31320	42700	31320	3.2684			25130	48030	25130	0.448794
31320	40440	31320	3.2684			25130	47860	25130	0.448794
31320	38440	31320	3.2684			25130	47630	25130	0.448794
31320	38360	31320	3.2684			25130	46800	25130	0.448794
31320	38290	31320	3.2684			25130	46380	25130	0.448794
31320	37780	31320	3.2684			25130	46260	25130	0.448794
31320	36820	31320	3.2684			25130	46250	25130	0.448794
31320	36820	36820	2.52274			25130	46130	25130	0.448794
31320	35300	31320	3.2684			25130	44440	25130	0.448794
31320	33810	31320	3.2684			25130	43420	25130	0.448794
31320	31700	31320	3.2684			25130	42650	42650	0.466983
31320	31700	31700	2.64429			25130	42650	25130	0.448794
31320	30930	31320	3.2684			25130	42480	25130	0.448794
31320	28050	31320	3.2684			25130	42480	42480	0.154671
31320	16360	31320	3.2684			25130	42330	25130	0.448794
31320	11330	31320	3.2684			25130	41900	25130	0.448794
31320	1135	31320	3.2684			25130	41810	25130	0.448794
6470	70070	70070	3.5499			25130	41000	25130	0.448794
5770	31700	31700	2.64429			25130	40540	25130	0.448794
4790	70070	70070	3.5499			25130	39100	25130	0.448794
31320	66960	31320	3.2684			25130	39000	25130	0.448794
31320	62290	31320	3.2684			25130	38830	25130	0.448794
31320	61940	31320	3.2684			25130	38000	25130	0.448794
31320	58420	31320	3.2684			25130	37150	25130	0.448794
31320	56660	31320	3.2684			25130	36720	25130	0.448794
31320	54990	31320	3.2684			25130	36630	25130	0.448794
31320	51420	31320	3.2684			25130	34950	25130	0.448794
31320	51110	31320	3.2684			25130	34740	25130	0.448794
31320	49160	31320	3.2684			25130	34731	25130	0.448794
31320	45100	31320	3.2684			25130	34381	25130	0.448794
31320	43650	31320	3.2684			25130	34130	25130	0.448794
31320	36510	31320	3.2684			25130	32390	25130	0.448794
31320	11800	31320	3.2684			25130	32240	25130	0.448794
31320	7640	31320	3.2684			25130	32220	25130	0.448794
4790	64180	64180	2.3023			25130	31920	25130	0.448794
4790	51890	51890	3.84138			25130	31550	25130	0.448794
4790	49460	49460	2.14758			25130	31550	31550	0.390187
4790	42980	42980	3.18261			25130	31480	25130	0.448794
4790	36820	36820	2.52274			25130	31320	25130	0.448794
4790	29290	29290	2.40569			25130	31040	25130	0.448794
4790	26460	26460	2.44732			25130	30340	25130	0.448794
4790	20970	20970	3.03121			25130	28680	25130	0.448794
31320	63370	31320	3.2684			25130	28680	28680	0.442365
31320	3050	31320	3.2684			25130	28240	25130	0.448794
31320	47630	31320	3.2684			25130	27780	25130	0.448794
20970	21080	20970	3.03121			25130	26680	25130	0.448794
20970	15990	20970	3.03121			25130	26680	26680	0.384028
31320	68380	31320	3.2684			25130	26070	25130	0.448794
31320	62960	31320	3.2684			25130	24740	25130	0.448794
31320	60820	31320	3.2684			25130	23610	25130	0.448794
31320	60380	31320	3.2684			25130	17500	25130	0.448794
31320	55490	31320	3.2684			25130	14150	25130	0.448794
31320	52350	31320	3.2684			25130	10860	25130	0.448794
31320	45220	31320	3.2684			25130	7110	25130	0.448794
31320	44200	31320	3.2684			25130	5610	25130	0.448794
31320	39090	31320	3.2684			22690	64310	64310	0.498163
31320	33950	31320	3.2684			22690	61760	61760	0.294116
26460	37370	26460	2.44732			22690	50630	50630	0.437959
10110	56360	10110	2.08337			22690	42650	42650	0.466983
4400	10110	10110	2.08337			22690	42480	42480	0.154671
31320	36720	31320	3.2684			22690	31550	31550	0.390187
20970	30490	20970	3.03121			22690	28680	28680	0.442365
31320	52150	31320	3.2684			22690	26680	26680	0.384028
22690	65980	65980	3.63445			18290	64310	64310	0.498163
22690	56600	56600	2.35249			18290	61760	61760	0.294116
16700	65980	65980	3.63445			18290	50630	50630	0.437959
16700	56600	56600	2.35249			18290	42650	42650	0.466983
2780	53220	53220	3.64094			18290	42480	42480	0.154671
31320	58810	31320	3.2684			18290	31550	31550	0.390187
31320	48030	31320	3.2684			18290	28680	28680	0.442365
31320	40860	31320	3.2684			18290	26680	26680	0.384028
31320	64950	31320	3.2684			18290	19970	19970	0.483022
31320	56590	31320	3.2684			16700	64310	64310	0.498163
31320	49500	31320	3.2684			16700	61760	61760	0.294116
31320	48040	31320	3.2684			16700	50630	50630	0.437959
31320	42190	31320	3.2684			16700	42650	42650	0.466983
31320	33000	31320	3.2684			16700	42480	42480	0.154671
31320	14060	31320	3.2684			16700	31550	31550	0.390187
6470	31700	31700	2.64429			16700	28680	28680	0.442365
31320	67570	31320	3.2684			16700	26680	26680	0.384028
31320	61670	31320	3.2684			16700	19970	19970	0.483022
31320	39610	31320	3.2684			13380	64310	64310	0.498163
31320	35590	31320	3.2684			13380	61760	61760	0.294116
31320	32050	31320	3.2684			13380	50630	50630	0.437959
31320	26920	31320	3.2684			13380	42650	42650	0.466983
31320	46250	31320	3.2684			13380	42480	42480	0.154671
2780	44270	44270	2.08624			13380	31550	31550	0.390187
32250	33140	32250	5.93305			13380	28680	28680	0.442365
31320	59450	31320	3.2684			13380	26680	26680	0.384028
28800	33140	28800	2.4052			13380	19970	19970	0.483022
19600	52320	52320	2.04327			13380	14760	14760	0.479538
19600	45280	45280	2.76299			6060	69630	6060	0.365808
19600	29810	29810	2.48718			6060	68630	6060	0.365808
20180	22000	22000	2.31087			6060	67300	6060	0.365808
31320	57960	31320	3.2684			6060	67160	6060	0.365808
31320	46550	31320	3.2684			6060	66920	6060	0.365808
31320	40880	31320	3.2684			6060	66900	6060	0.365808
31320	33850	31320	3.2684			6060	66820	6060	0.365808
31320	5190	31320	3.2684			6060	65920	6060	0.365808
31320	36630	31320	3.2684			6060	65450	6060	0.365808
31320	70070	70070	3.5499			6060	65240	6060	0.365808
31320	70070	31320	3.2684			6060	64310	64310	0.498163
31320	53840	31320	3.2684			6060	64310	6060	0.365808
31320	38550	31320	3.2684			6060	63980	6060	0.365808
31320	38450	31320	3.2684			6060	62320	6060	0.365808
31320	33030	31320	3.2684			6060	61760	6060	0.365808
31320	30050	31320	3.2684			6060	61760	61760	0.294116
31320	25990	31320	3.2684			6060	59590	6060	0.365808
18290	68900	68900	3.77871			6060	59450	6060	0.365808
18290	61920	61920	2.1536			6060	58840	6060	0.365808
18290	55300	55300	2.60429			6060	58380	6060	0.365808
18290	52600	52600	2.41873			6060	57680	6060	0.365808
18290	51150	51150	4.28207			6060	56360	6060	0.365808
18290	48470	48470	2.07664			6060	56140	6060	0.365808
18290	39480	39480	3.12629			6060	55710	6060	0.365808
18290	35900	35900	3.10127			6060	55660	6060	0.365808
18290	20950	20950	2.45189			6060	55230	6060	0.365808
10740	31700	31700	2.64429			6060	54540	6060	0.365808
6470	22000	22000	2.31087			6060	54140	6060	0.365808
4790	52320	52320	2.04327			6060	52390	6060	0.365808
4790	45280	45280	2.76299			6060	52190	6060	0.365808
4790	29810	29810	2.48718			6060	52150	6060	0.365808
22690	67970	67970	3.3642			6060	51820	6060	0.365808
22690	59260	59260	2.25159			6060	50630	50630	0.437959
22690	58540	58540	2.73782			6060	50630	6060	0.365808
22690	52790	52790	2.25254			6060	50000	6060	0.365808
22690	32340	32340	3.78313			6060	49900	6060	0.365808
9210	15410	9210	2.08581			6060	48030	6060	0.365808
4790	31320	31320	3.2684			6060	47860	6060	0.365808
31320	46460	31320	3.2684			6060	47630	6060	0.365808
31320	42020	31320	3.2684			6060	46800	6060	0.365808
20970	46690	20970	3.03121			6060	46380	6060	0.365808
10320	31700	31700	2.64429			6060	46260	6060	0.365808
1800	31700	31700	2.64429			6060	46250	6060	0.365808
6470	37770	37770	4.65505			6060	46130	6060	0.365808
5150	10110	10110	2.08337			6060	44440	6060	0.365808
2780	68020	68020	2.21705			6060	43420	6060	0.365808
2780	67460	67460	3.17502			6060	42650	42650	0.466983
2780	10310	10310	2.19144			6060	42650	6060	0.365808
31320	68460	31320	3.2684			6060	42480	6060	0.365808
31320	68400	31320	3.2684			6060	42480	42480	0.154671
31320	68210	31320	3.2684			6060	42330	6060	0.365808
31320	67350	31320	3.2684			6060	41900	6060	0.365808
31320	67260	31320	3.2684			6060	41810	6060	0.365808
31320	66870	31320	3.2684			6060	41000	6060	0.365808
31320	66410	31320	3.2684			6060	40540	6060	0.365808
31320	66400	31320	3.2684			6060	39100	6060	0.365808
31320	65390	31320	3.2684			6060	39000	6060	0.365808
31320	64790	31320	3.2684			6060	38830	6060	0.365808
31320	64760	31320	3.2684			6060	38000	6060	0.365808
31320	63910	31320	3.2684			6060	37150	6060	0.365808
31320	62950	31320	3.2684			6060	36720	6060	0.365808
31320	61070	31320	3.2684			6060	36630	6060	0.365808
31320	60600	31320	3.2684			6060	34950	6060	0.365808
31320	60420	31320	3.2684			6060	34740	6060	0.365808
31320	59920	31320	3.2684			6060	34731	6060	0.365808
31320	59680	31320	3.2684			6060	34381	6060	0.365808
31320	58890	31320	3.2684			6060	34130	6060	0.365808
31320	57260	31320	3.2684			6060	32390	6060	0.365808
31320	55690	31320	3.2684			6060	32240	6060	0.365808
31320	54700	31320	3.2684			6060	32220	6060	0.365808
31320	54190	31320	3.2684			6060	31920	6060	0.365808
31320	53880	31320	3.2684			6060	31550	31550	0.390187
31320	53190	31320	3.2684			6060	31550	6060	0.365808
31320	52220	31320	3.2684			6060	31480	6060	0.365808
31320	51450	31320	3.2684			6060	31320	6060	0.365808
31320	50910	31320	3.2684			6060	31040	6060	0.365808
31320	50470	31320	3.2684			6060	30340	6060	0.365808
31320	50300	31320	3.2684			6060	28680	28680	0.442365
31320	49920	31320	3.2684			6060	28680	6060	0.365808
31320	49600	31320	3.2684			6060	28240	6060	0.365808
31320	49110	31320	3.2684			6060	27780	6060	0.365808
31320	48670	31320	3.2684			6060	26680	26680	0.384028
31320	48050	31320	3.2684			6060	26680	6060	0.365808
31320	47660	31320	3.2684			6060	26070	6060	0.365808
31320	47010	31320	3.2684			6060	24870	6060	0.365808
31320	46790	31320	3.2684			6060	24740	6060	0.365808
31320	46400	31320	3.2684			6060	24610	6060	0.365808
31320	46050	31320	3.2684			6060	23610	6060	0.365808
31320	45860	31320	3.2684			6060	22220	6060	0.365808
31320	45050	31320	3.2684			6060	20140	6060	0.365808
31320	43880	31320	3.2684			6060	19970	19970	0.483022
31320	43180	31320	3.2684			6060	19970	6060	0.365808
31320	42720	31320	3.2684			6060	19600	6060	0.365808
31320	42660	31320	3.2684			6060	18950	6060	0.365808
31320	42590	31320	3.2684			6060	18510	6060	0.365808
31320	41710	31320	3.2684			6060	17510	6060	0.365808
31320	40970	31320	3.2684			6060	17500	6060	0.365808
31320	39400	31320	3.2684			6060	17020	6060	0.365808
31320	39240	31320	3.2684			6060	16750	6060	0.365808
31320	38750	31320	3.2684			6060	16450	6060	0.365808
31320	37770	37770	4.65505			6060	14760	14760	0.479538
31320	37770	31320	3.2684			6060	14760	6060	0.365808
31320	37760	31320	3.2684			6060	14150	6060	0.365808
31320	37720	31320	3.2684			6060	12510	6060	0.365808
31320	37500	31320	3.2684			6060	12130	6060	0.365808
31320	36840	31320	3.2684			6060	10860	6060	0.365808
31320	35540	31320	3.2684			6060	10370	6060	0.365808
31320	34160	31320	3.2684			6060	10050	6060	0.365808
31320	32940	31320	3.2684			6060	9670	6060	0.365808
31320	32780	31320	3.2684			6060	9450	6060	0.365808
31320	32330	31320	3.2684			6060	8410	6060	0.365808
31320	31670	31320	3.2684			6060	7110	6060	0.365808
31320	31340	31320	3.2684			6060	7000	6060	0.365808
31320	30940	31320	3.2684			6060	6470	6060	0.365808
31320	30070	31320	3.2684			6060	6180	6060	0.365808
31320	29010	31320	3.2684			6060	5610	6060	0.365808
31320	26430	31320	3.2684			31320	48240	48240	0.340392
31320	20220	31320	3.2684			6470	68460	68460	0.479518
31320	11960	31320	3.2684			6470	66410	66410	0.491627
31320	6860	31320	3.2684			6470	47660	47660	0.378909
19600	47980	47980	2.8302			6470	41870	41870	0.280522
31320	57710	31320	3.2684			6470	20990	20990	0.334519
31320	56300	31320	3.2684			6470	15830	15830	0.367367
31320	54200	31320	3.2684			64310	15920	64310	0.498163
31320	44850	31320	3.2684			6470	44850	44850	0.432302
31320	44410	31320	3.2684			6470	40040	40040	0.454851
31320	32560	31320	3.2684			6470	26200	26200	0.492789
31320	49570	31320	3.2684			6470	18500	18500	0.417285
31320	41660	31320	3.2684			19600	61600	61600	0.491977
31320	37180	31320	3.2684			6470	49520	49520	0.286506
31320	30900	31320	3.2684			6470	21050	21050	0.379485
31320	26500	31320	3.2684			4790	21050	21050	0.379485
31320	5360	31320	3.2684			940	33810	940	0.455782
2780	21260	21260	2.06148			31320	66250	66250	0.120499
2780	17040	17040	3.50912			54540	68460	68460	0.479518
2780	11140	11140	2.33833			54540	66410	66410	0.491627
44270	66020	44270	2.08624			6470	61170	61170	0.375778
31320	54520	31320	3.2684			6470	54150	54150	0.416709
31320	50590	31320	3.2684			6470	30290	30290	0.466113
31320	44100	31320	3.2684			4790	56520	56520	0.461702
29290	66020	29290	2.40569			4790	43270	43270	0.257328
29290	41940	29290	2.40569			4790	20990	20990	0.334519
20970	66020	20970	3.03121			22690	68520	68520	0.461884
20970	41940	20970	3.03121			22690	68340	68340	0.387762
20970	41180	20970	3.03121			22690	54830	54830	0.418202
20970	24630	20970	3.03121			22690	45650	45650	0.289386
6180	10110	10110	2.08337			22690	36400	36400	0.201661
17370	22000	22000	2.31087			16700	68340	68340	0.387762
41810	53220	53220	3.64094			16700	54830	54830	0.418202
31320	66630	31320	3.2684			16700	45650	45650	0.289386
31320	64180	31320	3.2684			2780	63150	63150	0.435337
31320	64180	64180	2.3023			61170	60700	61170	0.375778
31320	63510	31320	3.2684			31320	61170	61170	0.375778
31320	48550	31320	3.2684			30290	70060	30290	0.466113
31320	44440	31320	3.2684			19600	63150	63150	0.435337
19600	44270	44270	2.08624			19600	32320	32320	0.48668
						3960	41180	3960	0.49357
						40040	66020	40040	0.454851
						4790	31860	31860	0.490784
						2620	66410	66410	0.491627
						2620	66410	2620	0.490511
						54540	59510	59510	0.247942
						6470	62290	62290	0.441076
						6470	56520	56520	0.461702
						6470	18530	18530	0.317385
						42820	66410	66410	0.491627
						19600	68460	68460	0.479518
						19600	51970	51970	0.314654
						4790	54150	54150	0.416709
						4790	32320	32320	0.48668
						31550	7110	31550	0.390187
						31320	61600	61600	0.491977
						31320	51970	51970	0.314654
						19600	62290	62290	0.441076
						2780	59510	59510	0.247942
						42650	65920	42650	0.466983
						31320	62290	62290	0.441076
						64310	7110	64310	0.498163
						5150	66250	66250	0.120499
						4790	31550	31550	0.390187
						42650	65240	42650	0.466983
						42650	49900	42650	0.466983
						42650	44440	42650	0.466983
						42650	36610	42650	0.466983
						42650	24740	42650	0.466983
						42480	63980	42480	0.154671
						4790	64310	64310	0.498163
						2780	64310	64310	0.498163
						2620	8790	2620	0.490511
						42650	5610	42650	0.466983
						30290	38140	30290	0.466113
						10740	43270	43270	0.257328
						6180	65440	65440	0.225303
						42650	58840	42650	0.466983
						16700	59380	59380	0.225512
						16700	57330	57330	0.175114
						16700	32430	32430	0.484596
						12130	66250	66250	0.120499
						6470	15380	15380	0.186278
						4790	62290	62290	0.441076
						4790	61170	61170	0.375778
						4790	30290	30290	0.466113
						4790	15380	15380	0.186278
						46250	64310	64310	0.498163
						20140	31550	31550	0.390187
						6180	48240	48240	0.340392
						64310	17500	64310	0.498163
						49160	50630	50630	0.437959
						42650	64310	64310	0.498163
						42650	64310	42650	0.466983
						31550	59590	31550	0.390187
						6180	66250	66250	0.120499
						64310	39100	64310	0.498163
						41660	56520	56520	0.461702
						28680	38000	28680	0.442365
						42480	42650	42650	0.466983
						42480	42650	42480	0.154671
						19600	49520	49520	0.286506
						2620	7850	2620	0.490511
						54540	60860	60860	0.347001
						31550	44440	31550	0.390187
						22690	59380	59380	0.225512
						22690	57330	57330	0.175114
						22690	32430	32430	0.484596
						62290	37150	62290	0.441076
						17020	31550	31550	0.390187
						2780	42650	42650	0.466983
						47630	64310	64310	0.498163
						42330	64310	64310	0.498163
						18800	41870	41870	0.280522
						5150	31550	31550	0.390187
						41810	59510	59510	0.247942
						38000	66250	66250	0.120499
						18530	24630	18530	0.317385
						4400	48240	48240	0.340392
						2780	60860	60860	0.347001
						2780	54150	54150	0.416709
						2780	49520	49520	0.286506
						2780	49400	49400	0.347694
						2780	21050	21050	0.379485
						64310	65920	64310	0.498163
						64310	23610	64310	0.498163
						31550	66820	31550	0.390187
						31550	65920	31550	0.390187
						31550	46250	31550	0.390187
						24870	64310	64310	0.498163
						42650	50300	42650	0.466983
						42650	49600	42650	0.466983
						4400	66250	66250	0.120499
						64310	5610	64310	0.498163
						41000	64310	64310	0.498163
						36720	59510	59510	0.247942
						31550	36630	31550	0.390187
						30290	46690	30290	0.466113
						17020	66250	66250	0.120499
						17020	64310	64310	0.498163
						64310	65240	64310	0.498163
						64310	46590	64310	0.498163
						64310	36630	64310	0.498163
						64310	24740	64310	0.498163
						61170	16360	61170	0.375778
						44440	64310	64310	0.498163
						31550	65240	31550	0.390187
						31550	49900	31550	0.390187
						31550	47630	31550	0.390187
						31550	24740	31550	0.390187
						5150	64310	64310	0.498163
						4300	4790	4300	0.490699
						2620	69360	2620	0.490511
						63150	38830	63150	0.435337
						59450	64310	64310	0.498163
						55660	64310	64310	0.498163
						49900	64310	64310	0.498163
						27780	31550	31550	0.390187
						10370	64310	64310	0.498163
						6470	63150	63150	0.435337
						6470	28830	28830	0.34347
						64310	64310	64310	0.498163
						52150	64310	64310	0.498163
						31550	41000	31550	0.390187
						31550	32390	31550	0.390187
						31550	5610	31550	0.390187
						22220	31550	31550	0.390187
						18420	24740	18420	0.368659
						9670	31550	31550	0.390187
						5150	65440	65440	0.225303
						4400	65440	65440	0.225303
						2780	48240	48240	0.340392
						2780	3960	3960	0.49357
						2620	4810	2620	0.490511
						46800	64310	64310	0.498163
						42650	52350	42650	0.466983
						42650	48030	42650	0.466983
						42650	47630	42650	0.466983
						31550	65450	31550	0.390187
						31550	41810	31550	0.390187
						31550	40540	31550	0.390187
						4790	19970	19970	0.483022
						64310	55230	64310	0.498163
						48240	66020	48240	0.340392
						46250	60860	60860	0.347001
						46250	49400	49400	0.347694
						32240	64310	64310	0.498163
						19600	21050	21050	0.379485
						12130	64310	64310	0.498163
						6470	49400	49400	0.347694
						41000	66250	66250	0.120499
						22690	68230	68230	0.294934
						22690	46540	46540	0.398554
						22690	30420	30420	0.419624
						14760	46250	14760	0.479538
						6470	59510	59510	0.247942
						31550	64310	64310	0.498163
						31550	64310	31550	0.390187
						31550	38000	31550	0.390187
						30290	12890	30290	0.466113
						17510	42650	42650	0.466983
						8410	64310	64310	0.498163
						6180	31550	31550	0.390187
						2620	15830	2620	0.490511
						2620	15830	15830	0.367367
						61170	66020	61170	0.375778
						44850	66020	44850	0.432302
						2620	66020	2620	0.490511
						2620	41180	2620	0.490511
						64310	47860	64310	0.498163
						24640	50630	50630	0.437959
						22220	64310	64310	0.498163
						17020	59510	59510	0.247942
						6470	7730	7730	0.461891
						2780	61600	61600	0.491977
						2780	51970	51970	0.314654
						2780	15200	15200	0.412678
						2780	5110	5110	0.493523
						19600	40040	40040	0.454851
						31320	68460	68460	0.479518
						31320	66410	66410	0.491627
						31320	47660	47660	0.378909
						54540	61600	61600	0.491977
						31320	44850	44850	0.432302
						19600	56520	56520	0.461702
						19600	43270	43270	0.257328
						19600	20990	20990	0.334519
						16700	68520	68520	0.461884
						16700	36400	36400	0.201661
						2780	68460	68460	0.479518
						2780	66410	66410	0.491627
						2780	47660	47660	0.378909
						2780	28830	28830	0.34347
						2780	26200	26200	0.492789
						2780	18500	18500	0.417285
						2780	4380	4380	0.485054
						64310	66920	64310	0.498163
						42650	59590	42650	0.466983
						42480	56140	42480	0.154671
						36720	66250	66250	0.120499
						30340	64310	64310	0.498163
						14760	36720	14760	0.479538
						2620	67490	2620	0.490511
						61760	66920	61760	0.294116
						61760	17500	61760	0.294116
						61170	15990	61170	0.375778
						59430	63970	63970	0.431908
						59430	61200	61200	0.385284
						31550	52150	31550	0.390187
						2620	21080	2620	0.490511
						2620	15990	2620	0.490511

## Sheet: C. more interacting
Table AF9 N. caninum interaction network
C. Additional interacting proteins predicted among the 2011 quantified proteins. The proteins which presented the highest numbers of interactions are displayed. They are sorted according to their classification from the quantitaive approach. (i) up regulated proteins (blue), and (ii) down regulated proteins (pink) predicted to make more interactions comprising the 2011 quantified proteins. Not di…
ID	number of interactions	description
i) From up regulated
NCLIV_031320	466	hypothetical protein, conserved
NCLIV_020970	12	hypothetical protein, conserved
ii) From down regulated
NCLIV_051340	129	toxofilin
NCLIV_025130	129	Translation initiation factor 1A (AeIF-1A), related
NCLIV_006060	129	hypothetical protein, conserved
NCLIV_064310	56	GTP-binding nuclear protein Ran, related
NCLIV_031550	46	hypothetical protein
NCLIV_042650	36	GG11844, related
NCLIV_061760	20	MIC 6
NCLIV_014760	20	hypothetical protein, conserved
NCLIV_028680	19	AMA1
NCLIV_019970	19	Peptidyl-prolyl cis-trans isomerase A, related (20 kDa cyclophilin precursor)
iii) Not differentially expressed which interact more with UP regulated
NCLIV_006470	26	hypothetical protein, conserved
NCLIV_002780	25	YML024Wp-like protein, related (RPS17)
NCLIV_022690	21	hypothetical protein, conserved
NCLIV_018290	10	Ribosomal protein S26E, related
NCLIV_016700	19	hypothetical protein, conserved
iv) Not differentially expressed which interact more with DOWN regulated
NCLIV_002780	38	YML024Wp-like protein, related (RPS17)
NCLIV_004790	27	18 kDa cyclophilin, putative
NCLIV_006470	31	hypothetical protein, conserved
NCLIV_016700	21	hypothetical protein, conserved
NCLIV_022690	24	hypothetical protein, conserved
v) Many interactions not related to UP or DOWN regulated
NCLIV_054540	168	RAB5C, member RAS oncogene family, related (TgRAB6)
NCLIV_059430	148	hypothetical protein (receptor for activated C kinase, RACK protein)
NCLIV_049900	63	MyoA
vi) Interact with both UP and DOWN regulated
NCLIV_006470	26 / 31	hypothetical protein, conserved
NCLIV_002780	25 / 38	YML024Wp-like protein, related (RPS17)
NCLIV_019600	17 / 21	hypothetical protein
NCLIV_004790	20 / 27	18 kDa cyclophilin, putative
NCLIV_016700	19 / 21	hypothetical protein, conserved
NCLIV_022690	21 / 24	hypothetical protein, conserved
